# Supplementary material for: The Construction and Exploration of a Comprehensive MicroRNA Centered Regulatory Network in Foxtail Millet (Setaria italica L.)
Source: Front Plant Sci. 2022 May 6;13:848474. doi: 10.3389/fpls.2022.848474 (PMC9121102; doi:10.3389/fpls.2022.848474)
Supplement: Supplementary file 1 [file Data_Sheet_1.zip]

Archive with 992 entries (992 files):
- Sit-miR1133_Seita.2G293100.1_567_TPlot.pdf
- Sit-miR1133_Seita.3G163400.1_876_TPlot.pdf
- Sit-miR1133_Seita.4G191500.1_1058_TPlot.pdf
- Sit-miR1133_Seita.5G069500.1_1445_TPlot.pdf
- Sit-miR1133_Seita.7G236300.1_2052_TPlot.pdf
- Sit-miR1133_Seita.9G053500.1_782_TPlot.pdf
- Sit-miR1432_Seita.2G034500.1_427_TPlot.pdf
- Sit-miR1432_Seita.2G394300.1_1038_TPlot.pdf
- Sit-miR1432_Seita.2G415400.1_600_TPlot.pdf
- Sit-miR1432_Seita.3G130300.1_1130_TPlot.pdf
- Sit-miR1432_Seita.3G207900.1_480_TPlot.pdf
- Sit-miR1432_Seita.3G376600.1_1585_TPlot.pdf
- Sit-miR1432_Seita.4G002100.1_488_TPlot.pdf
- Sit-miR1432_Seita.4G249500.1_991_TPlot.pdf
- Sit-miR1432_Seita.5G027200.1_1158_TPlot.pdf
- Sit-miR1432_Seita.5G220500.1_2566_TPlot.pdf
- Sit-miR1432_Seita.5G407500.1_990_TPlot.pdf
- Sit-miR1432_Seita.9G090200.1_4065_TPlot.pdf
- Sit-miR1432_Seita.9G259600.1_856_TPlot.pdf
- Sit-miR1432_Seita.9G410000.1_1012_TPlot.pdf
- Sit-miR156a_Seita.2G324900.1_833_TPlot.pdf
- Sit-miR156a_Seita.4G270400.1_2084_TPlot.pdf
- Sit-miR156c_Seita.1G069300.1_873_TPlot.pdf
- Sit-miR156d_Seita.1G091900.1_1787_TPlot.pdf
- Sit-miR156d_Seita.1G134200.1_60_TPlot.pdf
- Sit-miR156d_Seita.2G254300.1_1267_TPlot.pdf
- Sit-miR156d_Seita.2G266500.1_1897_TPlot.pdf
- Sit-miR156d_Seita.2G324900.1_834_TPlot.pdf
- Sit-miR156d_Seita.2G325000.1_666_TPlot.pdf
- Sit-miR156d_Seita.7G162400.1_1617_TPlot.pdf
- Sit-miR156d_Seita.9G485400.1_1791_TPlot.pdf
- Sit-miR156e_Seita.2G254300.1_1266_TPlot.pdf
- Sit-miR156f_Seita.1G091900.1_1786_TPlot.pdf
- Sit-miR156f_Seita.7G318000.1_1016_TPlot.pdf
- Sit-miR156f_Seita.8G124900.1_1295_TPlot.pdf
- Sit-miR156g_Seita.3G202800.1_1107_TPlot.pdf
- Sit-miR156h_Seita.2G325000.1_665_TPlot.pdf
- Sit-miR156j_Seita.2G266500.1_1896_TPlot.pdf
- Sit-miR156j_Seita.6G223300.1_981_TPlot.pdf
- Sit-miR159a_Seita.1G186900.1_885_TPlot.pdf
- Sit-miR159a_Seita.1G226400.1_1975_TPlot.pdf
- Sit-miR159a_Seita.2G109700.1_1844_TPlot.pdf
- Sit-miR159a_Seita.2G388600.1_2451_TPlot.pdf
- Sit-miR159a_Seita.3G001200.1_1489_TPlot.pdf
- Sit-miR159a_Seita.4G020800.1_284_TPlot.pdf
- Sit-miR159a_Seita.5G046700.1_479_TPlot.pdf
- Sit-miR159a_Seita.5G149100.1_1902_TPlot.pdf
- Sit-miR159a_Seita.5G301800.1_1762_TPlot.pdf
- Sit-miR159a_Seita.5G401200.1_510_TPlot.pdf
- Sit-miR159a_Seita.6G063700.1_883_TPlot.pdf
- Sit-miR159a_Seita.7G237800.1_2992_TPlot.pdf
- Sit-miR159a_Seita.7G280400.1_2378_TPlot.pdf
- Sit-miR159a_Seita.8G215200.1_2970_TPlot.pdf
- Sit-miR159a_Seita.9G007800.1_735_TPlot.pdf
- Sit-miR159a_Seita.9G134700.1_4274_TPlot.pdf
- Sit-miR159a_Seita.9G225800.1_3112_TPlot.pdf
- Sit-miR159a_Seita.9G294600.1_1202_TPlot.pdf
- Sit-miR159a_Seita.9G411900.1_738_TPlot.pdf
- Sit-miR159a_Seita.9G444100.1_1241_TPlot.pdf
- Sit-miR159b_Seita.1G077900.1_859_TPlot.pdf
- Sit-miR159b_Seita.1G216500.1_2157_TPlot.pdf
- Sit-miR159b_Seita.4G083900.1_4244_TPlot.pdf
- Sit-miR159b_Seita.4G221900.1_1159_TPlot.pdf
- Sit-miR159b_Seita.5G148600.1_1382_TPlot.pdf
- Sit-miR159b_Seita.5G149100.1_1903_TPlot.pdf
- Sit-miR159b_Seita.5G355300.1_1278_TPlot.pdf
- Sit-miR159b_Seita.7G264300.1_1536_TPlot.pdf
- Sit-miR159b_Seita.8G230000.1_678_TPlot.pdf
- Sit-miR159c_Seita.1G186900.1_886_TPlot.pdf
- Sit-miR159c_Seita.2G032900.1_1116_TPlot.pdf
- Sit-miR159c_Seita.3G188300.1_759_TPlot.pdf
- Sit-miR159c_Seita.5G370400.1_899_TPlot.pdf
- Sit-miR159c_Seita.6G026800.1_1459_TPlot.pdf
- Sit-miR159c_Seita.6G100100.1_1109_TPlot.pdf
- Sit-miR160a_Seita.2G369900.1_2167_TPlot.pdf
- Sit-miR160a_Seita.2G429500.1_228_TPlot.pdf
- Sit-miR160a_Seita.4G006200.1_649_TPlot.pdf
- Sit-miR160a_Seita.4G043900.1_308_TPlot.pdf
- Sit-miR160a_Seita.4G257800.1_1974_TPlot.pdf
- Sit-miR160a_Seita.5G079500.1_3803_TPlot.pdf
- Sit-miR160a_Seita.5G267100.1_1283_TPlot.pdf
- Sit-miR160a_Seita.6G044900.1_839_TPlot.pdf
- Sit-miR160a_Seita.6G252500.1_1030_TPlot.pdf
- Sit-miR160a_Seita.7G078300.1_2649_TPlot.pdf
- Sit-miR160a_Seita.7G169600.1_1802_TPlot.pdf
- Sit-miR160a_Seita.7G295800.1_368_TPlot.pdf
- Sit-miR160a_Seita.8G171500.1_190_TPlot.pdf
- Sit-miR160a_Seita.9G161900.1_2014_TPlot.pdf
- Sit-miR160b_Seita.2G068600.1_3061_TPlot.pdf
- Sit-miR160b_Seita.2G374100.1_1439_TPlot.pdf
- Sit-miR160b_Seita.4G006100.1_1393_TPlot.pdf
- Sit-miR160b_Seita.4G090500.1_945_TPlot.pdf
- Sit-miR160b_Seita.4G258300.1_212_TPlot.pdf
- Sit-miR160b_Seita.5G260400.1_1308_TPlot.pdf
- Sit-miR160b_Seita.7G182800.1_514_TPlot.pdf
- Sit-miR160b_Seita.7G262800.1_1155_TPlot.pdf
- Sit-miR160b_Seita.9G127600.1_2497_TPlot.pdf
- Sit-miR160b_Seita.9G127700.1_2456_TPlot.pdf
- Sit-miR160b_Seita.9G127800.1_2313_TPlot.pdf
- Sit-miR160b_Seita.9G219800.1_1729_TPlot.pdf
- Sit-miR160b_Seita.9G254200.1_262_TPlot.pdf
- Sit-miR160b_Seita.9G259700.1_239_TPlot.pdf
- Sit-miR160c_Seita.1G141900.1_1482_TPlot.pdf
- Sit-miR160c_Seita.1G335300.1_1303_TPlot.pdf
- Sit-miR160c_Seita.2G038000.1_734_TPlot.pdf
- Sit-miR160c_Seita.2G137400.1_817_TPlot.pdf
- Sit-miR160c_Seita.2G444000.1_581_TPlot.pdf
- Sit-miR160c_Seita.3G003300.1_1363_TPlot.pdf
- Sit-miR160c_Seita.3G014300.1_744_TPlot.pdf
- Sit-miR160c_Seita.4G216400.1_1036_TPlot.pdf
- Sit-miR160c_Seita.5G158700.1_2845_TPlot.pdf
- Sit-miR160c_Seita.6G055900.1_1207_TPlot.pdf
- Sit-miR160c_Seita.7G155700.1_1461_TPlot.pdf
- Sit-miR160c_Seita.7G174600.1_223_TPlot.pdf
- Sit-miR160c_Seita.9G038800.1_969_TPlot.pdf
- Sit-miR160c_Seita.9G113800.1_1086_TPlot.pdf
- Sit-miR160c_Seita.9G182200.1_215_TPlot.pdf
- Sit-miR160c_Seita.9G204900.1_1104_TPlot.pdf
- Sit-miR160c_Seita.9G236900.1_1291_TPlot.pdf
- Sit-miR160c_Seita.9G259100.1_1247_TPlot.pdf
- Sit-miR160c_Seita.9G409200.1_875_TPlot.pdf
- Sit-miR160c_Seita.9G427100.1_386_TPlot.pdf
- Sit-miR160c_Seita.J025900.1_1332_TPlot.pdf
- Sit-miR160d_Seita.1G241500.1_1660_TPlot.pdf
- Sit-miR160d_Seita.1G320200.1_569_TPlot.pdf
- Sit-miR160d_Seita.2G412300.1_1580_TPlot.pdf
- Sit-miR160d_Seita.5G273800.1_477_TPlot.pdf
- Sit-miR160d_Seita.6G024600.1_310_TPlot.pdf
- Sit-miR160d_Seita.7G072600.1_258_TPlot.pdf
- Sit-miR160d_Seita.7G253500.1_53_TPlot.pdf
- Sit-miR160d_Seita.9G060800.1_2103_TPlot.pdf
- Sit-miR160d_Seita.9G356100.1_700_TPlot.pdf
- Sit-miR162_Seita.2G035900.1_1041_TPlot.pdf
- Sit-miR162_Seita.2G057700.1_1013_TPlot.pdf
- Sit-miR162_Seita.5G064400.1_878_TPlot.pdf
- Sit-miR162_Seita.5G414500.1_1422_TPlot.pdf
- Sit-miR162_Seita.9G332000.1_1088_TPlot.pdf
- Sit-miR162_Seita.9G562200.1_3530_TPlot.pdf
- Sit-miR164a_Seita.1G209000.1_999_TPlot.pdf
- Sit-miR164a_Seita.7G124900.1_859_TPlot.pdf
- Sit-miR164b_Seita.1G369500.1_3079_TPlot.pdf
- Sit-miR164b_Seita.3G386200.1_790_TPlot.pdf
- Sit-miR164b_Seita.4G263400.1_1216_TPlot.pdf
- Sit-miR164c_Seita.2G381900.1_1305_TPlot.pdf
- Sit-miR164c_Seita.6G004200.1_2284_TPlot.pdf
- Sit-miR164d_Seita.3G001500.1_686_TPlot.pdf
- Sit-miR164e_Seita.3G120800.1_2100_TPlot.pdf
- Sit-miR164e_Seita.7G028400.1_641_TPlot.pdf
- Sit-miR164e_Seita.8G179000.1_122_TPlot.pdf
- Sit-miR164e_Seita.9G089800.1_1145_TPlot.pdf
- Sit-miR164e_Seita.9G141600.1_638_TPlot.pdf
- Sit-miR164e_Seita.9G161900.1_2120_TPlot.pdf
- Sit-miR164e_Seita.9G171900.1_2520_TPlot.pdf
- Sit-miR164f_Seita.4G157500.1_1077_TPlot.pdf
- Sit-miR164f_Seita.5G087200.1_748_TPlot.pdf
- Sit-miR164f_Seita.9G391300.1_1593_TPlot.pdf
- Sit-miR166a_Seita.3G105500.1_844_TPlot.pdf
- Sit-miR166a_Seita.3G395000.1_774_TPlot.pdf
- Sit-miR166b_Seita.5G261100.1_1617_TPlot.pdf
- Sit-miR166b_Seita.8G184200.1_481_TPlot.pdf
- Sit-miR166d_Seita.6G225800.1_732_TPlot.pdf
- Sit-miR166i_Seita.7G313100.1_1430_TPlot.pdf
- Sit-miR166i_Seita.9G219700.1_1105_TPlot.pdf
- Sit-miR166i_Seita.9G250400.1_2289_TPlot.pdf
- Sit-miR166j_Seita.2G145300.1_940_TPlot.pdf
- Sit-miR166j_Seita.5G141300.1_1222_TPlot.pdf
- Sit-miR166j_Seita.9G572600.1_1138_TPlot.pdf
- Sit-miR166k_Seita.3G185800.1_1028_TPlot.pdf
- Sit-miR167a_Seita.1G101200.1_317_TPlot.pdf
- Sit-miR167a_Seita.7G160400.1_808_TPlot.pdf
- Sit-miR167b_Seita.9G410200.1_401_TPlot.pdf
- Sit-miR167c_Seita.1G023300.1_1378_TPlot.pdf
- Sit-miR167d_Seita.3G138800.1_1329_TPlot.pdf
- Sit-miR167h_Seita.3G394000.1_3277_TPlot.pdf
- Sit-miR167h_Seita.4G262300.1_3389_TPlot.pdf
- Sit-miR167h_Seita.5G251600.1_910_TPlot.pdf
- Sit-miR167h_Seita.9G111400.1_3265_TPlot.pdf
- Sit-miR167i_Seita.7G303100.1_1350_TPlot.pdf
- Sit-miR167j_Seita.1G077200.1_3508_TPlot.pdf
- Sit-miR167j_Seita.1G238800.1_507_TPlot.pdf
- Sit-miR167j_Seita.3G020000.1_2739_TPlot.pdf
- Sit-miR167j_Seita.3G353500.1_725_TPlot.pdf
- Sit-miR167j_Seita.7G045700.1_613_TPlot.pdf
- Sit-miR167j_Seita.7G235100.1_1010_TPlot.pdf
- Sit-miR168_Seita.1G218400.1_725_TPlot.pdf
- Sit-miR168_Seita.1G378700.1_527_TPlot.pdf
- Sit-miR168_Seita.2G191500.1_704_TPlot.pdf
- Sit-miR168_Seita.2G261600.1_131_TPlot.pdf
- Sit-miR168_Seita.4G158600.1_436_TPlot.pdf
- Sit-miR168_Seita.5G022800.1_2856_TPlot.pdf
- Sit-miR168_Seita.5G261900.1_537_TPlot.pdf
- Sit-miR168_Seita.5G435400.1_595_TPlot.pdf
- Sit-miR168_Seita.7G114700.1_402_TPlot.pdf
- Sit-miR168_Seita.7G115200.1_418_TPlot.pdf
- Sit-miR168_Seita.7G200400.1_1236_TPlot.pdf
- Sit-miR168_Seita.7G201100.1_664_TPlot.pdf
- Sit-miR168_Seita.8G219700.1_355_TPlot.pdf
- Sit-miR168_Seita.9G245400.1_343_TPlot.pdf
- Sit-miR168_Seita.9G280700.1_533_TPlot.pdf
- Sit-miR169a_Seita.5G243500.1_1691_TPlot.pdf
- Sit-miR169d_Seita.7G163100.1_1361_TPlot.pdf
- Sit-miR169e_Seita.2G240200.1_1618_TPlot.pdf
- Sit-miR169e_Seita.2G383900.1_2514_TPlot.pdf
- Sit-miR169e_Seita.3G115000.1_715_TPlot.pdf
- Sit-miR169e_Seita.3G214700.1_2964_TPlot.pdf
- Sit-miR169e_Seita.7G327200.1_2250_TPlot.pdf
- Sit-miR169e_Seita.8G014600.1_2597_TPlot.pdf
- Sit-miR169e_Seita.9G171900.1_2620_TPlot.pdf
- Sit-miR169e_Seita.9G367200.1_1285_TPlot.pdf
- Sit-miR169f_Seita.1G199800.1_2032_TPlot.pdf
- Sit-miR169f_Seita.2G037100.1_1218_TPlot.pdf
- Sit-miR169f_Seita.2G038100.1_227_TPlot.pdf
- Sit-miR169f_Seita.3G390000.1_2048_TPlot.pdf
- Sit-miR169f_Seita.3G400500.1_826_TPlot.pdf
- Sit-miR169f_Seita.6G008500.1_506_TPlot.pdf
- Sit-miR169f_Seita.6G064500.1_623_TPlot.pdf
- Sit-miR169f_Seita.7G063700.1_1128_TPlot.pdf
- Sit-miR169f_Seita.7G237800.1_3185_TPlot.pdf
- Sit-miR169f_Seita.9G129400.1_2100_TPlot.pdf
- Sit-miR169f_Seita.9G155700.1_1672_TPlot.pdf
- Sit-miR169g_Seita.2G282400.1_899_TPlot.pdf
- Sit-miR169g_Seita.2G285900.1_473_TPlot.pdf
- Sit-miR169g_Seita.6G128600.1_797_TPlot.pdf
- Sit-miR169g_Seita.7G196700.1_1248_TPlot.pdf
- Sit-miR169g_Seita.7G303100.1_1978_TPlot.pdf
- Sit-miR169g_Seita.9G495400.1_285_TPlot.pdf
- Sit-miR169g_Seita.9G521100.1_930_TPlot.pdf
- Sit-miR171a_Seita.1G262900.1_1085_TPlot.pdf
- Sit-miR171b_Seita.4G003600.1_1532_TPlot.pdf
- Sit-miR171c_Seita.1G009500.1_2184_TPlot.pdf
- Sit-miR171f_Seita.3G218500.1_576_TPlot.pdf
- Sit-miR171f_Seita.4G003600.1_1529_TPlot.pdf
- Sit-miR171f_Seita.4G223800.1_1581_TPlot.pdf
- Sit-miR171f_Seita.6G024600.1_1063_TPlot.pdf
- Sit-miR171f_Seita.7G096900.1_896_TPlot.pdf
- Sit-miR171f_Seita.8G081700.1_1135_TPlot.pdf
- Sit-miR171f_Seita.9G097600.1_18_TPlot.pdf
- Sit-miR171f_Seita.9G455900.1_410_TPlot.pdf
- Sit-miR171g_Seita.1G120000.1_5054_TPlot.pdf
- Sit-miR171g_Seita.1G376600.1_893_TPlot.pdf
- Sit-miR171g_Seita.2G364900.1_3137_TPlot.pdf
- Sit-miR171g_Seita.2G419600.1_5912_TPlot.pdf
- Sit-miR171g_Seita.5G396100.1_1810_TPlot.pdf
- Sit-miR171g_Seita.6G252500.1_1002_TPlot.pdf
- Sit-miR171g_Seita.9G114600.1_1236_TPlot.pdf
- Sit-miR171g_Seita.9G330300.1_1241_TPlot.pdf
- Sit-miR171g_Seita.9G371700.1_2577_TPlot.pdf
- Sit-miR171h_Seita.5G100100.1_334_TPlot.pdf
- Sit-miR171i_Seita.1G262900.1_1082_TPlot.pdf
- Sit-miR171i_Seita.2G009900.1_534_TPlot.pdf
- Sit-miR171i_Seita.2G093000.1_3582_TPlot.pdf
- Sit-miR171i_Seita.3G313700.1_2241_TPlot.pdf
- Sit-miR171i_Seita.3G348500.1_431_TPlot.pdf
- Sit-miR171i_Seita.4G218200.1_112_TPlot.pdf
- Sit-miR171i_Seita.6G174400.1_1388_TPlot.pdf
- Sit-miR171i_Seita.9G326800.1_3780_TPlot.pdf
- Sit-miR171i_Seita.9G330200.1_272_TPlot.pdf
- Sit-miR171i_Seita.9G573900.1_691_TPlot.pdf
- Sit-miR171j_Seita.7G253500.1_33_TPlot.pdf
- Sit-miR172a_Seita.1G144700.1_1252_TPlot.pdf
- Sit-miR172a_Seita.1G324300.1_853_TPlot.pdf
- Sit-miR172a_Seita.2G091100.1_1500_TPlot.pdf
- Sit-miR172a_Seita.3G044600.1_1327_TPlot.pdf
- Sit-miR172a_Seita.3G322100.1_923_TPlot.pdf
- Sit-miR172a_Seita.3G336800.1_311_TPlot.pdf
- Sit-miR172a_Seita.3G337200.1_1585_TPlot.pdf
- Sit-miR172a_Seita.3G375500.1_2023_TPlot.pdf
- Sit-miR172a_Seita.4G071400.1_892_TPlot.pdf
- Sit-miR172a_Seita.4G209800.1_2327_TPlot.pdf
- Sit-miR172a_Seita.5G214300.1_1109_TPlot.pdf
- Sit-miR172a_Seita.5G379200.1_1988_TPlot.pdf
- Sit-miR172a_Seita.6G204700.1_1870_TPlot.pdf
- Sit-miR172a_Seita.6G223300.1_1096_TPlot.pdf
- Sit-miR172a_Seita.7G074500.1_3253_TPlot.pdf
- Sit-miR172a_Seita.9G064000.1_1020_TPlot.pdf
- Sit-miR172a_Seita.9G507300.1_1510_TPlot.pdf
- Sit-miR172b_Seita.2G401000.1_1344_TPlot.pdf
- Sit-miR172b_Seita.5G226400.1_1097_TPlot.pdf
- Sit-miR172b_Seita.5G360100.1_767_TPlot.pdf
- Sit-miR172b_Seita.5G371100.1_2776_TPlot.pdf
- Sit-miR172b_Seita.5G431500.1_601_TPlot.pdf
- Sit-miR172b_Seita.7G133900.1_184_TPlot.pdf
- Sit-miR172b_Seita.7G263000.1_1947_TPlot.pdf
- Sit-miR172b_Seita.9G035800.1_1505_TPlot.pdf
- Sit-miR172b_Seita.9G410000.1_1112_TPlot.pdf
- Sit-miR172b_Seita.9G509000.1_1403_TPlot.pdf
- Sit-miR2118a_Seita.1G053900.1_541_TPlot.pdf
- Sit-miR2118a_Seita.1G146800.1_1189_TPlot.pdf
- Sit-miR2118a_Seita.3G193300.1_2883_TPlot.pdf
- Sit-miR2118a_Seita.3G275400.1_956_TPlot.pdf
- Sit-miR2118a_Seita.3G285000.1_2050_TPlot.pdf
- Sit-miR2118a_Seita.4G116400.1_1361_TPlot.pdf
- Sit-miR2118a_Seita.4G175900.1_655_TPlot.pdf
- Sit-miR2118a_Seita.6G235600.1_349_TPlot.pdf
- Sit-miR2118a_Seita.7G250700.1_64_TPlot.pdf
- Sit-miR2118a_Seita.7G266700.1_226_TPlot.pdf
- Sit-miR2118a_Seita.9G091400.1_3146_TPlot.pdf
- Sit-miR2118a_Seita.9G102600.1_827_TPlot.pdf
- Sit-miR2118a_Seita.9G137200.1_494_TPlot.pdf
- Sit-miR2118a_Seita.9G191600.1_125_TPlot.pdf
[truncated: 692 more entries]
