# Supplementary material for: The Construction and Exploration of a Comprehensive MicroRNA Centered Regulatory Network in Foxtail Millet (Setaria italica L.)
Source: Front Plant Sci. 2022 May 6;13:848474. doi: 10.3389/fpls.2022.848474 (PMC9121102; doi:10.3389/fpls.2022.848474)
Supplement: Supplementary file 2 [file Data_Sheet_2.zip]

Archive with 1,360 entries (1,360 files):
- Sit-miR1133_Seita.1G096400.1_100_TPlot.pdf
- Sit-miR1133_Seita.2G199300.1_450_TPlot.pdf
- Sit-miR1133_Seita.2G311900.1_126_TPlot.pdf
- Sit-miR1133_Seita.3G120600.1_1175_TPlot.pdf
- Sit-miR1133_Seita.3G158600.1_1059_TPlot.pdf
- Sit-miR1133_Seita.3G335400.1_726_TPlot.pdf
- Sit-miR1133_Seita.4G239100.1_41_TPlot.pdf
- Sit-miR1133_Seita.9G029000.1_111_TPlot.pdf
- Sit-miR1133_Seita.9G053500.1_782_TPlot.pdf
- Sit-miR1133_Seita.9G214500.1_1282_TPlot.pdf
- Sit-miR1133_Seita.9G281900.1_22_TPlot.pdf
- Sit-miR1133_Seita.9G305400.1_381_TPlot.pdf
- Sit-miR1432_Seita.1G177000.1_764_TPlot.pdf
- Sit-miR1432_Seita.1G302400.1_858_TPlot.pdf
- Sit-miR1432_Seita.1G373400.1_943_TPlot.pdf
- Sit-miR1432_Seita.2G158400.1_994_TPlot.pdf
- Sit-miR1432_Seita.5G071400.1_905_TPlot.pdf
- Sit-miR1432_Seita.9G140000.1_1349_TPlot.pdf
- Sit-miR1432_Seita.9G455700.1_274_TPlot.pdf
- Sit-miR1432_Seita.9G540200.1_1028_TPlot.pdf
- Sit-miR156a_Seita.4G270400.1_2084_TPlot.pdf
- Sit-miR156a_Seita.5G001600.1_1748_TPlot.pdf
- Sit-miR156a_Seita.6G223300.1_981_TPlot.pdf
- Sit-miR156a_Seita.9G520200.1_1152_TPlot.pdf
- Sit-miR156b_Seita.1G091900.1_1786_TPlot.pdf
- Sit-miR156b_Seita.1G134200.1_59_TPlot.pdf
- Sit-miR156b_Seita.6G205500.1_1434_TPlot.pdf
- Sit-miR156c_Seita.2G254300.1_1266_TPlot.pdf
- Sit-miR156d_Seita.1G069300.1_874_TPlot.pdf
- Sit-miR156d_Seita.1G091900.1_1787_TPlot.pdf
- Sit-miR156d_Seita.2G254300.1_1267_TPlot.pdf
- Sit-miR156d_Seita.2G266500.1_1897_TPlot.pdf
- Sit-miR156d_Seita.2G324900.1_834_TPlot.pdf
- Sit-miR156d_Seita.2G381400.1_644_TPlot.pdf
- Sit-miR156d_Seita.2G444600.1_147_TPlot.pdf
- Sit-miR156d_Seita.3G125200.1_8985_TPlot.pdf
- Sit-miR156d_Seita.3G205200.1_48_TPlot.pdf
- Sit-miR156d_Seita.3G214700.1_3012_TPlot.pdf
- Sit-miR156d_Seita.3G222000.1_2038_TPlot.pdf
- Sit-miR156d_Seita.4G270400.1_2085_TPlot.pdf
- Sit-miR156d_Seita.6G176000.1_189_TPlot.pdf
- Sit-miR156d_Seita.6G205500.1_1435_TPlot.pdf
- Sit-miR156d_Seita.6G223300.1_982_TPlot.pdf
- Sit-miR156d_Seita.9G485400.1_1791_TPlot.pdf
- Sit-miR156d_Seita.9G556900.1_786_TPlot.pdf
- Sit-miR156e_Seita.2G325000.1_665_TPlot.pdf
- Sit-miR156e_Seita.5G432500.1_2375_TPlot.pdf
- Sit-miR156g_Seita.2G324900.1_833_TPlot.pdf
- Sit-miR156g_Seita.9G207500.1_1162_TPlot.pdf
- Sit-miR156i_Seita.8G124900.1_1295_TPlot.pdf
- Sit-miR156j_Seita.1G069300.1_873_TPlot.pdf
- Sit-miR156j_Seita.2G266500.1_1896_TPlot.pdf
- Sit-miR156j_Seita.6G058700.1_606_TPlot.pdf
- Sit-miR159a_Seita.1G019300.1_990_TPlot.pdf
- Sit-miR159a_Seita.1G093400.1_3602_TPlot.pdf
- Sit-miR159a_Seita.1G134200.1_61_TPlot.pdf
- Sit-miR159a_Seita.2G109700.1_1844_TPlot.pdf
- Sit-miR159a_Seita.2G132500.1_265_TPlot.pdf
- Sit-miR159a_Seita.2G141700.1_625_TPlot.pdf
- Sit-miR159a_Seita.2G142600.1_96_TPlot.pdf
- Sit-miR159a_Seita.2G193900.1_1942_TPlot.pdf
- Sit-miR159a_Seita.2G258400.1_480_TPlot.pdf
- Sit-miR159a_Seita.2G269400.1_445_TPlot.pdf
- Sit-miR159a_Seita.2G434400.1_362_TPlot.pdf
- Sit-miR159a_Seita.3G069700.1_4218_TPlot.pdf
- Sit-miR159a_Seita.3G096800.1_1199_TPlot.pdf
- Sit-miR159a_Seita.3G103400.1_1570_TPlot.pdf
- Sit-miR159a_Seita.3G125200.1_6511_TPlot.pdf
- Sit-miR159a_Seita.3G182700.1_1027_TPlot.pdf
- Sit-miR159a_Seita.4G020800.1_284_TPlot.pdf
- Sit-miR159a_Seita.4G083900.1_4243_TPlot.pdf
- Sit-miR159a_Seita.4G265500.1_936_TPlot.pdf
- Sit-miR159a_Seita.5G046700.1_479_TPlot.pdf
- Sit-miR159a_Seita.5G149100.1_1902_TPlot.pdf
- Sit-miR159a_Seita.5G210200.1_1203_TPlot.pdf
- Sit-miR159a_Seita.5G395000.1_3104_TPlot.pdf
- Sit-miR159a_Seita.6G009100.1_509_TPlot.pdf
- Sit-miR159a_Seita.6G063700.1_883_TPlot.pdf
- Sit-miR159a_Seita.7G075500.1_599_TPlot.pdf
- Sit-miR159a_Seita.7G219300.1_2404_TPlot.pdf
- Sit-miR159a_Seita.7G254600.1_1602_TPlot.pdf
- Sit-miR159a_Seita.7G311500.1_313_TPlot.pdf
- Sit-miR159a_Seita.9G120100.1_599_TPlot.pdf
- Sit-miR159a_Seita.9G134700.1_4274_TPlot.pdf
- Sit-miR159a_Seita.9G224900.1_950_TPlot.pdf
- Sit-miR159a_Seita.9G361700.1_214_TPlot.pdf
- Sit-miR159a_Seita.9G371700.1_1867_TPlot.pdf
- Sit-miR159a_Seita.9G459700.1_93_TPlot.pdf
- Sit-miR159a_Seita.9G517700.1_1633_TPlot.pdf
- Sit-miR159a_Seita.9G552500.1_789_TPlot.pdf
- Sit-miR159a_Seita.9G569300.1_1398_TPlot.pdf
- Sit-miR159b_Seita.1G093400.1_3603_TPlot.pdf
- Sit-miR159b_Seita.1G348600.1_4876_TPlot.pdf
- Sit-miR159b_Seita.2G434400.1_363_TPlot.pdf
- Sit-miR159b_Seita.3G097700.1_3459_TPlot.pdf
- Sit-miR159b_Seita.3G188300.1_759_TPlot.pdf
- Sit-miR159b_Seita.4G083900.1_4244_TPlot.pdf
- Sit-miR159b_Seita.4G265500.1_937_TPlot.pdf
- Sit-miR159b_Seita.5G331000.1_2699_TPlot.pdf
- Sit-miR159b_Seita.5G355300.1_1278_TPlot.pdf
- Sit-miR159b_Seita.6G026800.1_1459_TPlot.pdf
- Sit-miR159b_Seita.6G091300.1_1708_TPlot.pdf
- Sit-miR159b_Seita.7G067100.1_590_TPlot.pdf
- Sit-miR159b_Seita.7G326700.1_134_TPlot.pdf
- Sit-miR159b_Seita.9G063000.1_224_TPlot.pdf
- Sit-miR159b_Seita.9G064600.1_1006_TPlot.pdf
- Sit-miR159b_Seita.9G181600.1_1283_TPlot.pdf
- Sit-miR159b_Seita.9G188600.1_4508_TPlot.pdf
- Sit-miR159b_Seita.9G439200.1_131_TPlot.pdf
- Sit-miR159b_Seita.9G534000.1_2152_TPlot.pdf
- Sit-miR159c_Seita.4G221900.1_1159_TPlot.pdf
- Sit-miR159c_Seita.4G232800.1_47_TPlot.pdf
- Sit-miR159c_Seita.5G002500.1_441_TPlot.pdf
- Sit-miR159c_Seita.5G148600.1_1382_TPlot.pdf
- Sit-miR159c_Seita.6G235700.1_1043_TPlot.pdf
- Sit-miR159c_Seita.7G006100.1_784_TPlot.pdf
- Sit-miR159c_Seita.7G320500.1_341_TPlot.pdf
- Sit-miR159c_Seita.8G035200.1_59_TPlot.pdf
- Sit-miR159c_Seita.9G090700.1_433_TPlot.pdf
- Sit-miR159c_Seita.9G091300.1_2347_TPlot.pdf
- Sit-miR160a_Seita.3G102500.1_316_TPlot.pdf
- Sit-miR160a_Seita.3G327800.1_1619_TPlot.pdf
- Sit-miR160a_Seita.3G383600.1_182_TPlot.pdf
- Sit-miR160a_Seita.5G140500.1_1934_TPlot.pdf
- Sit-miR160a_Seita.5G273800.1_477_TPlot.pdf
- Sit-miR160a_Seita.5G390300.1_756_TPlot.pdf
- Sit-miR160a_Seita.6G173700.1_1111_TPlot.pdf
- Sit-miR160a_Seita.7G207700.1_3709_TPlot.pdf
- Sit-miR160a_Seita.7G295800.1_368_TPlot.pdf
- Sit-miR160a_Seita.8G239900.1_5654_TPlot.pdf
- Sit-miR160a_Seita.9G219800.1_1729_TPlot.pdf
- Sit-miR160a_Seita.9G474800.1_1972_TPlot.pdf
- Sit-miR160b_Seita.1G264900.1_256_TPlot.pdf
- Sit-miR160b_Seita.2G058900.1_570_TPlot.pdf
- Sit-miR160b_Seita.3G003300.1_1363_TPlot.pdf
- Sit-miR160b_Seita.5G267100.1_1283_TPlot.pdf
- Sit-miR160b_Seita.8G079000.1_2497_TPlot.pdf
- Sit-miR160c_Seita.2G374100.1_780_TPlot.pdf
- Sit-miR160c_Seita.2G444000.1_581_TPlot.pdf
- Sit-miR160c_Seita.3G014300.1_744_TPlot.pdf
- Sit-miR160c_Seita.3G020200.1_1771_TPlot.pdf
- Sit-miR160c_Seita.3G386700.1_363_TPlot.pdf
- Sit-miR160c_Seita.4G053700.1_1847_TPlot.pdf
- Sit-miR160c_Seita.4G216400.1_1036_TPlot.pdf
- Sit-miR160c_Seita.4G222400.1_1446_TPlot.pdf
- Sit-miR160c_Seita.4G265400.1_870_TPlot.pdf
- Sit-miR160c_Seita.7G090000.1_838_TPlot.pdf
- Sit-miR160c_Seita.7G155700.1_1461_TPlot.pdf
- Sit-miR160c_Seita.7G194100.1_435_TPlot.pdf
- Sit-miR160c_Seita.9G045100.1_835_TPlot.pdf
- Sit-miR160c_Seita.9G050200.1_1386_TPlot.pdf
- Sit-miR160c_Seita.J025900.1_1332_TPlot.pdf
- Sit-miR160d_Seita.1G241500.1_1660_TPlot.pdf
- Sit-miR160d_Seita.4G043900.1_308_TPlot.pdf
- Sit-miR160d_Seita.4G174800.1_455_TPlot.pdf
- Sit-miR160d_Seita.4G257800.1_1974_TPlot.pdf
- Sit-miR160d_Seita.4G290000.1_1772_TPlot.pdf
- Sit-miR160d_Seita.6G173400.1_505_TPlot.pdf
- Sit-miR160d_Seita.7G169600.1_1802_TPlot.pdf
- Sit-miR160d_Seita.8G049300.1_1249_TPlot.pdf
- Sit-miR160d_Seita.9G237700.1_613_TPlot.pdf
- Sit-miR162_Seita.2G133300.1_1963_TPlot.pdf
- Sit-miR162_Seita.2G271300.1_793_TPlot.pdf
- Sit-miR162_Seita.5G064400.1_878_TPlot.pdf
- Sit-miR162_Seita.5G177000.1_1193_TPlot.pdf
- Sit-miR162_Seita.9G562200.1_3530_TPlot.pdf
- Sit-miR164a_Seita.1G209000.1_999_TPlot.pdf
- Sit-miR164a_Seita.1G348900.1_673_TPlot.pdf
- Sit-miR164a_Seita.2G188000.1_584_TPlot.pdf
- Sit-miR164a_Seita.6G032700.1_727_TPlot.pdf
- Sit-miR164a_Seita.7G124900.1_859_TPlot.pdf
- Sit-miR164a_Seita.7G238600.1_2269_TPlot.pdf
- Sit-miR164a_Seita.7G280600.1_215_TPlot.pdf
- Sit-miR164b_Seita.2G174200.1_201_TPlot.pdf
- Sit-miR164b_Seita.3G220200.1_319_TPlot.pdf
- Sit-miR164b_Seita.3G386200.1_790_TPlot.pdf
- Sit-miR164b_Seita.4G157500.1_1077_TPlot.pdf
- Sit-miR164b_Seita.4G263400.1_1216_TPlot.pdf
- Sit-miR164c_Seita.3G291200.1_34_TPlot.pdf
- Sit-miR164d_Seita.1G229400.1_1272_TPlot.pdf
- Sit-miR164d_Seita.3G001500.1_686_TPlot.pdf
- Sit-miR164e_Seita.1G081100.1_494_TPlot.pdf
- Sit-miR164e_Seita.3G181300.1_1067_TPlot.pdf
- Sit-miR164e_Seita.3G394000.1_431_TPlot.pdf
- Sit-miR164e_Seita.4G186700.1_664_TPlot.pdf
- Sit-miR164e_Seita.5G156700.1_145_TPlot.pdf
- Sit-miR164e_Seita.5G431200.1_572_TPlot.pdf
- Sit-miR164e_Seita.7G031200.1_548_TPlot.pdf
- Sit-miR164e_Seita.7G205800.1_1612_TPlot.pdf
- Sit-miR164e_Seita.7G333700.1_768_TPlot.pdf
- Sit-miR164e_Seita.8G030100.1_133_TPlot.pdf
- Sit-miR164e_Seita.9G089800.1_1145_TPlot.pdf
- Sit-miR164e_Seita.9G171900.1_2520_TPlot.pdf
- Sit-miR164f_Seita.9G403000.1_1037_TPlot.pdf
- Sit-miR164f_Seita.9G484900.1_1768_TPlot.pdf
- Sit-miR166a_Seita.3G395000.1_774_TPlot.pdf
- Sit-miR166b_Seita.1G244300.1_481_TPlot.pdf
- Sit-miR166b_Seita.1G338400.1_1948_TPlot.pdf
- Sit-miR166b_Seita.2G382900.1_1099_TPlot.pdf
- Sit-miR166b_Seita.3G035500.1_2169_TPlot.pdf
- Sit-miR166b_Seita.5G131900.1_1762_TPlot.pdf
- Sit-miR166b_Seita.5G402200.1_1662_TPlot.pdf
- Sit-miR166b_Seita.7G064600.1_1306_TPlot.pdf
- Sit-miR166b_Seita.7G143100.1_1059_TPlot.pdf
- Sit-miR166b_Seita.8G241700.1_817_TPlot.pdf
- Sit-miR166b_Seita.9G151200.1_1924_TPlot.pdf
- Sit-miR166b_Seita.9G537700.1_1764_TPlot.pdf
- Sit-miR166b_Seita.9G572600.1_1140_TPlot.pdf
- Sit-miR166d_Seita.6G192900.1_173_TPlot.pdf
- Sit-miR166f_Seita.5G402200.1_1659_TPlot.pdf
- Sit-miR166f_Seita.9G300300.1_2272_TPlot.pdf
- Sit-miR166g_Seita.3G001600.1_1183_TPlot.pdf
- Sit-miR166h_Seita.3G105500.1_844_TPlot.pdf
- Sit-miR166h_Seita.3G394000.1_279_TPlot.pdf
- Sit-miR166i_Seita.1G080100.1_2661_TPlot.pdf
- Sit-miR166i_Seita.2G180300.1_829_TPlot.pdf
- Sit-miR166i_Seita.2G325600.1_1170_TPlot.pdf
- Sit-miR166i_Seita.9G158800.1_868_TPlot.pdf
- Sit-miR166i_Seita.9G219700.1_1105_TPlot.pdf
- Sit-miR166i_Seita.9G250400.1_2289_TPlot.pdf
- Sit-miR166i_Seita.J000700.1_204_TPlot.pdf
- Sit-miR166j_Seita.5G141300.1_1222_TPlot.pdf
- Sit-miR166j_Seita.9G560400.1_917_TPlot.pdf
- Sit-miR166j_Seita.9G572600.1_1138_TPlot.pdf
- Sit-miR166k_Seita.2G373000.1_891_TPlot.pdf
- Sit-miR166k_Seita.3G185800.1_1028_TPlot.pdf
- Sit-miR166k_Seita.4G257200.1_683_TPlot.pdf
- Sit-miR167a_Seita.4G260900.1_3424_TPlot.pdf
- Sit-miR167a_Seita.9G100300.1_1105_TPlot.pdf
- Sit-miR167h_Seita.3G020000.1_2739_TPlot.pdf
- Sit-miR167h_Seita.3G394000.1_3277_TPlot.pdf
- Sit-miR167h_Seita.4G262300.1_3389_TPlot.pdf
- Sit-miR167i_Seita.1G077200.1_3508_TPlot.pdf
- Sit-miR167i_Seita.1G189500.1_861_TPlot.pdf
- Sit-miR167i_Seita.7G008700.1_867_TPlot.pdf
- Sit-miR167i_Seita.7G303100.1_1350_TPlot.pdf
- Sit-miR167i_Seita.8G012000.1_880_TPlot.pdf
- Sit-miR167i_Seita.9G047600.1_2323_TPlot.pdf
- Sit-miR167i_Seita.9G112300.1_1397_TPlot.pdf
- Sit-miR167j_Seita.2G044400.1_2928_TPlot.pdf
- Sit-miR167j_Seita.2G421200.1_1111_TPlot.pdf
- Sit-miR167j_Seita.3G161400.1_640_TPlot.pdf
- Sit-miR167j_Seita.9G047600.1_2290_TPlot.pdf
- Sit-miR168_Seita.1G378700.1_527_TPlot.pdf
- Sit-miR168_Seita.2G254300.1_1340_TPlot.pdf
- Sit-miR168_Seita.3G070600.1_747_TPlot.pdf
- Sit-miR168_Seita.4G288700.1_343_TPlot.pdf
- Sit-miR168_Seita.5G022800.1_2856_TPlot.pdf
- Sit-miR168_Seita.5G261900.1_537_TPlot.pdf
- Sit-miR168_Seita.5G435400.1_595_TPlot.pdf
- Sit-miR168_Seita.7G201100.1_664_TPlot.pdf
- Sit-miR168_Seita.9G245700.1_242_TPlot.pdf
- Sit-miR168_Seita.9G401700.1_269_TPlot.pdf
- Sit-miR168_Seita.9G505300.1_412_TPlot.pdf
- Sit-miR168_Seita.9G554300.1_349_TPlot.pdf
- Sit-miR169a_Seita.3G023700.1_881_TPlot.pdf
- Sit-miR169a_Seita.8G135600.1_916_TPlot.pdf
- Sit-miR169d_Seita.9G313000.1_645_TPlot.pdf
- Sit-miR169e_Seita.1G355400.1_56_TPlot.pdf
- Sit-miR169e_Seita.2G331100.1_1441_TPlot.pdf
- Sit-miR169e_Seita.2G383900.1_2514_TPlot.pdf
- Sit-miR169e_Seita.3G121900.1_882_TPlot.pdf
- Sit-miR169e_Seita.3G256900.1_1120_TPlot.pdf
- Sit-miR169e_Seita.6G059000.1_824_TPlot.pdf
- Sit-miR169e_Seita.6G132400.1_1769_TPlot.pdf
- Sit-miR169e_Seita.9G066900.1_230_TPlot.pdf
- Sit-miR169e_Seita.9G171900.1_2620_TPlot.pdf
- Sit-miR169e_Seita.9G365500.1_1288_TPlot.pdf
- Sit-miR169e_Seita.9G367200.1_1285_TPlot.pdf
- Sit-miR169f_Seita.2G322200.1_3019_TPlot.pdf
- Sit-miR169f_Seita.3G390000.1_2048_TPlot.pdf
- Sit-miR169f_Seita.5G099200.1_682_TPlot.pdf
- Sit-miR169f_Seita.9G025900.1_335_TPlot.pdf
- Sit-miR169f_Seita.9G129400.1_2100_TPlot.pdf
- Sit-miR169f_Seita.9G155700.1_1672_TPlot.pdf
- Sit-miR169f_Seita.9G247700.1_386_TPlot.pdf
- Sit-miR169f_Seita.9G426200.1_1356_TPlot.pdf
- Sit-miR169f_Seita.9G535200.1_809_TPlot.pdf
- Sit-miR169g_Seita.2G263800.1_512_TPlot.pdf
- Sit-miR169g_Seita.2G402500.1_1831_TPlot.pdf
- Sit-miR169g_Seita.4G268900.1_574_TPlot.pdf
- Sit-miR169g_Seita.5G306500.1_1024_TPlot.pdf
- Sit-miR169g_Seita.5G374400.1_1043_TPlot.pdf
- Sit-miR169g_Seita.5G438900.1_506_TPlot.pdf
- Sit-miR169g_Seita.6G128600.1_797_TPlot.pdf
- Sit-miR169g_Seita.6G192900.1_209_TPlot.pdf
- Sit-miR169g_Seita.7G104200.1_1770_TPlot.pdf
- Sit-miR169g_Seita.7G196700.1_1248_TPlot.pdf
- Sit-miR169g_Seita.7G303100.1_1978_TPlot.pdf
- Sit-miR169g_Seita.8G012000.1_1508_TPlot.pdf
- Sit-miR169g_Seita.8G160500.1_520_TPlot.pdf
- Sit-miR169g_Seita.8G202100.1_506_TPlot.pdf
- Sit-miR169g_Seita.9G135000.1_269_TPlot.pdf
- Sit-miR169g_Seita.9G521100.1_930_TPlot.pdf
- Sit-miR171c_Seita.1G009500.1_2184_TPlot.pdf
- Sit-miR171c_Seita.1G075500.1_3068_TPlot.pdf
- Sit-miR171d_Seita.4G003600.1_1532_TPlot.pdf
- Sit-miR171d_Seita.5G107300.1_580_TPlot.pdf
- Sit-miR171e_Seita.1G262900.1_1085_TPlot.pdf
- Sit-miR171e_Seita.2G078100.1_787_TPlot.pdf
[truncated: 1,060 more entries]
