# Supplementary material for: The Construction and Exploration of a Comprehensive MicroRNA Centered Regulatory Network in Foxtail Millet (Setaria italica L.)
Source: Front Plant Sci. 2022 May 6;13:848474. doi: 10.3389/fpls.2022.848474 (PMC9121102; doi:10.3389/fpls.2022.848474)
Supplement: Supplementary file 3 [file Data_Sheet_3.zip]

Archive with 941 entries (941 files):
- Sit-miR1133_Seita.1G177900.1_1890_TPlot.pdf
- Sit-miR1133_Seita.1G300800.1_71_TPlot.pdf
- Sit-miR1133_Seita.2G387500.1_21_TPlot.pdf
- Sit-miR1133_Seita.2G393200.1_44_TPlot.pdf
- Sit-miR1133_Seita.4G129400.1_457_TPlot.pdf
- Sit-miR1133_Seita.4G167500.1_1023_TPlot.pdf
- Sit-miR1133_Seita.4G191500.1_1058_TPlot.pdf
- Sit-miR1133_Seita.4G239100.1_41_TPlot.pdf
- Sit-miR1133_Seita.9G074400.1_151_TPlot.pdf
- Sit-miR1133_Seita.9G435700.1_163_TPlot.pdf
- Sit-miR1432_Seita.2G424800.1_450_TPlot.pdf
- Sit-miR1432_Seita.3G228000.1_704_TPlot.pdf
- Sit-miR1432_Seita.5G126800.1_988_TPlot.pdf
- Sit-miR1432_Seita.5G220500.1_2566_TPlot.pdf
- Sit-miR1432_Seita.5G458200.1_2965_TPlot.pdf
- Sit-miR1432_Seita.6G140900.1_1664_TPlot.pdf
- Sit-miR1432_Seita.7G153300.1_300_TPlot.pdf
- Sit-miR1432_Seita.7G267000.1_450_TPlot.pdf
- Sit-miR1432_Seita.7G286000.1_736_TPlot.pdf
- Sit-miR1432_Seita.8G026700.1_1262_TPlot.pdf
- Sit-miR1432_Seita.9G235000.1_170_TPlot.pdf
- Sit-miR1432_Seita.9G380800.1_232_TPlot.pdf
- Sit-miR156a_Seita.2G266500.1_1896_TPlot.pdf
- Sit-miR156c_Seita.2G324900.1_833_TPlot.pdf
- Sit-miR156c_Seita.6G205500.1_1434_TPlot.pdf
- Sit-miR156c_Seita.6G208700.1_163_TPlot.pdf
- Sit-miR156d_Seita.1G091900.1_1787_TPlot.pdf
- Sit-miR156d_Seita.1G227400.1_2070_TPlot.pdf
- Sit-miR156d_Seita.2G324900.1_834_TPlot.pdf
- Sit-miR156d_Seita.6G223300.1_982_TPlot.pdf
- Sit-miR156d_Seita.9G485100.1_3193_TPlot.pdf
- Sit-miR156e_Seita.6G223300.1_981_TPlot.pdf
- Sit-miR156i_Seita.1G091900.1_1786_TPlot.pdf
- Sit-miR156i_Seita.1G134200.1_59_TPlot.pdf
- Sit-miR156j_Seita.1G069300.1_873_TPlot.pdf
- Sit-miR156j_Seita.2G254300.1_1266_TPlot.pdf
- Sit-miR156j_Seita.3G205200.1_47_TPlot.pdf
- Sit-miR156j_Seita.4G270400.1_2084_TPlot.pdf
- Sit-miR156j_Seita.5G432500.1_2375_TPlot.pdf
- Sit-miR156j_Seita.8G124900.1_1295_TPlot.pdf
- Sit-miR159a_Seita.1G134200.1_61_TPlot.pdf
- Sit-miR159a_Seita.1G226400.1_1975_TPlot.pdf
- Sit-miR159a_Seita.1G230100.1_1456_TPlot.pdf
- Sit-miR159a_Seita.1G247600.1_1943_TPlot.pdf
- Sit-miR159a_Seita.2G258400.1_480_TPlot.pdf
- Sit-miR159a_Seita.2G434400.1_362_TPlot.pdf
- Sit-miR159a_Seita.4G020800.1_284_TPlot.pdf
- Sit-miR159a_Seita.4G274900.1_1312_TPlot.pdf
- Sit-miR159a_Seita.5G081000.1_274_TPlot.pdf
- Sit-miR159a_Seita.5G149100.1_1902_TPlot.pdf
- Sit-miR159a_Seita.5G166700.1_1718_TPlot.pdf
- Sit-miR159a_Seita.5G263700.1_7179_TPlot.pdf
- Sit-miR159a_Seita.5G301800.1_1762_TPlot.pdf
- Sit-miR159a_Seita.7G320500.1_340_TPlot.pdf
- Sit-miR159a_Seita.8G014200.1_446_TPlot.pdf
- Sit-miR159a_Seita.8G199800.1_3572_TPlot.pdf
- Sit-miR159a_Seita.9G503600.1_368_TPlot.pdf
- Sit-miR159a_Seita.9G569300.1_1398_TPlot.pdf
- Sit-miR159b_Seita.2G434400.1_363_TPlot.pdf
- Sit-miR159b_Seita.4G069500.1_1936_TPlot.pdf
- Sit-miR159b_Seita.4G131700.1_1283_TPlot.pdf
- Sit-miR159b_Seita.4G265500.1_937_TPlot.pdf
- Sit-miR159b_Seita.5G306500.1_3489_TPlot.pdf
- Sit-miR159b_Seita.5G317100.1_838_TPlot.pdf
- Sit-miR159c_Seita.4G085800.1_367_TPlot.pdf
- Sit-miR159c_Seita.4G221900.1_1159_TPlot.pdf
- Sit-miR159c_Seita.5G221400.1_193_TPlot.pdf
- Sit-miR159c_Seita.5G355300.1_1278_TPlot.pdf
- Sit-miR159c_Seita.6G015200.1_270_TPlot.pdf
- Sit-miR159c_Seita.9G001800.1_1099_TPlot.pdf
- Sit-miR159c_Seita.9G016500.1_1336_TPlot.pdf
- Sit-miR159c_Seita.9G181600.1_1283_TPlot.pdf
- Sit-miR160a_Seita.1G109500.1_471_TPlot.pdf
- Sit-miR160a_Seita.2G369900.1_2167_TPlot.pdf
- Sit-miR160a_Seita.5G353200.1_2118_TPlot.pdf
- Sit-miR160a_Seita.6G024600.1_310_TPlot.pdf
- Sit-miR160a_Seita.6G173700.1_1111_TPlot.pdf
- Sit-miR160a_Seita.9G127600.1_2497_TPlot.pdf
- Sit-miR160a_Seita.9G127700.1_2456_TPlot.pdf
- Sit-miR160b_Seita.1G241500.1_1660_TPlot.pdf
- Sit-miR160b_Seita.1G264900.1_256_TPlot.pdf
- Sit-miR160b_Seita.1G336800.1_900_TPlot.pdf
- Sit-miR160b_Seita.3G383600.1_182_TPlot.pdf
- Sit-miR160b_Seita.4G043900.1_308_TPlot.pdf
- Sit-miR160b_Seita.4G110300.1_2568_TPlot.pdf
- Sit-miR160b_Seita.4G179100.1_221_TPlot.pdf
- Sit-miR160b_Seita.4G257800.1_1974_TPlot.pdf
- Sit-miR160b_Seita.4G282900.1_353_TPlot.pdf
- Sit-miR160b_Seita.7G078300.1_2649_TPlot.pdf
- Sit-miR160b_Seita.7G138100.1_1082_TPlot.pdf
- Sit-miR160b_Seita.7G169600.1_1802_TPlot.pdf
- Sit-miR160b_Seita.7G214300.1_1011_TPlot.pdf
- Sit-miR160b_Seita.7G295800.1_368_TPlot.pdf
- Sit-miR160b_Seita.8G063600.1_1651_TPlot.pdf
- Sit-miR160b_Seita.8G178900.1_612_TPlot.pdf
- Sit-miR160b_Seita.8G230000.1_1637_TPlot.pdf
- Sit-miR160c_Seita.1G154600.1_222_TPlot.pdf
- Sit-miR160c_Seita.1G325400.1_578_TPlot.pdf
- Sit-miR160c_Seita.2G056700.1_406_TPlot.pdf
- Sit-miR160c_Seita.2G137400.1_817_TPlot.pdf
- Sit-miR160c_Seita.2G396200.1_1590_TPlot.pdf
- Sit-miR160c_Seita.2G444000.1_581_TPlot.pdf
- Sit-miR160c_Seita.3G003300.1_1363_TPlot.pdf
- Sit-miR160c_Seita.3G122800.1_280_TPlot.pdf
- Sit-miR160c_Seita.4G143100.1_300_TPlot.pdf
- Sit-miR160c_Seita.5G070500.1_709_TPlot.pdf
- Sit-miR160c_Seita.6G093900.1_1130_TPlot.pdf
- Sit-miR160c_Seita.6G170500.1_2580_TPlot.pdf
- Sit-miR160c_Seita.7G133400.1_493_TPlot.pdf
- Sit-miR160c_Seita.7G155700.1_1461_TPlot.pdf
- Sit-miR160c_Seita.9G038800.1_969_TPlot.pdf
- Sit-miR160c_Seita.9G314200.1_341_TPlot.pdf
- Sit-miR160c_Seita.9G409200.1_875_TPlot.pdf
- Sit-miR160d_Seita.1G031300.1_282_TPlot.pdf
- Sit-miR160d_Seita.1G031700.1_1282_TPlot.pdf
- Sit-miR160d_Seita.2G439900.1_610_TPlot.pdf
- Sit-miR160d_Seita.5G273800.1_477_TPlot.pdf
- Sit-miR160d_Seita.6G053700.1_1004_TPlot.pdf
- Sit-miR160d_Seita.6G192200.1_88_TPlot.pdf
- Sit-miR160d_Seita.9G219800.1_1729_TPlot.pdf
- Sit-miR160d_Seita.9G254200.1_262_TPlot.pdf
- Sit-miR162_Seita.2G116400.1_761_TPlot.pdf
- Sit-miR162_Seita.3G186400.1_4897_TPlot.pdf
- Sit-miR162_Seita.5G064400.1_878_TPlot.pdf
- Sit-miR162_Seita.7G320600.1_1126_TPlot.pdf
- Sit-miR162_Seita.9G178200.1_3612_TPlot.pdf
- Sit-miR162_Seita.9G562200.1_3530_TPlot.pdf
- Sit-miR164a_Seita.1G209000.1_999_TPlot.pdf
- Sit-miR164a_Seita.5G306600.1_101_TPlot.pdf
- Sit-miR164a_Seita.7G124900.1_859_TPlot.pdf
- Sit-miR164a_Seita.7G150700.1_225_TPlot.pdf
- Sit-miR164a_Seita.8G106600.1_485_TPlot.pdf
- Sit-miR164c_Seita.1G369500.1_3079_TPlot.pdf
- Sit-miR164c_Seita.3G302600.1_10996_TPlot.pdf
- Sit-miR164c_Seita.7G090700.1_1294_TPlot.pdf
- Sit-miR164c_Seita.9G564500.1_1007_TPlot.pdf
- Sit-miR164d_Seita.6G097500.1_1205_TPlot.pdf
- Sit-miR164e_Seita.3G244600.1_300_TPlot.pdf
- Sit-miR164e_Seita.4G090500.1_744_TPlot.pdf
- Sit-miR164e_Seita.5G099100.1_291_TPlot.pdf
- Sit-miR164e_Seita.5G130400.1_380_TPlot.pdf
- Sit-miR164f_Seita.2G174200.1_201_TPlot.pdf
- Sit-miR164f_Seita.3G386200.1_790_TPlot.pdf
- Sit-miR164f_Seita.4G263400.1_1216_TPlot.pdf
- Sit-miR166b_Seita.1G338400.1_1948_TPlot.pdf
- Sit-miR166b_Seita.3G035500.1_2169_TPlot.pdf
- Sit-miR166b_Seita.3G256700.1_308_TPlot.pdf
- Sit-miR166b_Seita.3G395000.1_776_TPlot.pdf
- Sit-miR166b_Seita.5G141300.1_1224_TPlot.pdf
- Sit-miR166b_Seita.7G154500.1_406_TPlot.pdf
- Sit-miR166b_Seita.7G243800.1_1926_TPlot.pdf
- Sit-miR166b_Seita.9G572600.1_1140_TPlot.pdf
- Sit-miR166e_Seita.3G164700.1_458_TPlot.pdf
- Sit-miR166e_Seita.4G049700.1_680_TPlot.pdf
- Sit-miR166e_Seita.4G154400.1_568_TPlot.pdf
- Sit-miR166e_Seita.6G192900.1_173_TPlot.pdf
- Sit-miR166g_Seita.9G340800.1_727_TPlot.pdf
- Sit-miR166h_Seita.4G263300.1_2995_TPlot.pdf
- Sit-miR166h_Seita.5G128100.1_780_TPlot.pdf
- Sit-miR166i_Seita.1G004100.1_2969_TPlot.pdf
- Sit-miR166i_Seita.1G080100.1_2661_TPlot.pdf
- Sit-miR166i_Seita.3G001200.1_1817_TPlot.pdf
- Sit-miR166i_Seita.3G395000.1_774_TPlot.pdf
- Sit-miR166i_Seita.4G058600.1_731_TPlot.pdf
- Sit-miR166i_Seita.5G141300.1_1222_TPlot.pdf
- Sit-miR166i_Seita.5G261100.1_1615_TPlot.pdf
- Sit-miR166i_Seita.7G217400.1_595_TPlot.pdf
- Sit-miR166i_Seita.7G240200.1_1983_TPlot.pdf
- Sit-miR166j_Seita.3G185800.1_1028_TPlot.pdf
- Sit-miR166j_Seita.9G219700.1_1105_TPlot.pdf
- Sit-miR166j_Seita.9G560400.1_917_TPlot.pdf
- Sit-miR166k_Seita.9G158800.1_868_TPlot.pdf
- Sit-miR166k_Seita.9G572600.1_1138_TPlot.pdf
- Sit-miR167a_Seita.6G093200.1_329_TPlot.pdf
- Sit-miR167g_Seita.2G293900.1_1829_TPlot.pdf
- Sit-miR167h_Seita.3G161400.1_640_TPlot.pdf
- Sit-miR167h_Seita.3G394000.1_3277_TPlot.pdf
- Sit-miR167h_Seita.4G253100.1_819_TPlot.pdf
- Sit-miR167h_Seita.6G097500.1_1476_TPlot.pdf
- Sit-miR167h_Seita.9G357300.1_251_TPlot.pdf
- Sit-miR167i_Seita.2G366700.1_960_TPlot.pdf
- Sit-miR167i_Seita.4G262300.1_3389_TPlot.pdf
- Sit-miR167i_Seita.9G385200.1_387_TPlot.pdf
- Sit-miR167i_Seita.9G448300.1_2577_TPlot.pdf
- Sit-miR167j_Seita.1G077200.1_3508_TPlot.pdf
- Sit-miR167j_Seita.3G020000.1_2739_TPlot.pdf
- Sit-miR167j_Seita.3G255600.1_1750_TPlot.pdf
- Sit-miR167j_Seita.7G235100.1_1010_TPlot.pdf
- Sit-miR168_Seita.1G268300.1_631_TPlot.pdf
- Sit-miR168_Seita.1G361000.1_1045_TPlot.pdf
- Sit-miR168_Seita.1G378700.1_527_TPlot.pdf
- Sit-miR168_Seita.3G070600.1_747_TPlot.pdf
- Sit-miR168_Seita.4G288700.1_343_TPlot.pdf
- Sit-miR168_Seita.5G017300.1_2602_TPlot.pdf
- Sit-miR168_Seita.5G022800.1_2856_TPlot.pdf
- Sit-miR168_Seita.5G261900.1_537_TPlot.pdf
- Sit-miR168_Seita.5G307700.1_524_TPlot.pdf
- Sit-miR168_Seita.5G333700.1_911_TPlot.pdf
- Sit-miR168_Seita.5G435400.1_595_TPlot.pdf
- Sit-miR168_Seita.6G158900.1_1249_TPlot.pdf
- Sit-miR168_Seita.7G114700.1_402_TPlot.pdf
- Sit-miR168_Seita.7G115200.1_418_TPlot.pdf
- Sit-miR168_Seita.7G200400.1_1236_TPlot.pdf
- Sit-miR168_Seita.7G201100.1_664_TPlot.pdf
- Sit-miR168_Seita.9G136100.1_1365_TPlot.pdf
- Sit-miR169a_Seita.5G243500.1_1691_TPlot.pdf
- Sit-miR169e_Seita.2G331100.1_1441_TPlot.pdf
- Sit-miR169e_Seita.5G254800.1_672_TPlot.pdf
- Sit-miR169e_Seita.7G184300.1_274_TPlot.pdf
- Sit-miR169e_Seita.9G367200.1_1285_TPlot.pdf
- Sit-miR169f_Seita.1G199800.1_2032_TPlot.pdf
- Sit-miR169f_Seita.1G323100.1_758_TPlot.pdf
- Sit-miR169f_Seita.2G001200.1_1244_TPlot.pdf
- Sit-miR169f_Seita.3G390000.1_2048_TPlot.pdf
- Sit-miR169f_Seita.5G387000.1_1594_TPlot.pdf
- Sit-miR169f_Seita.7G063700.1_1128_TPlot.pdf
- Sit-miR169f_Seita.9G025900.1_335_TPlot.pdf
- Sit-miR169f_Seita.9G129400.1_2100_TPlot.pdf
- Sit-miR169f_Seita.9G155700.1_1672_TPlot.pdf
- Sit-miR169f_Seita.9G473100.1_1258_TPlot.pdf
- Sit-miR169f_Seita.9G511000.1_1147_TPlot.pdf
- Sit-miR169g_Seita.2G040700.1_953_TPlot.pdf
- Sit-miR169g_Seita.2G260500.1_1456_TPlot.pdf
- Sit-miR169g_Seita.3G066800.1_500_TPlot.pdf
- Sit-miR169g_Seita.9G521100.1_930_TPlot.pdf
- Sit-miR171a_Seita.1G262900.1_1085_TPlot.pdf
- Sit-miR171a_Seita.3G382300.1_926_TPlot.pdf
- Sit-miR171a_Seita.7G293500.1_931_TPlot.pdf
- Sit-miR171d_Seita.3G306600.1_2815_TPlot.pdf
- Sit-miR171d_Seita.4G003600.1_1532_TPlot.pdf
- Sit-miR171f_Seita.1G056300.1_871_TPlot.pdf
- Sit-miR171f_Seita.1G312900.1_170_TPlot.pdf
- Sit-miR171f_Seita.2G141700.1_1473_TPlot.pdf
- Sit-miR171f_Seita.3G064300.1_1469_TPlot.pdf
- Sit-miR171f_Seita.3G218500.1_576_TPlot.pdf
- Sit-miR171f_Seita.5G122700.1_120_TPlot.pdf
- Sit-miR171f_Seita.8G081700.1_1135_TPlot.pdf
- Sit-miR171f_Seita.9G097600.1_18_TPlot.pdf
- Sit-miR171f_Seita.9G219300.1_439_TPlot.pdf
- Sit-miR171f_Seita.9G570300.1_1216_TPlot.pdf
- Sit-miR171g_Seita.1G012900.1_318_TPlot.pdf
- Sit-miR171g_Seita.2G364900.1_3137_TPlot.pdf
- Sit-miR171g_Seita.2G419600.1_5912_TPlot.pdf
- Sit-miR171g_Seita.3G313700.1_2241_TPlot.pdf
- Sit-miR171g_Seita.4G003600.1_1529_TPlot.pdf
- Sit-miR171g_Seita.4G208300.1_416_TPlot.pdf
- Sit-miR171g_Seita.5G006600.1_1218_TPlot.pdf
- Sit-miR171g_Seita.5G018900.1_165_TPlot.pdf
- Sit-miR171g_Seita.5G387100.1_441_TPlot.pdf
- Sit-miR171g_Seita.6G035700.1_517_TPlot.pdf
- Sit-miR171g_Seita.7G241300.1_2659_TPlot.pdf
- Sit-miR171g_Seita.7G319700.1_2052_TPlot.pdf
- Sit-miR171g_Seita.8G031300.1_3394_TPlot.pdf
- Sit-miR171g_Seita.9G114600.1_1236_TPlot.pdf
- Sit-miR171g_Seita.9G330300.1_1241_TPlot.pdf
- Sit-miR171g_Seita.9G371700.1_2577_TPlot.pdf
- Sit-miR171h_Seita.5G228700.1_2111_TPlot.pdf
- Sit-miR171h_Seita.5G438100.1_1632_TPlot.pdf
- Sit-miR171i_Seita.1G045000.1_807_TPlot.pdf
- Sit-miR171i_Seita.1G262900.1_1082_TPlot.pdf
- Sit-miR171i_Seita.1G269700.1_1225_TPlot.pdf
- Sit-miR171i_Seita.1G354700.1_1061_TPlot.pdf
- Sit-miR171i_Seita.3G235400.1_1179_TPlot.pdf
- Sit-miR171i_Seita.5G016200.1_1167_TPlot.pdf
- Sit-miR171i_Seita.5G283800.1_821_TPlot.pdf
- Sit-miR171i_Seita.5G302800.1_366_TPlot.pdf
- Sit-miR171i_Seita.7G202000.1_874_TPlot.pdf
- Sit-miR171i_Seita.8G202900.1_1637_TPlot.pdf
- Sit-miR171i_Seita.9G143700.1_361_TPlot.pdf
- Sit-miR171j_Seita.4G237600.1_1143_TPlot.pdf
- Sit-miR172a_Seita.1G199100.1_110_TPlot.pdf
- Sit-miR172a_Seita.2G041700.1_1304_TPlot.pdf
- Sit-miR172a_Seita.2G091100.1_1500_TPlot.pdf
- Sit-miR172a_Seita.3G062200.1_526_TPlot.pdf
- Sit-miR172a_Seita.3G336800.1_311_TPlot.pdf
- Sit-miR172a_Seita.3G357900.1_329_TPlot.pdf
- Sit-miR172a_Seita.3G404200.1_231_TPlot.pdf
- Sit-miR172a_Seita.5G233800.1_218_TPlot.pdf
- Sit-miR172a_Seita.6G204700.1_1870_TPlot.pdf
- Sit-miR172a_Seita.7G228400.1_140_TPlot.pdf
- Sit-miR172a_Seita.9G035800.1_1505_TPlot.pdf
- Sit-miR172a_Seita.9G194100.1_5447_TPlot.pdf
- Sit-miR172a_Seita.9G488300.1_853_TPlot.pdf
- Sit-miR172b_Seita.1G372300.1_578_TPlot.pdf
- Sit-miR172b_Seita.2G381400.1_2341_TPlot.pdf
- Sit-miR172b_Seita.3G005400.1_1400_TPlot.pdf
- Sit-miR172b_Seita.3G044600.1_1327_TPlot.pdf
- Sit-miR172b_Seita.3G208400.1_451_TPlot.pdf
- Sit-miR172b_Seita.4G204700.1_1711_TPlot.pdf
- Sit-miR172b_Seita.5G226400.1_1097_TPlot.pdf
- Sit-miR172b_Seita.5G416200.1_964_TPlot.pdf
- Sit-miR172b_Seita.5G431500.1_601_TPlot.pdf
- Sit-miR172b_Seita.6G162800.1_430_TPlot.pdf
- Sit-miR172b_Seita.7G145100.1_802_TPlot.pdf
- Sit-miR172b_Seita.7G263000.1_1947_TPlot.pdf
- Sit-miR172b_Seita.7G298700.1_839_TPlot.pdf
- Sit-miR172b_Seita.9G462700.1_2858_TPlot.pdf
- Sit-miR2118a_Seita.2G229500.1_904_TPlot.pdf
- Sit-miR2118a_Seita.2G290900.1_433_TPlot.pdf
- Sit-miR2118a_Seita.6G077800.1_1437_TPlot.pdf
[truncated: 641 more entries]
