# Supplementary material for: The Construction and Exploration of a Comprehensive MicroRNA Centered Regulatory Network in Foxtail Millet (Setaria italica L.)
Source: Front Plant Sci. 2022 May 6;13:848474. doi: 10.3389/fpls.2022.848474 (PMC9121102; doi:10.3389/fpls.2022.848474)
Supplement: Supplementary file 4 [file Data_Sheet_4.zip]

Archive with 918 entries (918 files):
- Sit-miR1133_Seita.1G060100.1_382_TPlot.pdf
- Sit-miR1133_Seita.2G326100.1_4134_TPlot.pdf
- Sit-miR1133_Seita.4G129400.1_457_TPlot.pdf
- Sit-miR1133_Seita.6G129100.1_300_TPlot.pdf
- Sit-miR1133_Seita.9G074400.1_151_TPlot.pdf
- Sit-miR1133_Seita.9G361400.1_60_TPlot.pdf
- Sit-miR1133_Seita.9G435700.1_163_TPlot.pdf
- Sit-miR1432_Seita.1G379300.1_242_TPlot.pdf
- Sit-miR1432_Seita.2G158400.1_994_TPlot.pdf
- Sit-miR1432_Seita.2G358600.1_138_TPlot.pdf
- Sit-miR1432_Seita.2G361800.1_1740_TPlot.pdf
- Sit-miR1432_Seita.2G405900.1_124_TPlot.pdf
- Sit-miR1432_Seita.3G129700.1_592_TPlot.pdf
- Sit-miR1432_Seita.3G261200.1_1434_TPlot.pdf
- Sit-miR1432_Seita.3G395200.1_629_TPlot.pdf
- Sit-miR1432_Seita.6G193400.1_2270_TPlot.pdf
- Sit-miR1432_Seita.6G254200.1_1190_TPlot.pdf
- Sit-miR1432_Seita.9G141000.1_443_TPlot.pdf
- Sit-miR1432_Seita.9G259600.1_856_TPlot.pdf
- Sit-miR1432_Seita.9G522200.1_167_TPlot.pdf
- Sit-miR156a_Seita.2G266500.1_1896_TPlot.pdf
- Sit-miR156a_Seita.4G270400.1_2084_TPlot.pdf
- Sit-miR156c_Seita.6G223300.1_981_TPlot.pdf
- Sit-miR156d_Seita.1G318200.1_1439_TPlot.pdf
- Sit-miR156d_Seita.2G254300.1_1267_TPlot.pdf
- Sit-miR156d_Seita.2G266500.1_1897_TPlot.pdf
- Sit-miR156d_Seita.2G324900.1_834_TPlot.pdf
- Sit-miR156d_Seita.3G222000.1_2038_TPlot.pdf
- Sit-miR156d_Seita.4G270400.1_2085_TPlot.pdf
- Sit-miR156d_Seita.6G176000.1_189_TPlot.pdf
- Sit-miR156d_Seita.6G208700.1_164_TPlot.pdf
- Sit-miR156d_Seita.8G049200.1_569_TPlot.pdf
- Sit-miR156f_Seita.2G254300.1_1266_TPlot.pdf
- Sit-miR156g_Seita.1G091900.1_1786_TPlot.pdf
- Sit-miR156g_Seita.3G179300.1_2107_TPlot.pdf
- Sit-miR156h_Seita.2G324900.1_833_TPlot.pdf
- Sit-miR156i_Seita.1G069300.1_873_TPlot.pdf
- Sit-miR156i_Seita.8G124900.1_1295_TPlot.pdf
- Sit-miR156j_Seita.9G012800.1_2149_TPlot.pdf
- Sit-miR159a_Seita.2G014000.1_1233_TPlot.pdf
- Sit-miR159a_Seita.2G193900.1_1942_TPlot.pdf
- Sit-miR159a_Seita.2G258400.1_480_TPlot.pdf
- Sit-miR159a_Seita.2G434400.1_362_TPlot.pdf
- Sit-miR159a_Seita.3G059500.1_1421_TPlot.pdf
- Sit-miR159a_Seita.3G096800.1_1199_TPlot.pdf
- Sit-miR159a_Seita.3G134100.1_32_TPlot.pdf
- Sit-miR159a_Seita.3G379300.1_881_TPlot.pdf
- Sit-miR159a_Seita.4G020800.1_284_TPlot.pdf
- Sit-miR159a_Seita.4G067800.1_421_TPlot.pdf
- Sit-miR159a_Seita.4G265500.1_936_TPlot.pdf
- Sit-miR159a_Seita.6G247500.1_1051_TPlot.pdf
- Sit-miR159a_Seita.7G085500.1_2417_TPlot.pdf
- Sit-miR159a_Seita.8G199800.1_3572_TPlot.pdf
- Sit-miR159a_Seita.9G294600.1_1202_TPlot.pdf
- Sit-miR159a_Seita.9G319300.1_840_TPlot.pdf
- Sit-miR159a_Seita.9G380100.1_2377_TPlot.pdf
- Sit-miR159a_Seita.9G517700.1_1633_TPlot.pdf
- Sit-miR159b_Seita.4G083900.1_4244_TPlot.pdf
- Sit-miR159b_Seita.4G221900.1_1159_TPlot.pdf
- Sit-miR159b_Seita.4G265500.1_937_TPlot.pdf
- Sit-miR159c_Seita.5G306500.1_3489_TPlot.pdf
- Sit-miR159c_Seita.5G355300.1_1278_TPlot.pdf
- Sit-miR160a_Seita.1G185400.1_1610_TPlot.pdf
- Sit-miR160a_Seita.1G331500.1_450_TPlot.pdf
- Sit-miR160a_Seita.5G140500.1_1934_TPlot.pdf
- Sit-miR160a_Seita.5G183700.1_2318_TPlot.pdf
- Sit-miR160a_Seita.5G257300.1_995_TPlot.pdf
- Sit-miR160a_Seita.9G465800.1_1303_TPlot.pdf
- Sit-miR160b_Seita.2G068600.1_3061_TPlot.pdf
- Sit-miR160b_Seita.2G249600.1_971_TPlot.pdf
- Sit-miR160b_Seita.2G275500.1_1524_TPlot.pdf
- Sit-miR160b_Seita.4G090500.1_945_TPlot.pdf
- Sit-miR160b_Seita.4G136400.1_414_TPlot.pdf
- Sit-miR160b_Seita.5G069000.1_270_TPlot.pdf
- Sit-miR160b_Seita.5G338300.1_224_TPlot.pdf
- Sit-miR160b_Seita.7G331800.1_176_TPlot.pdf
- Sit-miR160b_Seita.9G219800.1_1729_TPlot.pdf
- Sit-miR160c_Seita.1G125900.1_678_TPlot.pdf
- Sit-miR160c_Seita.2G199300.1_1175_TPlot.pdf
- Sit-miR160c_Seita.2G283800.1_1464_TPlot.pdf
- Sit-miR160c_Seita.2G444000.1_581_TPlot.pdf
- Sit-miR160c_Seita.3G003300.1_1363_TPlot.pdf
- Sit-miR160c_Seita.3G014300.1_744_TPlot.pdf
- Sit-miR160c_Seita.3G017100.1_1483_TPlot.pdf
- Sit-miR160c_Seita.3G025000.1_957_TPlot.pdf
- Sit-miR160c_Seita.4G112500.1_441_TPlot.pdf
- Sit-miR160c_Seita.5G021300.1_471_TPlot.pdf
- Sit-miR160c_Seita.5G079900.1_2436_TPlot.pdf
- Sit-miR160c_Seita.5G153500.1_1192_TPlot.pdf
- Sit-miR160c_Seita.5G165100.1_762_TPlot.pdf
- Sit-miR160c_Seita.5G338300.1_373_TPlot.pdf
- Sit-miR160c_Seita.5G378000.1_596_TPlot.pdf
- Sit-miR160c_Seita.6G170500.1_2580_TPlot.pdf
- Sit-miR160c_Seita.7G216100.1_932_TPlot.pdf
- Sit-miR160c_Seita.9G045100.1_835_TPlot.pdf
- Sit-miR160c_Seita.9G236900.1_1291_TPlot.pdf
- Sit-miR160c_Seita.9G250900.1_327_TPlot.pdf
- Sit-miR160c_Seita.9G333200.1_695_TPlot.pdf
- Sit-miR160d_Seita.1G109500.1_471_TPlot.pdf
- Sit-miR160d_Seita.1G168000.1_249_TPlot.pdf
- Sit-miR160d_Seita.1G241500.1_1660_TPlot.pdf
- Sit-miR160d_Seita.4G123000.1_2617_TPlot.pdf
- Sit-miR160d_Seita.4G257800.1_1974_TPlot.pdf
- Sit-miR160d_Seita.5G273800.1_477_TPlot.pdf
- Sit-miR160d_Seita.6G024600.1_310_TPlot.pdf
- Sit-miR160d_Seita.7G169600.1_1802_TPlot.pdf
- Sit-miR160d_Seita.7G295800.1_368_TPlot.pdf
- Sit-miR160d_Seita.9G142000.1_849_TPlot.pdf
- Sit-miR160d_Seita.9G295400.1_103_TPlot.pdf
- Sit-miR162_Seita.9G458800.1_769_TPlot.pdf
- Sit-miR162_Seita.9G562200.1_3530_TPlot.pdf
- Sit-miR162_Seita.J001500.1_1487_TPlot.pdf
- Sit-miR164a_Seita.1G209000.1_999_TPlot.pdf
- Sit-miR164a_Seita.1G267400.1_640_TPlot.pdf
- Sit-miR164a_Seita.7G124900.1_859_TPlot.pdf
- Sit-miR164b_Seita.2G174200.1_201_TPlot.pdf
- Sit-miR164b_Seita.2G386600.1_180_TPlot.pdf
- Sit-miR164b_Seita.5G086100.1_1397_TPlot.pdf
- Sit-miR164e_Seita.2G271300.1_1443_TPlot.pdf
- Sit-miR164e_Seita.3G120800.1_2100_TPlot.pdf
- Sit-miR164e_Seita.3G324800.1_887_TPlot.pdf
- Sit-miR164e_Seita.4G090500.1_744_TPlot.pdf
- Sit-miR164e_Seita.7G286800.1_1119_TPlot.pdf
- Sit-miR164e_Seita.9G108000.1_364_TPlot.pdf
- Sit-miR164e_Seita.J003600.1_116_TPlot.pdf
- Sit-miR164f_Seita.3G001500.1_686_TPlot.pdf
- Sit-miR164f_Seita.3G386200.1_790_TPlot.pdf
- Sit-miR164f_Seita.4G263400.1_1216_TPlot.pdf
- Sit-miR164f_Seita.6G004200.1_2284_TPlot.pdf
- Sit-miR166a_Seita.3G395000.1_774_TPlot.pdf
- Sit-miR166b_Seita.3G079300.1_1192_TPlot.pdf
- Sit-miR166b_Seita.4G034100.1_359_TPlot.pdf
- Sit-miR166b_Seita.5G435000.1_2929_TPlot.pdf
- Sit-miR166c_Seita.8G157800.1_635_TPlot.pdf
- Sit-miR166h_Seita.3G105500.1_844_TPlot.pdf
- Sit-miR166h_Seita.9G158800.1_868_TPlot.pdf
- Sit-miR166i_Seita.3G317100.1_874_TPlot.pdf
- Sit-miR166i_Seita.9G028300.1_150_TPlot.pdf
- Sit-miR166i_Seita.9G273900.1_216_TPlot.pdf
- Sit-miR166j_Seita.3G185800.1_1028_TPlot.pdf
- Sit-miR166j_Seita.5G141300.1_1222_TPlot.pdf
- Sit-miR166j_Seita.6G050300.1_683_TPlot.pdf
- Sit-miR166j_Seita.9G572600.1_1138_TPlot.pdf
- Sit-miR166k_Seita.9G219700.1_1105_TPlot.pdf
- Sit-miR166k_Seita.9G560400.1_917_TPlot.pdf
- Sit-miR167a_Seita.1G035000.1_1306_TPlot.pdf
- Sit-miR167a_Seita.7G048200.1_569_TPlot.pdf
- Sit-miR167a_Seita.7G160400.1_808_TPlot.pdf
- Sit-miR167h_Seita.2G221100.1_2599_TPlot.pdf
- Sit-miR167h_Seita.3G394000.1_3277_TPlot.pdf
- Sit-miR167h_Seita.4G262300.1_3389_TPlot.pdf
- Sit-miR167h_Seita.9G047600.1_2323_TPlot.pdf
- Sit-miR167h_Seita.9G320900.1_1109_TPlot.pdf
- Sit-miR167j_Seita.1G377700.1_3379_TPlot.pdf
- Sit-miR167j_Seita.3G020000.1_2739_TPlot.pdf
- Sit-miR167j_Seita.7G045700.1_613_TPlot.pdf
- Sit-miR167j_Seita.8G184000.1_281_TPlot.pdf
- Sit-miR168_Seita.1G378700.1_527_TPlot.pdf
- Sit-miR168_Seita.3G070600.1_747_TPlot.pdf
- Sit-miR168_Seita.3G298400.1_1403_TPlot.pdf
- Sit-miR168_Seita.4G158600.1_436_TPlot.pdf
- Sit-miR168_Seita.4G288700.1_343_TPlot.pdf
- Sit-miR168_Seita.5G261900.1_537_TPlot.pdf
- Sit-miR168_Seita.5G435400.1_595_TPlot.pdf
- Sit-miR168_Seita.5G455800.1_851_TPlot.pdf
- Sit-miR168_Seita.7G141400.1_1212_TPlot.pdf
- Sit-miR168_Seita.7G200400.1_1236_TPlot.pdf
- Sit-miR168_Seita.7G201100.1_664_TPlot.pdf
- Sit-miR168_Seita.8G236800.1_1659_TPlot.pdf
- Sit-miR168_Seita.9G505300.1_412_TPlot.pdf
- Sit-miR168_Seita.J030300.1_240_TPlot.pdf
- Sit-miR169a_Seita.3G184900.1_536_TPlot.pdf
- Sit-miR169e_Seita.1G016500.1_720_TPlot.pdf
- Sit-miR169e_Seita.2G331100.1_1441_TPlot.pdf
- Sit-miR169e_Seita.2G383900.1_2514_TPlot.pdf
- Sit-miR169e_Seita.3G115000.1_715_TPlot.pdf
- Sit-miR169e_Seita.9G361700.1_218_TPlot.pdf
- Sit-miR169e_Seita.9G367200.1_1285_TPlot.pdf
- Sit-miR169f_Seita.1G041900.1_955_TPlot.pdf
- Sit-miR169f_Seita.1G199800.1_2032_TPlot.pdf
- Sit-miR169f_Seita.2G108300.1_919_TPlot.pdf
- Sit-miR169f_Seita.3G390000.1_2048_TPlot.pdf
- Sit-miR169f_Seita.5G374600.1_205_TPlot.pdf
- Sit-miR169f_Seita.7G063700.1_1128_TPlot.pdf
- Sit-miR169f_Seita.9G129400.1_2100_TPlot.pdf
- Sit-miR169f_Seita.9G155700.1_1672_TPlot.pdf
- Sit-miR169f_Seita.9G365500.1_1287_TPlot.pdf
- Sit-miR169f_Seita.9G559100.1_811_TPlot.pdf
- Sit-miR169g_Seita.2G402500.1_1831_TPlot.pdf
- Sit-miR169g_Seita.4G268900.1_574_TPlot.pdf
- Sit-miR169g_Seita.5G437000.1_740_TPlot.pdf
- Sit-miR169g_Seita.5G438900.1_506_TPlot.pdf
- Sit-miR169g_Seita.6G128600.1_797_TPlot.pdf
- Sit-miR169g_Seita.6G237000.1_1581_TPlot.pdf
- Sit-miR169g_Seita.7G104200.1_1770_TPlot.pdf
- Sit-miR169g_Seita.9G137200.1_445_TPlot.pdf
- Sit-miR169g_Seita.9G366600.1_337_TPlot.pdf
- Sit-miR169g_Seita.9G521100.1_930_TPlot.pdf
- Sit-miR169g_Seita.9G574700.1_2609_TPlot.pdf
- Sit-miR171a_Seita.2G170400.1_1564_TPlot.pdf
- Sit-miR171a_Seita.6G208600.1_3582_TPlot.pdf
- Sit-miR171c_Seita.4G003600.1_1532_TPlot.pdf
- Sit-miR171c_Seita.9G267800.1_807_TPlot.pdf
- Sit-miR171d_Seita.1G372400.1_737_TPlot.pdf
- Sit-miR171e_Seita.1G262900.1_1085_TPlot.pdf
- Sit-miR171e_Seita.5G048800.1_608_TPlot.pdf
- Sit-miR171f_Seita.3G064300.1_1469_TPlot.pdf
- Sit-miR171f_Seita.3G150700.1_1618_TPlot.pdf
- Sit-miR171f_Seita.5G296800.1_1335_TPlot.pdf
- Sit-miR171f_Seita.5G297400.1_823_TPlot.pdf
- Sit-miR171f_Seita.5G413000.1_965_TPlot.pdf
- Sit-miR171f_Seita.6G024600.1_1063_TPlot.pdf
- Sit-miR171f_Seita.7G195800.1_99_TPlot.pdf
- Sit-miR171g_Seita.2G281600.1_672_TPlot.pdf
- Sit-miR171g_Seita.2G364900.1_3137_TPlot.pdf
- Sit-miR171g_Seita.2G410100.1_618_TPlot.pdf
- Sit-miR171g_Seita.2G419600.1_5912_TPlot.pdf
- Sit-miR171g_Seita.3G274300.1_552_TPlot.pdf
- Sit-miR171g_Seita.4G003600.1_1529_TPlot.pdf
- Sit-miR171g_Seita.6G131800.1_890_TPlot.pdf
- Sit-miR171g_Seita.9G119800.1_1055_TPlot.pdf
- Sit-miR171g_Seita.9G534500.1_549_TPlot.pdf
- Sit-miR171h_Seita.4G237600.1_1144_TPlot.pdf
- Sit-miR171h_Seita.9G360000.1_1092_TPlot.pdf
- Sit-miR171i_Seita.1G262900.1_1082_TPlot.pdf
- Sit-miR171i_Seita.3G039500.1_941_TPlot.pdf
- Sit-miR171i_Seita.3G217400.1_639_TPlot.pdf
- Sit-miR171i_Seita.4G192300.1_1041_TPlot.pdf
- Sit-miR171i_Seita.9G178400.1_1154_TPlot.pdf
- Sit-miR171i_Seita.9G330300.1_1241_TPlot.pdf
- Sit-miR172a_Seita.1G053900.1_692_TPlot.pdf
- Sit-miR172a_Seita.2G091100.1_1500_TPlot.pdf
- Sit-miR172a_Seita.2G201300.1_4329_TPlot.pdf
- Sit-miR172a_Seita.3G355500.1_823_TPlot.pdf
- Sit-miR172a_Seita.4G010900.1_1622_TPlot.pdf
- Sit-miR172a_Seita.4G029300.1_1020_TPlot.pdf
- Sit-miR172a_Seita.4G071400.1_892_TPlot.pdf
- Sit-miR172a_Seita.4G285900.1_1340_TPlot.pdf
- Sit-miR172a_Seita.5G059000.1_132_TPlot.pdf
- Sit-miR172a_Seita.5G379200.1_1988_TPlot.pdf
- Sit-miR172a_Seita.6G204700.1_1870_TPlot.pdf
- Sit-miR172a_Seita.7G079600.1_2478_TPlot.pdf
- Sit-miR172a_Seita.7G255500.1_1247_TPlot.pdf
- Sit-miR172a_Seita.8G006100.1_1288_TPlot.pdf
- Sit-miR172a_Seita.9G004200.1_1970_TPlot.pdf
- Sit-miR172a_Seita.9G035800.1_1505_TPlot.pdf
- Sit-miR172b_Seita.3G044600.1_1327_TPlot.pdf
- Sit-miR172b_Seita.3G381300.1_649_TPlot.pdf
- Sit-miR172b_Seita.5G004100.1_508_TPlot.pdf
- Sit-miR172b_Seita.7G196700.1_980_TPlot.pdf
- Sit-miR172b_Seita.7G263000.1_1947_TPlot.pdf
- Sit-miR172b_Seita.8G121700.1_830_TPlot.pdf
- Sit-miR172b_Seita.9G068700.1_523_TPlot.pdf
- Sit-miR172b_Seita.9G439900.1_114_TPlot.pdf
- Sit-miR172b_Seita.9G470700.1_296_TPlot.pdf
- Sit-miR2118a_Seita.1G053900.1_541_TPlot.pdf
- Sit-miR2118a_Seita.2G031200.1_2887_TPlot.pdf
- Sit-miR2118a_Seita.3G076400.1_261_TPlot.pdf
- Sit-miR2118a_Seita.6G195100.1_404_TPlot.pdf
- Sit-miR2118a_Seita.6G202400.1_1284_TPlot.pdf
- Sit-miR2118a_Seita.9G068800.1_218_TPlot.pdf
- Sit-miR2118a_Seita.9G091600.1_1669_TPlot.pdf
- Sit-miR2118a_Seita.9G126200.1_445_TPlot.pdf
- Sit-miR2118a_Seita.9G278700.1_808_TPlot.pdf
- Sit-miR2118b_Seita.1G053800.1_1999_TPlot.pdf
- Sit-miR2118b_Seita.1G077800.1_649_TPlot.pdf
- Sit-miR2118c_Seita.1G008600.1_393_TPlot.pdf
- Sit-miR2118c_Seita.2G264200.1_957_TPlot.pdf
- Sit-miR2118c_Seita.3G350700.1_1541_TPlot.pdf
- Sit-miR2118c_Seita.6G061400.1_1496_TPlot.pdf
- Sit-miR2118c_Seita.7G153500.1_1219_TPlot.pdf
- Sit-miR2118d_Seita.1G274600.1_687_TPlot.pdf
- Sit-miR2118d_Seita.1G327900.1_193_TPlot.pdf
- Sit-miR2118d_Seita.2G008500.1_3102_TPlot.pdf
- Sit-miR2118d_Seita.3G041700.1_1787_TPlot.pdf
- Sit-miR2118d_Seita.4G212900.1_239_TPlot.pdf
- Sit-miR2118d_Seita.9G450700.1_1134_TPlot.pdf
- Sit-miR2118e_Seita.2G384200.1_641_TPlot.pdf
- Sit-miR2118e_Seita.5G112000.1_654_TPlot.pdf
- Sit-miR2118e_Seita.6G192400.1_1074_TPlot.pdf
- Sit-miR2118e_Seita.7G094100.1_702_TPlot.pdf
- Sit-miR2275a_Seita.2G068100.1_854_TPlot.pdf
- Sit-miR2275a_Seita.2G137400.1_888_TPlot.pdf
- Sit-miR2275a_Seita.2G381600.1_1619_TPlot.pdf
- Sit-miR2275a_Seita.3G143300.1_263_TPlot.pdf
- Sit-miR2275a_Seita.3G247900.1_2781_TPlot.pdf
- Sit-miR2275a_Seita.4G174800.1_498_TPlot.pdf
- Sit-miR2275a_Seita.4G213700.1_921_TPlot.pdf
- Sit-miR2275a_Seita.5G045500.1_1385_TPlot.pdf
- Sit-miR2275a_Seita.6G191100.1_2371_TPlot.pdf
- Sit-miR2275a_Seita.7G186500.1_916_TPlot.pdf
- Sit-miR2275a_Seita.8G199800.1_3931_TPlot.pdf
- Sit-miR2275a_Seita.9G502500.1_650_TPlot.pdf
- Sit-miR2275a_Seita.9G523300.1_944_TPlot.pdf
- Sit-miR2275b_Seita.1G070700.1_544_TPlot.pdf
- Sit-miR2275b_Seita.1G073900.1_352_TPlot.pdf
- Sit-miR2275b_Seita.1G075300.1_1245_TPlot.pdf
- Sit-miR2275b_Seita.1G115800.1_1458_TPlot.pdf
- Sit-miR2275b_Seita.1G348600.1_4767_TPlot.pdf
- Sit-miR2275b_Seita.2G214700.1_485_TPlot.pdf
[truncated: 618 more entries]
