# Supplementary material for: The Construction and Exploration of a Comprehensive MicroRNA Centered Regulatory Network in Foxtail Millet (Setaria italica L.)
Source: Front Plant Sci. 2022 May 6;13:848474. doi: 10.3389/fpls.2022.848474 (PMC9121102; doi:10.3389/fpls.2022.848474)
Supplement: Supplementary file 5 [file Data_Sheet_5.zip]

Archive with 573 entries (573 files):
- Sit-miR1133_Seita.2G144400.1_1558_TPlot.pdf
- Sit-miR1133_Seita.2G387500.1_21_TPlot.pdf
- Sit-miR1133_Seita.2G393200.1_44_TPlot.pdf
- Sit-miR1133_Seita.5G236300.1_147_TPlot.pdf
- Sit-miR1133_Seita.7G269200.1_1315_TPlot.pdf
- Sit-miR1133_Seita.9G150800.1_573_TPlot.pdf
- Sit-miR1432_Seita.9G100400.1_1145_TPlot.pdf
- Sit-miR156a_Seita.2G254300.1_1266_TPlot.pdf
- Sit-miR156a_Seita.2G266500.1_1896_TPlot.pdf
- Sit-miR156a_Seita.5G432500.1_2375_TPlot.pdf
- Sit-miR156a_Seita.8G124900.1_1295_TPlot.pdf
- Sit-miR156b_Seita.6G223300.1_981_TPlot.pdf
- Sit-miR156d_Seita.1G069300.1_874_TPlot.pdf
- Sit-miR156d_Seita.2G254300.1_1267_TPlot.pdf
- Sit-miR156g_Seita.1G069300.1_873_TPlot.pdf
- Sit-miR156h_Seita.6G110400.1_845_TPlot.pdf
- Sit-miR156i_Seita.8G049200.1_568_TPlot.pdf
- Sit-miR156j_Seita.1G091900.1_1786_TPlot.pdf
- Sit-miR156j_Seita.2G324900.1_833_TPlot.pdf
- Sit-miR159a_Seita.1G185100.1_1132_TPlot.pdf
- Sit-miR159a_Seita.1G230100.1_1456_TPlot.pdf
- Sit-miR159a_Seita.2G319000.1_794_TPlot.pdf
- Sit-miR159a_Seita.3G069700.1_4218_TPlot.pdf
- Sit-miR159a_Seita.4G020800.1_284_TPlot.pdf
- Sit-miR159a_Seita.5G143900.1_912_TPlot.pdf
- Sit-miR159a_Seita.5G210200.1_1203_TPlot.pdf
- Sit-miR159a_Seita.9G098200.1_453_TPlot.pdf
- Sit-miR159b_Seita.2G184400.1_171_TPlot.pdf
- Sit-miR159b_Seita.5G355300.1_1278_TPlot.pdf
- Sit-miR159b_Seita.9G313100.1_4836_TPlot.pdf
- Sit-miR159b_Seita.9G409000.1_1344_TPlot.pdf
- Sit-miR159c_Seita.6G163700.1_854_TPlot.pdf
- Sit-miR159c_Seita.9G064600.1_1006_TPlot.pdf
- Sit-miR160a_Seita.1G241500.1_1660_TPlot.pdf
- Sit-miR160a_Seita.2G058900.1_570_TPlot.pdf
- Sit-miR160a_Seita.3G010200.1_1143_TPlot.pdf
- Sit-miR160a_Seita.4G090500.1_945_TPlot.pdf
- Sit-miR160a_Seita.4G257800.1_1974_TPlot.pdf
- Sit-miR160a_Seita.5G273800.1_477_TPlot.pdf
- Sit-miR160a_Seita.9G001700.1_1263_TPlot.pdf
- Sit-miR160a_Seita.9G219800.1_1729_TPlot.pdf
- Sit-miR160b_Seita.1G173200.1_372_TPlot.pdf
- Sit-miR160b_Seita.1G264900.1_256_TPlot.pdf
- Sit-miR160b_Seita.2G249600.1_971_TPlot.pdf
- Sit-miR160b_Seita.3G373100.1_259_TPlot.pdf
- Sit-miR160b_Seita.5G260500.1_1065_TPlot.pdf
- Sit-miR160c_Seita.1G095000.1_1151_TPlot.pdf
- Sit-miR160c_Seita.3G373500.1_1034_TPlot.pdf
- Sit-miR160c_Seita.4G100900.1_657_TPlot.pdf
- Sit-miR160c_Seita.4G265400.1_870_TPlot.pdf
- Sit-miR160c_Seita.5G021300.1_471_TPlot.pdf
- Sit-miR160c_Seita.5G435000.1_2985_TPlot.pdf
- Sit-miR160c_Seita.7G155700.1_1461_TPlot.pdf
- Sit-miR160c_Seita.7G169600.1_1802_TPlot.pdf
- Sit-miR160c_Seita.7G171800.1_1035_TPlot.pdf
- Sit-miR160c_Seita.7G260300.1_1557_TPlot.pdf
- Sit-miR160c_Seita.9G204900.1_1104_TPlot.pdf
- Sit-miR160d_Seita.1G291100.1_289_TPlot.pdf
- Sit-miR160d_Seita.2G137400.1_816_TPlot.pdf
- Sit-miR160d_Seita.3G328100.1_535_TPlot.pdf
- Sit-miR160d_Seita.5G024400.1_1642_TPlot.pdf
- Sit-miR160d_Seita.6G069300.1_129_TPlot.pdf
- Sit-miR160d_Seita.7G262800.1_1155_TPlot.pdf
- Sit-miR160d_Seita.7G295800.1_368_TPlot.pdf
- Sit-miR160d_Seita.8G100700.1_4526_TPlot.pdf
- Sit-miR162_Seita.1G231800.1_995_TPlot.pdf
- Sit-miR162_Seita.2G057700.1_1013_TPlot.pdf
- Sit-miR162_Seita.9G538200.1_242_TPlot.pdf
- Sit-miR162_Seita.9G562200.1_3530_TPlot.pdf
- Sit-miR164a_Seita.1G209000.1_999_TPlot.pdf
- Sit-miR164a_Seita.7G124900.1_859_TPlot.pdf
- Sit-miR164b_Seita.3G386200.1_790_TPlot.pdf
- Sit-miR164b_Seita.4G263400.1_1216_TPlot.pdf
- Sit-miR164b_Seita.5G001000.1_1027_TPlot.pdf
- Sit-miR164b_Seita.6G171600.1_302_TPlot.pdf
- Sit-miR164b_Seita.9G346700.1_228_TPlot.pdf
- Sit-miR164c_Seita.1G369500.1_3079_TPlot.pdf
- Sit-miR164c_Seita.2G386600.1_180_TPlot.pdf
- Sit-miR164c_Seita.5G442800.1_1129_TPlot.pdf
- Sit-miR164e_Seita.2G368700.1_1271_TPlot.pdf
- Sit-miR164e_Seita.3G098500.1_201_TPlot.pdf
- Sit-miR164e_Seita.4G090500.1_744_TPlot.pdf
- Sit-miR164e_Seita.4G289900.1_599_TPlot.pdf
- Sit-miR164e_Seita.7G031200.1_548_TPlot.pdf
- Sit-miR164e_Seita.9G320000.1_1141_TPlot.pdf
- Sit-miR164e_Seita.J003600.1_116_TPlot.pdf
- Sit-miR164f_Seita.1G273100.1_359_TPlot.pdf
- Sit-miR164f_Seita.2G408400.1_798_TPlot.pdf
- Sit-miR164f_Seita.6G097500.1_1205_TPlot.pdf
- Sit-miR166a_Seita.3G395000.1_774_TPlot.pdf
- Sit-miR166a_Seita.7G250800.1_1446_TPlot.pdf
- Sit-miR166b_Seita.6G173700.1_1232_TPlot.pdf
- Sit-miR166d_Seita.5G381800.1_188_TPlot.pdf
- Sit-miR166f_Seita.8G179500.1_1695_TPlot.pdf
- Sit-miR166i_Seita.5G390300.1_1096_TPlot.pdf
- Sit-miR166i_Seita.7G130900.1_386_TPlot.pdf
- Sit-miR166i_Seita.9G219700.1_1105_TPlot.pdf
- Sit-miR166j_Seita.8G135600.1_2218_TPlot.pdf
- Sit-miR166j_Seita.9G056200.1_1465_TPlot.pdf
- Sit-miR166k_Seita.9G560400.1_917_TPlot.pdf
- Sit-miR166k_Seita.9G572600.1_1138_TPlot.pdf
- Sit-miR167a_Seita.1G035000.1_1306_TPlot.pdf
- Sit-miR167a_Seita.2G255100.1_1619_TPlot.pdf
- Sit-miR167h_Seita.3G020000.1_2739_TPlot.pdf
- Sit-miR167h_Seita.4G262300.1_3389_TPlot.pdf
- Sit-miR167h_Seita.5G393700.1_1599_TPlot.pdf
- Sit-miR167h_Seita.6G097500.1_1476_TPlot.pdf
- Sit-miR167h_Seita.9G210000.1_1228_TPlot.pdf
- Sit-miR167j_Seita.1G077200.1_3508_TPlot.pdf
- Sit-miR167j_Seita.3G394000.1_3277_TPlot.pdf
- Sit-miR168_Seita.3G070600.1_747_TPlot.pdf
- Sit-miR168_Seita.5G022800.1_2856_TPlot.pdf
- Sit-miR168_Seita.5G435400.1_595_TPlot.pdf
- Sit-miR168_Seita.7G115200.1_418_TPlot.pdf
- Sit-miR168_Seita.7G141400.1_1212_TPlot.pdf
- Sit-miR168_Seita.7G201100.1_664_TPlot.pdf
- Sit-miR168_Seita.9G136100.1_1365_TPlot.pdf
- Sit-miR169a_Seita.1G372100.1_2170_TPlot.pdf
- Sit-miR169b_Seita.3G038000.1_685_TPlot.pdf
- Sit-miR169e_Seita.2G142500.1_785_TPlot.pdf
- Sit-miR169e_Seita.4G287200.1_694_TPlot.pdf
- Sit-miR169e_Seita.7G327200.1_2250_TPlot.pdf
- Sit-miR169e_Seita.8G014600.1_2597_TPlot.pdf
- Sit-miR169e_Seita.9G367200.1_1285_TPlot.pdf
- Sit-miR169f_Seita.1G199800.1_2032_TPlot.pdf
- Sit-miR169f_Seita.1G234000.1_739_TPlot.pdf
- Sit-miR169f_Seita.3G390000.1_2048_TPlot.pdf
- Sit-miR169f_Seita.4G197200.1_299_TPlot.pdf
- Sit-miR169f_Seita.5G387000.1_1594_TPlot.pdf
- Sit-miR169f_Seita.7G063700.1_1128_TPlot.pdf
- Sit-miR169f_Seita.9G129400.1_2100_TPlot.pdf
- Sit-miR169f_Seita.9G155700.1_1672_TPlot.pdf
- Sit-miR169g_Seita.4G209800.1_2645_TPlot.pdf
- Sit-miR169g_Seita.4G268900.1_574_TPlot.pdf
- Sit-miR169g_Seita.5G301600.1_1032_TPlot.pdf
- Sit-miR169g_Seita.9G467600.1_1226_TPlot.pdf
- Sit-miR169g_Seita.9G521100.1_930_TPlot.pdf
- Sit-miR171a_Seita.5G107300.1_580_TPlot.pdf
- Sit-miR171d_Seita.1G262900.1_1085_TPlot.pdf
- Sit-miR171d_Seita.2G335900.1_143_TPlot.pdf
- Sit-miR171d_Seita.3G167200.1_432_TPlot.pdf
- Sit-miR171d_Seita.6G187200.1_241_TPlot.pdf
- Sit-miR171e_Seita.4G003600.1_1532_TPlot.pdf
- Sit-miR171e_Seita.4G018600.1_1288_TPlot.pdf
- Sit-miR171f_Seita.1G262900.1_1082_TPlot.pdf
- Sit-miR171f_Seita.4G263300.1_3000_TPlot.pdf
- Sit-miR171f_Seita.5G367800.1_399_TPlot.pdf
- Sit-miR171g_Seita.1G278900.1_762_TPlot.pdf
- Sit-miR171g_Seita.2G419600.1_5912_TPlot.pdf
- Sit-miR171g_Seita.3G155000.1_663_TPlot.pdf
- Sit-miR171g_Seita.4G003600.1_1529_TPlot.pdf
- Sit-miR171g_Seita.6G252500.1_1002_TPlot.pdf
- Sit-miR171g_Seita.9G078400.1_565_TPlot.pdf
- Sit-miR171g_Seita.9G187400.1_809_TPlot.pdf
- Sit-miR171g_Seita.9G371700.1_2577_TPlot.pdf
- Sit-miR171h_Seita.5G438100.1_1632_TPlot.pdf
- Sit-miR171i_Seita.2G031700.1_851_TPlot.pdf
- Sit-miR171i_Seita.9G220200.1_539_TPlot.pdf
- Sit-miR171i_Seita.9G228200.1_137_TPlot.pdf
- Sit-miR171i_Seita.9G330300.1_1241_TPlot.pdf
- Sit-miR171i_Seita.9G528200.1_1093_TPlot.pdf
- Sit-miR172a_Seita.1G373000.1_390_TPlot.pdf
- Sit-miR172a_Seita.2G018200.1_1960_TPlot.pdf
- Sit-miR172a_Seita.2G091100.1_1500_TPlot.pdf
- Sit-miR172a_Seita.3G044600.1_1327_TPlot.pdf
- Sit-miR172a_Seita.5G073000.1_1026_TPlot.pdf
- Sit-miR172a_Seita.6G204700.1_1870_TPlot.pdf
- Sit-miR172a_Seita.9G098100.1_862_TPlot.pdf
- Sit-miR172a_Seita.9G229600.1_319_TPlot.pdf
- Sit-miR172b_Seita.1G130300.1_591_TPlot.pdf
- Sit-miR172b_Seita.1G372300.1_578_TPlot.pdf
- Sit-miR172b_Seita.2G123000.1_513_TPlot.pdf
- Sit-miR172b_Seita.2G369800.1_834_TPlot.pdf
- Sit-miR172b_Seita.3G208400.1_451_TPlot.pdf
- Sit-miR172b_Seita.5G226400.1_1097_TPlot.pdf
- Sit-miR172b_Seita.5G371100.1_2776_TPlot.pdf
- Sit-miR172b_Seita.7G104400.1_323_TPlot.pdf
- Sit-miR172b_Seita.7G263000.1_1947_TPlot.pdf
- Sit-miR172b_Seita.9G103400.1_186_TPlot.pdf
- Sit-miR2118a_Seita.2G022100.1_386_TPlot.pdf
- Sit-miR2118a_Seita.3G213800.1_426_TPlot.pdf
- Sit-miR2118a_Seita.5G353200.1_2438_TPlot.pdf
- Sit-miR2118a_Seita.5G387000.1_1489_TPlot.pdf
- Sit-miR2118a_Seita.6G077800.1_1437_TPlot.pdf
- Sit-miR2118b_Seita.1G008600.1_393_TPlot.pdf
- Sit-miR2118b_Seita.5G348000.1_150_TPlot.pdf
- Sit-miR2118b_Seita.6G047900.1_393_TPlot.pdf
- Sit-miR2118b_Seita.8G034900.1_632_TPlot.pdf
- Sit-miR2118b_Seita.9G134900.1_2876_TPlot.pdf
- Sit-miR2118b_Seita.9G383000.1_2552_TPlot.pdf
- Sit-miR2118c_Seita.6G203700.1_827_TPlot.pdf
- Sit-miR2118c_Seita.6G209900.1_283_TPlot.pdf
- Sit-miR2118c_Seita.9G339600.1_1070_TPlot.pdf
- Sit-miR2118d_Seita.3G154800.1_1712_TPlot.pdf
- Sit-miR2118d_Seita.5G010200.1_1437_TPlot.pdf
- Sit-miR2118d_Seita.5G202700.1_1725_TPlot.pdf
- Sit-miR2118d_Seita.5G319000.1_1396_TPlot.pdf
- Sit-miR2118d_Seita.6G192400.1_1588_TPlot.pdf
- Sit-miR2118d_Seita.7G086700.1_961_TPlot.pdf
- Sit-miR2118e_Seita.6G192400.1_1074_TPlot.pdf
- Sit-miR2118e_Seita.9G087900.1_195_TPlot.pdf
- Sit-miR2275a_Seita.2G137400.1_888_TPlot.pdf
- Sit-miR2275a_Seita.2G142400.1_1032_TPlot.pdf
- Sit-miR2275a_Seita.5G002000.1_1142_TPlot.pdf
- Sit-miR2275a_Seita.5G289300.1_399_TPlot.pdf
- Sit-miR2275a_Seita.6G017200.1_669_TPlot.pdf
- Sit-miR2275b_Seita.1G115700.1_1537_TPlot.pdf
- Sit-miR2275b_Seita.1G116100.1_1527_TPlot.pdf
- Sit-miR2275b_Seita.7G267800.1_827_TPlot.pdf
- Sit-miR2275c_Seita.1G004400.1_619_TPlot.pdf
- Sit-miR2275c_Seita.9G126200.1_456_TPlot.pdf
- Sit-miR2275d_Seita.2G228800.1_600_TPlot.pdf
- Sit-miR2275d_Seita.3G117400.1_260_TPlot.pdf
- Sit-miR2275d_Seita.4G004900.1_1038_TPlot.pdf
- Sit-miR2275d_Seita.5G184700.1_1532_TPlot.pdf
- Sit-miR2275d_Seita.6G204700.1_1901_TPlot.pdf
- Sit-miR2275d_Seita.9G358200.1_1376_TPlot.pdf
- Sit-miR319_Seita.3G124600.1_720_TPlot.pdf
- Sit-miR319_Seita.4G004800.1_172_TPlot.pdf
- Sit-miR319_Seita.4G165500.1_671_TPlot.pdf
- Sit-miR319_Seita.5G405100.1_882_TPlot.pdf
- Sit-miR390_Seita.5G251600.1_336_TPlot.pdf
- Sit-miR390_Seita.6G197500.1_410_TPlot.pdf
- Sit-miR390_Seita.9G210000.1_1019_TPlot.pdf
- Sit-miR390_Seita.9G314300.1_1612_TPlot.pdf
- Sit-miR393a_Seita.3G037200.1_1766_TPlot.pdf
- Sit-miR393a_Seita.7G078300.1_2366_TPlot.pdf
- Sit-miR393b_Seita.4G004900.1_1238_TPlot.pdf
- Sit-miR393b_Seita.7G078300.1_2367_TPlot.pdf
- Sit-miR393b_Seita.7G328000.1_195_TPlot.pdf
- Sit-miR393b_Seita.9G234200.1_1313_TPlot.pdf
- Sit-miR394_Seita.1G288900.1_1206_TPlot.pdf
- Sit-miR394_Seita.1G320200.1_1650_TPlot.pdf
- Sit-miR394_Seita.1G335500.1_3085_TPlot.pdf
- Sit-miR394_Seita.2G353400.1_591_TPlot.pdf
- Sit-miR394_Seita.2G408100.1_1876_TPlot.pdf
- Sit-miR394_Seita.2G411000.1_1634_TPlot.pdf
- Sit-miR394_Seita.4G181300.1_787_TPlot.pdf
- Sit-miR394_Seita.4G246400.1_587_TPlot.pdf
- Sit-miR394_Seita.5G087400.1_67_TPlot.pdf
- Sit-miR394_Seita.5G088300.1_1711_TPlot.pdf
- Sit-miR394_Seita.5G427300.1_632_TPlot.pdf
- Sit-miR394_Seita.5G433500.1_1382_TPlot.pdf
- Sit-miR394_Seita.6G054000.1_855_TPlot.pdf
- Sit-miR394_Seita.7G202300.1_1420_TPlot.pdf
- Sit-miR394_Seita.8G121700.1_1168_TPlot.pdf
- Sit-miR394_Seita.8G163700.1_435_TPlot.pdf
- Sit-miR394_Seita.9G145200.1_1031_TPlot.pdf
- Sit-miR394_Seita.9G252100.1_466_TPlot.pdf
- Sit-miR394_Seita.9G278800.1_720_TPlot.pdf
- Sit-miR395e_Seita.6G118900.1_545_TPlot.pdf
- Sit-miR395g_Seita.3G194300.1_1477_TPlot.pdf
- Sit-miR395j_Seita.1G117500.1_1314_TPlot.pdf
- Sit-miR395j_Seita.1G205300.1_151_TPlot.pdf
- Sit-miR395j_Seita.1G250600.1_940_TPlot.pdf
- Sit-miR395j_Seita.2G025300.1_779_TPlot.pdf
- Sit-miR395j_Seita.4G274500.1_311_TPlot.pdf
- Sit-miR395j_Seita.4G281500.1_2252_TPlot.pdf
- Sit-miR395j_Seita.5G095700.1_1249_TPlot.pdf
- Sit-miR395j_Seita.5G354800.1_673_TPlot.pdf
- Sit-miR395j_Seita.6G208300.1_414_TPlot.pdf
- Sit-miR395j_Seita.9G096900.1_1005_TPlot.pdf
- Sit-miR395j_Seita.9G454900.1_964_TPlot.pdf
- Sit-miR396a_Seita.1G064200.1_315_TPlot.pdf
- Sit-miR396a_Seita.1G077800.1_1796_TPlot.pdf
- Sit-miR396a_Seita.2G126000.1_1933_TPlot.pdf
- Sit-miR396a_Seita.2G395200.1_805_TPlot.pdf
- Sit-miR396a_Seita.3G187400.1_1055_TPlot.pdf
- Sit-miR396a_Seita.4G012400.1_809_TPlot.pdf
- Sit-miR396a_Seita.4G086400.1_765_TPlot.pdf
- Sit-miR396a_Seita.4G213100.1_981_TPlot.pdf
- Sit-miR396a_Seita.5G136300.1_1920_TPlot.pdf
- Sit-miR396a_Seita.5G145000.1_738_TPlot.pdf
- Sit-miR396a_Seita.7G224500.1_868_TPlot.pdf
- Sit-miR396a_Seita.8G152200.1_1372_TPlot.pdf
- Sit-miR396a_Seita.8G176100.1_398_TPlot.pdf
- Sit-miR396a_Seita.9G033500.1_1068_TPlot.pdf
- Sit-miR396a_Seita.9G204900.1_1130_TPlot.pdf
- Sit-miR396a_Seita.9G473500.1_2941_TPlot.pdf
- Sit-miR396b_Seita.1G243800.1_1087_TPlot.pdf
- Sit-miR396b_Seita.7G267500.1_720_TPlot.pdf
- Sit-miR396b_Seita.9G569500.1_2311_TPlot.pdf
- Sit-miR396c_Seita.2G306900.1_598_TPlot.pdf
- Sit-miR396c_Seita.3G195600.1_607_TPlot.pdf
- Sit-miR396c_Seita.4G253800.1_1778_TPlot.pdf
- Sit-miR396c_Seita.4G289900.1_2238_TPlot.pdf
- Sit-miR396c_Seita.5G448500.1_870_TPlot.pdf
- Sit-miR396c_Seita.6G200000.1_1051_TPlot.pdf
- Sit-miR396c_Seita.9G141900.1_856_TPlot.pdf
- Sit-miR396c_Seita.9G156600.1_885_TPlot.pdf
- Sit-miR396d_Seita.1G053800.1_1983_TPlot.pdf
- Sit-miR396d_Seita.1G348400.1_2201_TPlot.pdf
- Sit-miR396d_Seita.3G207400.1_2413_TPlot.pdf
- Sit-miR396d_Seita.3G213900.1_3962_TPlot.pdf
- Sit-miR396d_Seita.4G040000.1_911_TPlot.pdf
- Sit-miR396d_Seita.9G153100.1_1599_TPlot.pdf
- Sit-miR3979_Seita.1G117500.1_1666_TPlot.pdf
- Sit-miR3979_Seita.2G181300.1_219_TPlot.pdf
- Sit-miR3979_Seita.2G216500.1_551_TPlot.pdf
- Sit-miR3979_Seita.2G281600.1_568_TPlot.pdf
[truncated: 273 more entries]
