# Supplementary material for: The Construction and Exploration of a Comprehensive MicroRNA Centered Regulatory Network in Foxtail Millet (Setaria italica L.)
Source: Front Plant Sci. 2022 May 6;13:848474. doi: 10.3389/fpls.2022.848474 (PMC9121102; doi:10.3389/fpls.2022.848474)
Supplement: Supplementary file 6 [file Data_Sheet_6.zip]

Archive with 1,042 entries (1,042 files):
- Sit-miR1133_Seita.1G177900.1_1890_TPlot.pdf
- Sit-miR1133_Seita.3G120600.1_1175_TPlot.pdf
- Sit-miR1133_Seita.3G163400.1_876_TPlot.pdf
- Sit-miR1133_Seita.7G185200.1_185_TPlot.pdf
- Sit-miR1432_Seita.2G034500.1_427_TPlot.pdf
- Sit-miR1432_Seita.2G084300.1_1096_TPlot.pdf
- Sit-miR1432_Seita.3G129700.1_592_TPlot.pdf
- Sit-miR1432_Seita.4G149100.1_350_TPlot.pdf
- Sit-miR1432_Seita.5G126800.1_988_TPlot.pdf
- Sit-miR1432_Seita.5G206500.1_2119_TPlot.pdf
- Sit-miR1432_Seita.9G067000.1_834_TPlot.pdf
- Sit-miR156a_Seita.3G409000.1_1545_TPlot.pdf
- Sit-miR156a_Seita.5G424000.1_1856_TPlot.pdf
- Sit-miR156a_Seita.7G162400.1_1616_TPlot.pdf
- Sit-miR156d_Seita.2G065200.1_1207_TPlot.pdf
- Sit-miR156d_Seita.2G254300.1_1267_TPlot.pdf
- Sit-miR156d_Seita.3G205200.1_48_TPlot.pdf
- Sit-miR156d_Seita.3G222000.1_2038_TPlot.pdf
- Sit-miR156d_Seita.9G485400.1_1791_TPlot.pdf
- Sit-miR156f_Seita.4G270400.1_2084_TPlot.pdf
- Sit-miR156i_Seita.2G254300.1_1266_TPlot.pdf
- Sit-miR156i_Seita.9G510100.1_2837_TPlot.pdf
- Sit-miR156j_Seita.1G069300.1_873_TPlot.pdf
- Sit-miR156j_Seita.1G091900.1_1786_TPlot.pdf
- Sit-miR156j_Seita.2G324900.1_833_TPlot.pdf
- Sit-miR156j_Seita.9G051300.1_2276_TPlot.pdf
- Sit-miR159a_Seita.1G185100.1_1132_TPlot.pdf
- Sit-miR159a_Seita.1G348600.1_4875_TPlot.pdf
- Sit-miR159a_Seita.2G184400.1_170_TPlot.pdf
- Sit-miR159a_Seita.2G358600.1_343_TPlot.pdf
- Sit-miR159a_Seita.3G096800.1_1199_TPlot.pdf
- Sit-miR159a_Seita.4G020800.1_284_TPlot.pdf
- Sit-miR159a_Seita.4G083900.1_4243_TPlot.pdf
- Sit-miR159a_Seita.4G221900.1_1158_TPlot.pdf
- Sit-miR159a_Seita.6G018100.1_2896_TPlot.pdf
- Sit-miR159a_Seita.6G243700.1_691_TPlot.pdf
- Sit-miR159a_Seita.7G149200.1_1252_TPlot.pdf
- Sit-miR159a_Seita.7G229800.1_122_TPlot.pdf
- Sit-miR159a_Seita.7G240000.1_1128_TPlot.pdf
- Sit-miR159a_Seita.7G297000.1_741_TPlot.pdf
- Sit-miR159a_Seita.8G123100.1_238_TPlot.pdf
- Sit-miR159a_Seita.9G062800.1_6173_TPlot.pdf
- Sit-miR159a_Seita.9G134700.1_4274_TPlot.pdf
- Sit-miR159a_Seita.9G380100.1_2377_TPlot.pdf
- Sit-miR159a_Seita.9G444100.1_1241_TPlot.pdf
- Sit-miR159a_Seita.9G569300.1_1398_TPlot.pdf
- Sit-miR159b_Seita.1G185100.1_1133_TPlot.pdf
- Sit-miR159b_Seita.2G353300.1_1486_TPlot.pdf
- Sit-miR159b_Seita.2G370800.1_463_TPlot.pdf
- Sit-miR159b_Seita.2G434400.1_363_TPlot.pdf
- Sit-miR159b_Seita.7G203700.1_1002_TPlot.pdf
- Sit-miR159b_Seita.8G008000.1_589_TPlot.pdf
- Sit-miR159b_Seita.8G060100.1_2349_TPlot.pdf
- Sit-miR159c_Seita.4G083900.1_4244_TPlot.pdf
- Sit-miR159c_Seita.4G221900.1_1159_TPlot.pdf
- Sit-miR159c_Seita.5G318300.1_1126_TPlot.pdf
- Sit-miR159c_Seita.5G355300.1_1278_TPlot.pdf
- Sit-miR159c_Seita.7G095500.1_267_TPlot.pdf
- Sit-miR159c_Seita.9G018400.1_369_TPlot.pdf
- Sit-miR159c_Seita.9G570600.1_2804_TPlot.pdf
- Sit-miR160a_Seita.1G241500.1_1660_TPlot.pdf
- Sit-miR160a_Seita.1G327600.1_1165_TPlot.pdf
- Sit-miR160a_Seita.2G278900.1_1439_TPlot.pdf
- Sit-miR160a_Seita.3G010200.1_1143_TPlot.pdf
- Sit-miR160a_Seita.3G163700.1_147_TPlot.pdf
- Sit-miR160a_Seita.4G090500.1_945_TPlot.pdf
- Sit-miR160a_Seita.4G258300.1_212_TPlot.pdf
- Sit-miR160a_Seita.5G273800.1_477_TPlot.pdf
- Sit-miR160a_Seita.6G173700.1_1111_TPlot.pdf
- Sit-miR160a_Seita.7G162100.1_219_TPlot.pdf
- Sit-miR160a_Seita.7G169600.1_1802_TPlot.pdf
- Sit-miR160a_Seita.7G178800.1_792_TPlot.pdf
- Sit-miR160a_Seita.7G182200.1_1026_TPlot.pdf
- Sit-miR160a_Seita.7G262800.1_1155_TPlot.pdf
- Sit-miR160a_Seita.8G100700.1_4526_TPlot.pdf
- Sit-miR160a_Seita.9G270700.1_69_TPlot.pdf
- Sit-miR160a_Seita.9G318500.1_1198_TPlot.pdf
- Sit-miR160a_Seita.J002600.1_1009_TPlot.pdf
- Sit-miR160b_Seita.1G185400.1_1610_TPlot.pdf
- Sit-miR160b_Seita.2G137400.1_816_TPlot.pdf
- Sit-miR160b_Seita.4G152100.1_1570_TPlot.pdf
- Sit-miR160b_Seita.4G202900.1_204_TPlot.pdf
- Sit-miR160b_Seita.9G127600.1_2497_TPlot.pdf
- Sit-miR160b_Seita.9G219800.1_1729_TPlot.pdf
- Sit-miR160c_Seita.2G045800.1_608_TPlot.pdf
- Sit-miR160c_Seita.2G137400.1_817_TPlot.pdf
- Sit-miR160c_Seita.2G185600.1_3070_TPlot.pdf
- Sit-miR160c_Seita.2G377800.1_3176_TPlot.pdf
- Sit-miR160c_Seita.3G122800.1_280_TPlot.pdf
- Sit-miR160c_Seita.4G112500.1_441_TPlot.pdf
- Sit-miR160c_Seita.4G173800.1_259_TPlot.pdf
- Sit-miR160c_Seita.4G217600.1_1085_TPlot.pdf
- Sit-miR160c_Seita.4G265400.1_870_TPlot.pdf
- Sit-miR160c_Seita.5G022000.1_417_TPlot.pdf
- Sit-miR160c_Seita.5G070500.1_709_TPlot.pdf
- Sit-miR160c_Seita.5G135500.1_1290_TPlot.pdf
- Sit-miR160c_Seita.5G165100.1_762_TPlot.pdf
- Sit-miR160c_Seita.5G267100.1_1208_TPlot.pdf
- Sit-miR160c_Seita.5G322600.1_463_TPlot.pdf
- Sit-miR160c_Seita.5G338300.1_373_TPlot.pdf
- Sit-miR160c_Seita.6G170500.1_2580_TPlot.pdf
- Sit-miR160c_Seita.7G155700.1_1461_TPlot.pdf
- Sit-miR160c_Seita.7G194100.1_435_TPlot.pdf
- Sit-miR160c_Seita.9G204900.1_1104_TPlot.pdf
- Sit-miR160c_Seita.9G524800.1_277_TPlot.pdf
- Sit-miR160d_Seita.1G363500.1_259_TPlot.pdf
- Sit-miR160d_Seita.2G205400.1_698_TPlot.pdf
- Sit-miR160d_Seita.2G242400.1_456_TPlot.pdf
- Sit-miR160d_Seita.4G043900.1_308_TPlot.pdf
- Sit-miR160d_Seita.4G257800.1_1974_TPlot.pdf
- Sit-miR160d_Seita.5G079500.1_3803_TPlot.pdf
- Sit-miR160d_Seita.5G080400.1_1572_TPlot.pdf
- Sit-miR160d_Seita.5G140500.1_1934_TPlot.pdf
- Sit-miR160d_Seita.7G107900.1_1649_TPlot.pdf
- Sit-miR160d_Seita.7G295800.1_368_TPlot.pdf
- Sit-miR160d_Seita.9G060800.1_2103_TPlot.pdf
- Sit-miR162_Seita.2G271300.1_793_TPlot.pdf
- Sit-miR162_Seita.5G064400.1_878_TPlot.pdf
- Sit-miR162_Seita.5G177000.1_1193_TPlot.pdf
- Sit-miR162_Seita.7G255700.1_1326_TPlot.pdf
- Sit-miR162_Seita.9G562200.1_3530_TPlot.pdf
- Sit-miR164a_Seita.1G209000.1_999_TPlot.pdf
- Sit-miR164a_Seita.7G124900.1_859_TPlot.pdf
- Sit-miR164a_Seita.J028200.1_569_TPlot.pdf
- Sit-miR164b_Seita.2G174200.1_201_TPlot.pdf
- Sit-miR164b_Seita.2G408400.1_798_TPlot.pdf
- Sit-miR164b_Seita.3G386200.1_790_TPlot.pdf
- Sit-miR164b_Seita.5G001000.1_1027_TPlot.pdf
- Sit-miR164c_Seita.1G229400.1_1272_TPlot.pdf
- Sit-miR164c_Seita.1G273100.1_359_TPlot.pdf
- Sit-miR164d_Seita.5G086100.1_1397_TPlot.pdf
- Sit-miR164d_Seita.9G078400.1_622_TPlot.pdf
- Sit-miR164e_Seita.1G320200.1_1595_TPlot.pdf
- Sit-miR164e_Seita.2G324100.1_1709_TPlot.pdf
- Sit-miR164e_Seita.3G201900.1_239_TPlot.pdf
- Sit-miR164e_Seita.4G289900.1_599_TPlot.pdf
- Sit-miR164e_Seita.7G286800.1_1119_TPlot.pdf
- Sit-miR164e_Seita.8G030100.1_133_TPlot.pdf
- Sit-miR164e_Seita.8G179000.1_122_TPlot.pdf
- Sit-miR164e_Seita.9G089800.1_1145_TPlot.pdf
- Sit-miR164f_Seita.4G263400.1_1216_TPlot.pdf
- Sit-miR166a_Seita.5G312200.1_1707_TPlot.pdf
- Sit-miR166a_Seita.9G158800.1_868_TPlot.pdf
- Sit-miR166b_Seita.1G068500.1_1734_TPlot.pdf
- Sit-miR166b_Seita.3G035500.1_2169_TPlot.pdf
- Sit-miR166b_Seita.5G402200.1_1662_TPlot.pdf
- Sit-miR166b_Seita.6G091300.1_2076_TPlot.pdf
- Sit-miR166b_Seita.6G173700.1_1232_TPlot.pdf
- Sit-miR166b_Seita.7G130800.1_381_TPlot.pdf
- Sit-miR166b_Seita.7G130900.1_388_TPlot.pdf
- Sit-miR166b_Seita.7G204000.1_608_TPlot.pdf
- Sit-miR166b_Seita.7G243800.1_1926_TPlot.pdf
- Sit-miR166c_Seita.6G190900.1_657_TPlot.pdf
- Sit-miR166d_Seita.7G250800.1_1446_TPlot.pdf
- Sit-miR166f_Seita.9G300300.1_2272_TPlot.pdf
- Sit-miR166i_Seita.1G013500.1_507_TPlot.pdf
- Sit-miR166i_Seita.1G214100.1_3966_TPlot.pdf
- Sit-miR166i_Seita.2G180300.1_829_TPlot.pdf
- Sit-miR166i_Seita.5G141300.1_1222_TPlot.pdf
- Sit-miR166i_Seita.6G091300.1_2074_TPlot.pdf
- Sit-miR166i_Seita.7G130800.1_379_TPlot.pdf
- Sit-miR166i_Seita.9G201400.1_514_TPlot.pdf
- Sit-miR166i_Seita.9G516200.1_2503_TPlot.pdf
- Sit-miR166i_Seita.9G572600.1_1138_TPlot.pdf
- Sit-miR166j_Seita.2G373000.1_891_TPlot.pdf
- Sit-miR166j_Seita.9G219700.1_1105_TPlot.pdf
- Sit-miR166k_Seita.3G185800.1_1028_TPlot.pdf
- Sit-miR166k_Seita.3G395000.1_774_TPlot.pdf
- Sit-miR167a_Seita.4G229600.1_540_TPlot.pdf
- Sit-miR167a_Seita.5G141100.1_1956_TPlot.pdf
- Sit-miR167a_Seita.9G532700.1_1896_TPlot.pdf
- Sit-miR167g_Seita.9G044500.1_216_TPlot.pdf
- Sit-miR167h_Seita.3G020000.1_2739_TPlot.pdf
- Sit-miR167h_Seita.4G163700.1_1098_TPlot.pdf
- Sit-miR167h_Seita.4G262300.1_3389_TPlot.pdf
- Sit-miR167i_Seita.7G229200.1_1096_TPlot.pdf
- Sit-miR167j_Seita.1G272400.1_963_TPlot.pdf
- Sit-miR167j_Seita.3G394000.1_3277_TPlot.pdf
- Sit-miR167j_Seita.9G403000.1_1008_TPlot.pdf
- Sit-miR168_Seita.1G323200.1_2230_TPlot.pdf
- Sit-miR168_Seita.1G378700.1_527_TPlot.pdf
- Sit-miR168_Seita.2G434600.1_2266_TPlot.pdf
- Sit-miR168_Seita.3G070600.1_747_TPlot.pdf
- Sit-miR168_Seita.3G089200.1_125_TPlot.pdf
- Sit-miR168_Seita.5G022800.1_2856_TPlot.pdf
- Sit-miR168_Seita.5G178200.1_1671_TPlot.pdf
- Sit-miR168_Seita.5G261900.1_537_TPlot.pdf
- Sit-miR168_Seita.5G435400.1_595_TPlot.pdf
- Sit-miR168_Seita.7G114700.1_402_TPlot.pdf
- Sit-miR168_Seita.7G115200.1_418_TPlot.pdf
- Sit-miR168_Seita.7G141400.1_1212_TPlot.pdf
- Sit-miR168_Seita.7G200400.1_1236_TPlot.pdf
- Sit-miR168_Seita.7G201100.1_664_TPlot.pdf
- Sit-miR168_Seita.9G136100.1_1365_TPlot.pdf
- Sit-miR168_Seita.9G505300.1_412_TPlot.pdf
- Sit-miR169a_Seita.3G037900.1_825_TPlot.pdf
- Sit-miR169a_Seita.7G270500.1_1480_TPlot.pdf
- Sit-miR169b_Seita.3G038000.1_685_TPlot.pdf
- Sit-miR169c_Seita.9G257700.1_1133_TPlot.pdf
- Sit-miR169e_Seita.1G016500.1_720_TPlot.pdf
- Sit-miR169e_Seita.3G122300.1_3044_TPlot.pdf
- Sit-miR169e_Seita.6G014600.1_2768_TPlot.pdf
- Sit-miR169e_Seita.9G367200.1_1285_TPlot.pdf
- Sit-miR169f_Seita.2G388700.1_3119_TPlot.pdf
- Sit-miR169f_Seita.3G390000.1_2048_TPlot.pdf
- Sit-miR169f_Seita.5G387000.1_1594_TPlot.pdf
- Sit-miR169f_Seita.7G063700.1_1128_TPlot.pdf
- Sit-miR169f_Seita.9G025900.1_335_TPlot.pdf
- Sit-miR169f_Seita.9G129400.1_2100_TPlot.pdf
- Sit-miR169f_Seita.9G155700.1_1672_TPlot.pdf
- Sit-miR169f_Seita.9G473100.1_1258_TPlot.pdf
- Sit-miR169f_Seita.9G535200.1_809_TPlot.pdf
- Sit-miR169g_Seita.1G060500.1_138_TPlot.pdf
- Sit-miR169g_Seita.2G263800.1_512_TPlot.pdf
- Sit-miR169g_Seita.2G373300.1_2579_TPlot.pdf
- Sit-miR169g_Seita.2G402500.1_1831_TPlot.pdf
- Sit-miR169g_Seita.4G218800.1_405_TPlot.pdf
- Sit-miR169g_Seita.4G268900.1_574_TPlot.pdf
- Sit-miR169g_Seita.5G438900.1_506_TPlot.pdf
- Sit-miR169g_Seita.7G196700.1_1248_TPlot.pdf
- Sit-miR169g_Seita.9G521100.1_930_TPlot.pdf
- Sit-miR171a_Seita.2G269800.1_405_TPlot.pdf
- Sit-miR171a_Seita.3G001200.1_1773_TPlot.pdf
- Sit-miR171a_Seita.6G208600.1_3582_TPlot.pdf
- Sit-miR171d_Seita.4G025300.1_868_TPlot.pdf
- Sit-miR171f_Seita.3G064300.1_1469_TPlot.pdf
- Sit-miR171f_Seita.3G186600.1_156_TPlot.pdf
- Sit-miR171f_Seita.8G158200.1_967_TPlot.pdf
- Sit-miR171f_Seita.9G310400.1_1907_TPlot.pdf
- Sit-miR171f_Seita.9G523500.1_1686_TPlot.pdf
- Sit-miR171g_Seita.2G330600.1_231_TPlot.pdf
- Sit-miR171g_Seita.2G364900.1_3137_TPlot.pdf
- Sit-miR171g_Seita.3G155000.1_663_TPlot.pdf
- Sit-miR171g_Seita.3G394700.1_4471_TPlot.pdf
- Sit-miR171g_Seita.5G024200.1_224_TPlot.pdf
- Sit-miR171g_Seita.5G143400.1_1379_TPlot.pdf
- Sit-miR171g_Seita.5G368200.1_1396_TPlot.pdf
- Sit-miR171g_Seita.6G252500.1_1002_TPlot.pdf
- Sit-miR171g_Seita.7G121500.1_304_TPlot.pdf
- Sit-miR171g_Seita.7G328400.1_963_TPlot.pdf
- Sit-miR171g_Seita.8G130000.1_931_TPlot.pdf
- Sit-miR171g_Seita.9G132100.1_1649_TPlot.pdf
- Sit-miR171g_Seita.9G330300.1_1241_TPlot.pdf
- Sit-miR171h_Seita.7G177100.1_2300_TPlot.pdf
- Sit-miR171i_Seita.1G045000.1_807_TPlot.pdf
- Sit-miR171i_Seita.1G089600.1_759_TPlot.pdf
- Sit-miR171i_Seita.1G262900.1_1082_TPlot.pdf
- Sit-miR171i_Seita.2G200900.1_757_TPlot.pdf
- Sit-miR171i_Seita.2G363400.1_1859_TPlot.pdf
- Sit-miR171i_Seita.3G068000.1_1644_TPlot.pdf
- Sit-miR171i_Seita.5G010300.1_1548_TPlot.pdf
- Sit-miR171i_Seita.5G046400.1_399_TPlot.pdf
- Sit-miR171i_Seita.5G363900.1_2294_TPlot.pdf
- Sit-miR171i_Seita.6G208600.1_3603_TPlot.pdf
- Sit-miR171i_Seita.7G038200.1_638_TPlot.pdf
- Sit-miR171i_Seita.8G105200.1_721_TPlot.pdf
- Sit-miR171i_Seita.9G080000.1_327_TPlot.pdf
- Sit-miR171i_Seita.9G220200.1_539_TPlot.pdf
- Sit-miR171i_Seita.9G437400.1_1099_TPlot.pdf
- Sit-miR171j_Seita.2G154400.1_869_TPlot.pdf
- Sit-miR172a_Seita.1G144700.1_1252_TPlot.pdf
- Sit-miR172a_Seita.2G091100.1_1500_TPlot.pdf
- Sit-miR172a_Seita.2G415900.1_1386_TPlot.pdf
- Sit-miR172a_Seita.3G044600.1_1327_TPlot.pdf
- Sit-miR172a_Seita.3G357900.1_329_TPlot.pdf
- Sit-miR172a_Seita.3G404200.1_231_TPlot.pdf
- Sit-miR172a_Seita.4G108600.1_1747_TPlot.pdf
- Sit-miR172a_Seita.5G274200.1_898_TPlot.pdf
- Sit-miR172a_Seita.5G302800.1_2750_TPlot.pdf
- Sit-miR172a_Seita.5G345000.1_800_TPlot.pdf
- Sit-miR172a_Seita.5G379200.1_1988_TPlot.pdf
- Sit-miR172a_Seita.6G204700.1_1870_TPlot.pdf
- Sit-miR172a_Seita.7G074500.1_3253_TPlot.pdf
- Sit-miR172a_Seita.7G129600.1_979_TPlot.pdf
- Sit-miR172a_Seita.7G162600.1_426_TPlot.pdf
- Sit-miR172a_Seita.7G228400.1_140_TPlot.pdf
- Sit-miR172a_Seita.9G153100.1_991_TPlot.pdf
- Sit-miR172a_Seita.9G380100.1_2294_TPlot.pdf
- Sit-miR172b_Seita.1G238400.1_1795_TPlot.pdf
- Sit-miR172b_Seita.3G153500.1_455_TPlot.pdf
- Sit-miR172b_Seita.3G235700.1_2096_TPlot.pdf
- Sit-miR172b_Seita.4G204700.1_1711_TPlot.pdf
- Sit-miR172b_Seita.5G416200.1_964_TPlot.pdf
- Sit-miR172b_Seita.7G123400.1_906_TPlot.pdf
- Sit-miR172b_Seita.7G228100.1_1518_TPlot.pdf
- Sit-miR172b_Seita.7G263000.1_1947_TPlot.pdf
- Sit-miR172b_Seita.8G091000.1_963_TPlot.pdf
- Sit-miR172b_Seita.8G162300.1_240_TPlot.pdf
- Sit-miR172b_Seita.9G035800.1_1505_TPlot.pdf
- Sit-miR172b_Seita.9G410000.1_1112_TPlot.pdf
- Sit-miR172b_Seita.9G458900.1_1032_TPlot.pdf
- Sit-miR172b_Seita.9G470700.1_296_TPlot.pdf
- Sit-miR172b_Seita.9G512600.1_176_TPlot.pdf
- Sit-miR2118a_Seita.1G069400.1_1270_TPlot.pdf
- Sit-miR2118a_Seita.1G146800.1_1189_TPlot.pdf
- Sit-miR2118a_Seita.2G290900.1_433_TPlot.pdf
- Sit-miR2118a_Seita.3G237600.1_184_TPlot.pdf
- Sit-miR2118a_Seita.3G246400.1_485_TPlot.pdf
- Sit-miR2118a_Seita.3G347300.1_1803_TPlot.pdf
- Sit-miR2118a_Seita.4G212900.1_257_TPlot.pdf
[truncated: 742 more entries]
