# Supplementary material for: The Construction and Exploration of a Comprehensive MicroRNA Centered Regulatory Network in Foxtail Millet (Setaria italica L.)
Source: Front Plant Sci. 2022 May 6;13:848474. doi: 10.3389/fpls.2022.848474 (PMC9121102; doi:10.3389/fpls.2022.848474)
Supplement: Supplementary file 7 [file Data_Sheet_7.zip]

Archive with 406 entries (406 files):
- Sit-miR1133_Seita.2G293100.1_567_TPlot.pdf
- Sit-miR1133_Seita.3G120600.1_1175_TPlot.pdf
- Sit-miR1133_Seita.9G173800.1_1339_TPlot.pdf
- Sit-miR1133_Seita.9G480400.1_630_TPlot.pdf
- Sit-miR1432_Seita.9G141000.1_443_TPlot.pdf
- Sit-miR156a_Seita.2G324900.1_833_TPlot.pdf
- Sit-miR156c_Seita.1G091900.1_1786_TPlot.pdf
- Sit-miR156d_Seita.2G324900.1_834_TPlot.pdf
- Sit-miR156f_Seita.2G254300.1_1266_TPlot.pdf
- Sit-miR156j_Seita.8G124900.1_1295_TPlot.pdf
- Sit-miR159a_Seita.3G096800.1_1199_TPlot.pdf
- Sit-miR159a_Seita.4G020800.1_284_TPlot.pdf
- Sit-miR159a_Seita.5G046700.1_479_TPlot.pdf
- Sit-miR159a_Seita.7G085500.1_2417_TPlot.pdf
- Sit-miR159a_Seita.9G062800.1_4205_TPlot.pdf
- Sit-miR159b_Seita.8G006100.1_1440_TPlot.pdf
- Sit-miR159b_Seita.9G451100.1_1813_TPlot.pdf
- Sit-miR159c_Seita.7G203700.1_1002_TPlot.pdf
- Sit-miR160a_Seita.2G324800.1_712_TPlot.pdf
- Sit-miR160a_Seita.3G010200.1_1143_TPlot.pdf
- Sit-miR160a_Seita.4G006200.1_649_TPlot.pdf
- Sit-miR160a_Seita.5G079000.1_2146_TPlot.pdf
- Sit-miR160a_Seita.6G214100.1_912_TPlot.pdf
- Sit-miR160a_Seita.9G219800.1_1729_TPlot.pdf
- Sit-miR160b_Seita.2G412300.1_1580_TPlot.pdf
- Sit-miR160b_Seita.4G043900.1_308_TPlot.pdf
- Sit-miR160b_Seita.6G112700.1_2260_TPlot.pdf
- Sit-miR160b_Seita.9G108700.1_370_TPlot.pdf
- Sit-miR160c_Seita.1G057100.1_1565_TPlot.pdf
- Sit-miR160c_Seita.1G099400.1_538_TPlot.pdf
- Sit-miR160c_Seita.1G141900.1_1482_TPlot.pdf
- Sit-miR160c_Seita.2G112500.1_2104_TPlot.pdf
- Sit-miR160c_Seita.3G003300.1_1363_TPlot.pdf
- Sit-miR160c_Seita.4G127200.1_1448_TPlot.pdf
- Sit-miR160c_Seita.4G173800.1_259_TPlot.pdf
- Sit-miR160c_Seita.5G021300.1_471_TPlot.pdf
- Sit-miR160c_Seita.5G392600.1_931_TPlot.pdf
- Sit-miR160c_Seita.7G117100.1_894_TPlot.pdf
- Sit-miR160c_Seita.7G155700.1_1461_TPlot.pdf
- Sit-miR160c_Seita.7G295400.1_1097_TPlot.pdf
- Sit-miR160c_Seita.9G045100.1_835_TPlot.pdf
- Sit-miR160c_Seita.9G427100.1_386_TPlot.pdf
- Sit-miR160d_Seita.1G099500.1_838_TPlot.pdf
- Sit-miR160d_Seita.1G241500.1_1660_TPlot.pdf
- Sit-miR160d_Seita.4G257800.1_1974_TPlot.pdf
- Sit-miR160d_Seita.7G295800.1_368_TPlot.pdf
- Sit-miR160d_Seita.8G248200.1_820_TPlot.pdf
- Sit-miR162_Seita.1G229400.1_1479_TPlot.pdf
- Sit-miR162_Seita.2G116400.1_761_TPlot.pdf
- Sit-miR162_Seita.9G562200.1_3530_TPlot.pdf
- Sit-miR164a_Seita.7G280600.1_215_TPlot.pdf
- Sit-miR164a_Seita.7G322100.1_1693_TPlot.pdf
- Sit-miR164a_Seita.9G579100.1_819_TPlot.pdf
- Sit-miR164b_Seita.2G174200.1_201_TPlot.pdf
- Sit-miR164b_Seita.3G001500.1_686_TPlot.pdf
- Sit-miR164b_Seita.3G386200.1_790_TPlot.pdf
- Sit-miR164c_Seita.2G037200.1_1419_TPlot.pdf
- Sit-miR164c_Seita.6G069100.1_415_TPlot.pdf
- Sit-miR164e_Seita.4G285900.1_994_TPlot.pdf
- Sit-miR164e_Seita.7G256100.1_1791_TPlot.pdf
- Sit-miR164f_Seita.4G263400.1_1216_TPlot.pdf
- Sit-miR166b_Seita.4G110900.1_2613_TPlot.pdf
- Sit-miR166g_Seita.4G049700.1_680_TPlot.pdf
- Sit-miR166i_Seita.7G130800.1_379_TPlot.pdf
- Sit-miR166i_Seita.9G572600.1_1138_TPlot.pdf
- Sit-miR166j_Seita.5G069000.1_821_TPlot.pdf
- Sit-miR166j_Seita.9G219700.1_1105_TPlot.pdf
- Sit-miR166k_Seita.1G270500.1_185_TPlot.pdf
- Sit-miR167a_Seita.9G544600.1_1287_TPlot.pdf
- Sit-miR167h_Seita.3G020000.1_2739_TPlot.pdf
- Sit-miR167h_Seita.4G262300.1_3389_TPlot.pdf
- Sit-miR167h_Seita.9G320900.1_1109_TPlot.pdf
- Sit-miR167j_Seita.5G376700.1_962_TPlot.pdf
- Sit-miR168_Seita.3G070600.1_747_TPlot.pdf
- Sit-miR168_Seita.3G089200.1_125_TPlot.pdf
- Sit-miR168_Seita.5G261900.1_537_TPlot.pdf
- Sit-miR168_Seita.5G435400.1_595_TPlot.pdf
- Sit-miR168_Seita.7G200400.1_1236_TPlot.pdf
- Sit-miR168_Seita.7G201100.1_664_TPlot.pdf
- Sit-miR168_Seita.9G431700.1_1457_TPlot.pdf
- Sit-miR168_Seita.9G505300.1_412_TPlot.pdf
- Sit-miR169d_Seita.3G184900.1_536_TPlot.pdf
- Sit-miR169f_Seita.3G390000.1_2048_TPlot.pdf
- Sit-miR169f_Seita.7G063700.1_1128_TPlot.pdf
- Sit-miR169f_Seita.7G160400.1_1070_TPlot.pdf
- Sit-miR169f_Seita.9G129400.1_2100_TPlot.pdf
- Sit-miR169f_Seita.9G155700.1_1672_TPlot.pdf
- Sit-miR169g_Seita.2G066700.1_1865_TPlot.pdf
- Sit-miR169g_Seita.4G131600.1_1407_TPlot.pdf
- Sit-miR169g_Seita.5G438900.1_506_TPlot.pdf
- Sit-miR169g_Seita.7G226200.1_1440_TPlot.pdf
- Sit-miR169g_Seita.9G521100.1_930_TPlot.pdf
- Sit-miR171a_Seita.5G175600.1_1529_TPlot.pdf
- Sit-miR171a_Seita.9G414200.1_182_TPlot.pdf
- Sit-miR171f_Seita.1G262900.1_1082_TPlot.pdf
- Sit-miR171f_Seita.3G218500.1_576_TPlot.pdf
- Sit-miR171f_Seita.5G413000.1_965_TPlot.pdf
- Sit-miR171f_Seita.9G254900.1_1010_TPlot.pdf
- Sit-miR171g_Seita.2G419600.1_5912_TPlot.pdf
- Sit-miR171g_Seita.9G460900.1_946_TPlot.pdf
- Sit-miR171h_Seita.6G215000.1_301_TPlot.pdf
- Sit-miR171i_Seita.4G192300.1_1041_TPlot.pdf
- Sit-miR171i_Seita.6G208600.1_3603_TPlot.pdf
- Sit-miR172a_Seita.1G053900.1_692_TPlot.pdf
- Sit-miR172a_Seita.2G091100.1_1500_TPlot.pdf
- Sit-miR172a_Seita.3G044600.1_1327_TPlot.pdf
- Sit-miR172a_Seita.3G404200.1_231_TPlot.pdf
- Sit-miR172a_Seita.5G302800.1_2750_TPlot.pdf
- Sit-miR172a_Seita.6G204700.1_1870_TPlot.pdf
- Sit-miR172a_Seita.7G057600.1_993_TPlot.pdf
- Sit-miR172a_Seita.7G074500.1_3253_TPlot.pdf
- Sit-miR172a_Seita.7G079600.1_2478_TPlot.pdf
- Sit-miR172b_Seita.4G192300.1_771_TPlot.pdf
- Sit-miR172b_Seita.7G263000.1_1947_TPlot.pdf
- Sit-miR172b_Seita.9G103500.1_44_TPlot.pdf
- Sit-miR2118a_Seita.1G146800.1_1189_TPlot.pdf
- Sit-miR2118a_Seita.9G068800.1_218_TPlot.pdf
- Sit-miR2118b_Seita.3G350700.1_1541_TPlot.pdf
- Sit-miR2118b_Seita.6G047900.1_393_TPlot.pdf
- Sit-miR2118b_Seita.6G204200.1_190_TPlot.pdf
- Sit-miR2118b_Seita.9G517500.1_2071_TPlot.pdf
- Sit-miR2118c_Seita.2G418200.1_4729_TPlot.pdf
- Sit-miR2118d_Seita.3G213900.1_688_TPlot.pdf
- Sit-miR2118d_Seita.7G072900.1_1010_TPlot.pdf
- Sit-miR2118e_Seita.2G384200.1_641_TPlot.pdf
- Sit-miR2118e_Seita.7G212200.1_1747_TPlot.pdf
- Sit-miR2118e_Seita.9G230400.1_551_TPlot.pdf
- Sit-miR2275a_Seita.3G247900.1_2781_TPlot.pdf
- Sit-miR2275a_Seita.5G137400.1_1325_TPlot.pdf
- Sit-miR2275a_Seita.7G186500.1_916_TPlot.pdf
- Sit-miR2275b_Seita.1G117800.1_845_TPlot.pdf
- Sit-miR2275b_Seita.1G138300.1_224_TPlot.pdf
- Sit-miR2275b_Seita.2G046600.1_896_TPlot.pdf
- Sit-miR2275b_Seita.3G022000.1_77_TPlot.pdf
- Sit-miR2275b_Seita.3G171200.1_1198_TPlot.pdf
- Sit-miR2275b_Seita.4G096600.1_2210_TPlot.pdf
- Sit-miR2275b_Seita.5G308400.1_1280_TPlot.pdf
- Sit-miR2275b_Seita.5G319300.1_751_TPlot.pdf
- Sit-miR2275c_Seita.1G004300.1_822_TPlot.pdf
- Sit-miR2275c_Seita.2G207500.1_112_TPlot.pdf
- Sit-miR2275c_Seita.5G464000.1_943_TPlot.pdf
- Sit-miR2275d_Seita.1G095000.1_1528_TPlot.pdf
- Sit-miR2275d_Seita.1G100400.1_955_TPlot.pdf
- Sit-miR2275d_Seita.2G236800.1_1057_TPlot.pdf
- Sit-miR2275d_Seita.4G277800.1_1177_TPlot.pdf
- Sit-miR2275d_Seita.9G040500.1_459_TPlot.pdf
- Sit-miR2275d_Seita.9G458800.1_1295_TPlot.pdf
- Sit-miR2275e_Seita.6G013100.1_2767_TPlot.pdf
- Sit-miR319_Seita.7G222300.1_386_TPlot.pdf
- Sit-miR390_Seita.2G188000.1_768_TPlot.pdf
- Sit-miR390_Seita.4G008800.1_3392_TPlot.pdf
- Sit-miR390_Seita.5G251600.1_336_TPlot.pdf
- Sit-miR390_Seita.5G271700.1_883_TPlot.pdf
- Sit-miR390_Seita.9G074100.1_1002_TPlot.pdf
- Sit-miR390_Seita.9G345300.1_137_TPlot.pdf
- Sit-miR390_Seita.9G414000.1_765_TPlot.pdf
- Sit-miR390_Seita.9G505400.1_1079_TPlot.pdf
- Sit-miR393a_Seita.3G037200.1_1766_TPlot.pdf
- Sit-miR393a_Seita.7G078300.1_2366_TPlot.pdf
- Sit-miR393b_Seita.3G009800.1_470_TPlot.pdf
- Sit-miR393b_Seita.3G037200.1_1767_TPlot.pdf
- Sit-miR393b_Seita.5G373000.1_624_TPlot.pdf
- Sit-miR393b_Seita.7G078300.1_2367_TPlot.pdf
- Sit-miR393b_Seita.8G222300.1_998_TPlot.pdf
- Sit-miR394_Seita.2G373600.1_746_TPlot.pdf
- Sit-miR394_Seita.2G413500.1_595_TPlot.pdf
- Sit-miR394_Seita.3G339200.1_287_TPlot.pdf
- Sit-miR394_Seita.4G207000.1_730_TPlot.pdf
- Sit-miR394_Seita.5G231900.1_2033_TPlot.pdf
- Sit-miR394_Seita.5G433500.1_1382_TPlot.pdf
- Sit-miR394_Seita.8G081400.1_2312_TPlot.pdf
- Sit-miR394_Seita.8G123100.1_335_TPlot.pdf
- Sit-miR394_Seita.8G175400.1_844_TPlot.pdf
- Sit-miR394_Seita.8G202200.1_223_TPlot.pdf
- Sit-miR394_Seita.9G499500.1_2236_TPlot.pdf
- Sit-miR394_Seita.9G537700.1_1887_TPlot.pdf
- Sit-miR395e_Seita.1G217200.1_886_TPlot.pdf
- Sit-miR395e_Seita.9G397100.1_197_TPlot.pdf
- Sit-miR395g_Seita.4G158600.1_553_TPlot.pdf
- Sit-miR395j_Seita.6G213700.1_2545_TPlot.pdf
- Sit-miR395j_Seita.9G096900.1_1005_TPlot.pdf
- Sit-miR396a_Seita.2G112500.1_1522_TPlot.pdf
- Sit-miR396a_Seita.3G187400.1_1138_TPlot.pdf
- Sit-miR396a_Seita.4G012400.1_809_TPlot.pdf
- Sit-miR396a_Seita.4G086400.1_765_TPlot.pdf
- Sit-miR396a_Seita.4G280300.1_459_TPlot.pdf
- Sit-miR396a_Seita.5G027200.1_119_TPlot.pdf
- Sit-miR396a_Seita.6G141500.1_1360_TPlot.pdf
- Sit-miR396a_Seita.7G212200.1_1746_TPlot.pdf
- Sit-miR396a_Seita.7G224500.1_868_TPlot.pdf
- Sit-miR396a_Seita.9G033500.1_1068_TPlot.pdf
- Sit-miR396a_Seita.9G127700.1_2748_TPlot.pdf
- Sit-miR396b_Seita.2G226800.1_1233_TPlot.pdf
- Sit-miR396b_Seita.3G207400.1_2413_TPlot.pdf
- Sit-miR396b_Seita.7G267500.1_720_TPlot.pdf
- Sit-miR396b_Seita.8G116700.1_382_TPlot.pdf
- Sit-miR396b_Seita.8G149500.1_729_TPlot.pdf
- Sit-miR396b_Seita.9G566700.1_939_TPlot.pdf
- Sit-miR396d_Seita.3G400500.1_476_TPlot.pdf
- Sit-miR396d_Seita.5G127600.1_1520_TPlot.pdf
- Sit-miR396d_Seita.5G390700.1_1004_TPlot.pdf
- Sit-miR396d_Seita.5G398600.1_3941_TPlot.pdf
- Sit-miR3979_Seita.1G288500.1_2809_TPlot.pdf
- Sit-miR3979_Seita.2G232500.1_1678_TPlot.pdf
- Sit-miR3979_Seita.2G281600.1_568_TPlot.pdf
- Sit-miR3979_Seita.3G051900.1_430_TPlot.pdf
- Sit-miR3979_Seita.4G027700.1_599_TPlot.pdf
- Sit-miR3979_Seita.4G162300.1_109_TPlot.pdf
- Sit-miR3979_Seita.5G412800.1_721_TPlot.pdf
- Sit-miR3979_Seita.8G181700.1_696_TPlot.pdf
- Sit-miR397_Seita.4G113900.1_739_TPlot.pdf
- Sit-miR397_Seita.4G199600.1_599_TPlot.pdf
- Sit-miR397_Seita.4G247800.1_264_TPlot.pdf
- Sit-miR397_Seita.5G147500.1_1912_TPlot.pdf
- Sit-miR397_Seita.5G309800.1_626_TPlot.pdf
- Sit-miR397_Seita.6G183800.1_1324_TPlot.pdf
- Sit-miR397_Seita.9G083500.1_692_TPlot.pdf
- Sit-miR397_Seita.9G107800.1_551_TPlot.pdf
- Sit-miR397_Seita.9G120600.1_1033_TPlot.pdf
- Sit-miR397_Seita.9G366600.1_627_TPlot.pdf
- Sit-miR397_Seita.9G513900.1_352_TPlot.pdf
- Sit-miR398a_Seita.1G028900.1_447_TPlot.pdf
- Sit-miR398a_Seita.1G195700.1_513_TPlot.pdf
- Sit-miR398a_Seita.4G226500.1_1157_TPlot.pdf
- Sit-miR398a_Seita.5G288800.1_333_TPlot.pdf
- Sit-miR398a_Seita.7G160400.1_867_TPlot.pdf
- Sit-miR398a_Seita.9G066100.1_262_TPlot.pdf
- Sit-miR398a_Seita.9G120100.1_351_TPlot.pdf
- Sit-miR398a_Seita.9G151800.1_104_TPlot.pdf
- Sit-miR398a_Seita.9G403600.1_111_TPlot.pdf
- Sit-miR398b_Seita.1G109100.1_935_TPlot.pdf
- Sit-miR398b_Seita.2G422500.1_152_TPlot.pdf
- Sit-miR398b_Seita.3G307400.1_1536_TPlot.pdf
- Sit-miR398b_Seita.4G288600.1_1068_TPlot.pdf
- Sit-miR398b_Seita.6G251600.1_569_TPlot.pdf
- Sit-miR398b_Seita.7G206200.1_683_TPlot.pdf
- Sit-miR398b_Seita.8G123100.1_571_TPlot.pdf
- Sit-miR398b_Seita.9G234800.1_728_TPlot.pdf
- Sit-miR399a_Seita.1G004600.1_1591_TPlot.pdf
- Sit-miR399a_Seita.1G253900.1_2377_TPlot.pdf
- Sit-miR399a_Seita.2G412100.1_11151_TPlot.pdf
- Sit-miR408_Seita.1G363800.1_366_TPlot.pdf
- Sit-miR408_Seita.2G169700.1_779_TPlot.pdf
- Sit-miR408_Seita.3G069900.1_610_TPlot.pdf
- Sit-miR408_Seita.3G209900.1_1494_TPlot.pdf
- Sit-miR408_Seita.6G050900.1_272_TPlot.pdf
- Sit-miR408_Seita.6G088800.1_272_TPlot.pdf
- Sit-miR408_Seita.6G173200.1_270_TPlot.pdf
- Sit-miR408_Seita.7G268700.1_775_TPlot.pdf
- Sit-miR408_Seita.9G195800.1_105_TPlot.pdf
- Sit-miR408_Seita.9G283800.1_543_TPlot.pdf
- Sit-miR408_Seita.9G436000.1_969_TPlot.pdf
- Sit-miR408_Seita.9G444900.1_402_TPlot.pdf
- Sit-miR408_Seita.9G544600.1_1977_TPlot.pdf
- Sit-miR5179_Seita.4G267400.1_1849_TPlot.pdf
- Sit-miR528_Seita.4G077000.1_862_TPlot.pdf
- Sit-miR528_Seita.5G145100.1_184_TPlot.pdf
- Sit-miR528_Seita.5G152600.1_2562_TPlot.pdf
- Sit-miR528_Seita.6G251600.1_245_TPlot.pdf
- Sit-miR528_Seita.7G243900.1_3736_TPlot.pdf
- Sit-miR529a_Seita.7G241300.1_2732_TPlot.pdf
- Sit-miR529b_Seita.2G136100.1_827_TPlot.pdf
- Sit-miR5568_Seita.1G074000.1_580_TPlot.pdf
- Sit-miR5568_Seita.1G125200.1_892_TPlot.pdf
- Sit-miR5568_Seita.5G262500.1_2123_TPlot.pdf
- Sit-miR5568_Seita.7G182000.1_630_TPlot.pdf
- Sit-miR5568_Seita.7G200000.1_248_TPlot.pdf
- Sit-miR5568_Seita.9G180300.1_144_TPlot.pdf
- Sit-miR5568_Seita.9G523900.1_1460_TPlot.pdf
- Sit-miR827_Seita.7G205800.1_336_TPlot.pdf
- Sit-miRN2213_Seita.2G076200.1_435_TPlot.pdf
- Sit-miRN2213_Seita.7G051400.1_2009_TPlot.pdf
- Sit-miRN2213_Seita.7G333500.1_5219_TPlot.pdf
- Sit-miRN2213_Seita.9G043700.1_589_TPlot.pdf
- Sit-miRN2306_Seita.8G027100.1_347_TPlot.pdf
- Sit-miRN2306_Seita.9G244300.1_1384_TPlot.pdf
- Sit-miRN2531_Seita.2G319500.1_2538_TPlot.pdf
- Sit-miRN2531_Seita.5G265800.1_6199_TPlot.pdf
- Sit-miRN2531_Seita.6G145300.1_166_TPlot.pdf
- Sit-miRN2531_Seita.8G226700.1_1208_TPlot.pdf
- Sit-miRN2531_Seita.9G486300.1_672_TPlot.pdf
- Sit-miRN2548_Seita.1G000200.1_291_TPlot.pdf
- Sit-miRN2548_Seita.1G062400.1_892_TPlot.pdf
- Sit-miRN2548_Seita.1G310800.1_445_TPlot.pdf
- Sit-miRN2548_Seita.2G032200.1_923_TPlot.pdf
- Sit-miRN2548_Seita.3G007400.1_769_TPlot.pdf
- Sit-miRN2548_Seita.3G121100.1_2193_TPlot.pdf
- Sit-miRN2548_Seita.3G196200.1_634_TPlot.pdf
- Sit-miRN2548_Seita.3G219400.1_540_TPlot.pdf
- Sit-miRN2548_Seita.4G018000.1_1234_TPlot.pdf
- Sit-miRN2548_Seita.4G057000.1_2413_TPlot.pdf
- Sit-miRN2548_Seita.4G139900.1_780_TPlot.pdf
- Sit-miRN2548_Seita.5G013000.1_1155_TPlot.pdf
- Sit-miRN2548_Seita.5G237100.1_51_TPlot.pdf
- Sit-miRN2548_Seita.5G327900.1_535_TPlot.pdf
- Sit-miRN2548_Seita.5G413000.1_704_TPlot.pdf
- Sit-miRN2548_Seita.6G200000.1_1024_TPlot.pdf
- Sit-miRN2548_Seita.6G200000.1_1027_TPlot.pdf
- Sit-miRN2548_Seita.6G200200.1_1519_TPlot.pdf
- Sit-miRN2548_Seita.7G123400.1_977_TPlot.pdf
[truncated: 106 more entries]
