# Supplementary material for: The Construction and Exploration of a Comprehensive MicroRNA Centered Regulatory Network in Foxtail Millet (Setaria italica L.)
Source: Front Plant Sci. 2022 May 6;13:848474. doi: 10.3389/fpls.2022.848474 (PMC9121102; doi:10.3389/fpls.2022.848474)
Supplement: Supplementary file 9 [file Data_Sheet_9.zip]

Archive with 19 entries (19 files):
- Supplementary Table1.xlsx
- Supplementary Table10.xlsx
- Supplementary Table11.xlsx
- Supplementary Table12.xlsx
- Supplementary Table13.xlsx
- Supplementary Table14.xlsx
- Supplementary Table15.xlsx
- Supplementary Table16.xlsx
- Supplementary Table17.xlsx
- Supplementary Table18.xlsx
- Supplementary Table19.xlsx
- Supplementary Table2.xlsx
- Supplementary Table3.xlsx
- Supplementary Table4.xlsx
- Supplementary Table5.xlsx
- Supplementary Table6.xlsx
- Supplementary Table7.xlsx
- Supplementary Table8.xlsx
- Supplementary Table9.xlsx
