# Supplementary material for: The Construction and Exploration of a Comprehensive MicroRNA Centered Regulatory Network in Foxtail Millet (Setaria italica L.)
Source: Front Plant Sci. 2022 May 6;13:848474. doi: 10.3389/fpls.2022.848474 (PMC9121102; doi:10.3389/fpls.2022.848474)
Supplement: Supplementary file 9 [file Data_Sheet_9.zip › Supplementary Table1.xlsx]

## Sheet: Sheet1
Supplementary Table 1. The number of reads produced in sRNA libraries. sRNA, small RNA.
Sample	Period	Raw reads	Clean reads
Root 1	vegetative	37747775	28032244
Root 2	vegetative	27033513	20409122
Stem 1	vegetative	44012852	40512880
Stem 2	vegetative	39610566	32404469
Leaf 1	vegetative	30418201	26804855
Leaf 2	vegetative	38996097	31965465
Root 3	reproductive	35642926	25688782
Root 4	reproductive	26193738	19768142
Stem 3	reproductive	35457312	28629508
Stem 4	reproductive	32804882	27609673
Flag leaf 1	reproductive	37006324	29433939
Flag leaf 1	reproductive	38092209	32027535
Fruit 1	reproductive	39362483	35513915
Fruit 2	reproductive	46430714	41418086
Sum		508809592	420218615
