# Supplementary material for: The Construction and Exploration of a Comprehensive MicroRNA Centered Regulatory Network in Foxtail Millet (Setaria italica L.)
Source: Front Plant Sci. 2022 May 6;13:848474. doi: 10.3389/fpls.2022.848474 (PMC9121102; doi:10.3389/fpls.2022.848474)
Supplement: Supplementary file 9 [file Data_Sheet_9.zip › Supplementary Table10.xlsx]

## Sheet: Sheet1
Supplementary Table 10. Average expression profile of 136 miRNAs in millet.
Mature_id	Annotated	Root_veg	Stem_veg	Leaf_veg	Root_rep	Stem_rep	Leaf_rep	Fruit	Clusters *
Sit-miR159b	Conserved	988.167	5287.76	537.055	382.267	1875.51	1028.48	2225.97	a
Sit-miR159c	Conserved	988.167	5287.76	537.055	382.267	1875.51	1028.48	2225.97	a
Sit-miR162	Conserved	304.672	366.7	228.763	119.281	611.534	357.216	331.406	a
Sit-miR166a	Conserved	1887.66	753.242	358.408	430.309	222.383	575.098	913.92	a
Sit-miR166c	Conserved	1871.99	727.541	349.471	427.546	220.44	568.483	899.713	a
Sit-miR166d	Conserved	1405.7	751.385	356.382	380.038	221.747	571.944	912.838	a
Sit-miR166e	Conserved	1428.38	796.114	411.323	383.413	286.207	741.509	1003.54	a
Sit-miR166f	Conserved	1430.1	794.46	410.445	383.769	286.317	741.912	1001.66	a
Sit-miR166g	Conserved	1871.99	727.541	349.471	427.546	220.44	568.483	899.713	a
Sit-miR166h	Conserved	1887.66	753.242	358.408	430.309	222.383	575.098	913.92	a
Sit-miR167b	Conserved	367.904	127.083	716.404	160.475	227.948	1615.85	367.445	a
Sit-miR167c	Conserved	367.152	126.796	716.349	160.274	227.704	1616.43	367.35	a
Sit-miR167d	Conserved	366.664	126.164	715.366	160.171	226.722	1615.96	367.119	a
Sit-miR167e	Conserved	366.921	126.133	715.105	160.152	226.651	1615.72	367.092	a
Sit-miR167f	Conserved	367.6	126.466	715.31	160.411	226.966	1615.38	367.213	a
Sit-miR167g	Conserved	366.194	125.898	713.612	159.597	226.474	1614.97	366.666	a
Sit-miR168	Conserved	1543.7	491.224	341.252	404.74	550.708	381.516	198.121	a
Sit-miR396a	Conserved	920.155	492.913	443.181	253.43	593.715	265.117	521.149	a
Sit-miRN3026a	Specific	285.144	328.67	127.397	160.012	377.885	223.146	168.673	a
Sit-miRN3026b	Specific	285.144	328.67	127.397	160.012	377.885	223.146	168.673	a
Sit-miR156a	Conserved	173.641	35.4316	64.8465	61.8279	48.6242	71.5222	30.5942	b
Sit-miR156b	Conserved	149.195	14.8663	27.8354	34.4213	15.554	25.4315	21.0984	b
Sit-miR156c	Conserved	153.022	14.9866	27.892	35.4021	15.642	25.6569	21.1225	b
Sit-miR156e	Conserved	149.195	14.8663	27.8354	34.4213	15.554	25.4315	21.0984	b
Sit-miR156f	Conserved	152.641	15.0144	27.9636	35.1569	15.6601	25.6739	21.1346	b
Sit-miR156g	Conserved	173.148	34.7589	63.169	60.8899	46.5311	68.879	30.3729	b
Sit-miR156h	Conserved	153.216	14.9866	27.892	35.4021	15.642	25.6569	21.1225	b
Sit-miR156i	Conserved	149.195	14.8663	27.8354	34.4213	15.554	25.4315	21.0984	b
Sit-miR156j	Conserved	152.641	15.0144	27.9636	35.1569	15.6601	25.6739	21.1346	b
Sit-miR164a	Conserved	24.164	1.11696	0.0156419	6.64022	0.034929	0.0156116	0.47683	b
Sit-miR171h	Conserved	15.1418	3.72419	1.22024	2.67207	1.00967	0.455007	0.943534	b
Sit-miR171j	Conserved	15.1418	3.72419	1.22024	2.67207	1.00967	0.455007	0.943534	b
Sit-miRN2213	Poaceae specific	53.91	0.0432017	0.181095	6.84069	0.123542	2.67908	0.0703949	b
Sit-miRNovel7	Specific	33.0365	0.323985	0.605268	1.33303	0.195335	0.293389	0.450618	b
Sit-miR160a	Conserved	16.1557	30.0803	14.8994	1.95784	2.11832	13.1787	6.05149	b
Sit-miR160b	Conserved	19.1471	32.4562	14.7653	2.41322	2.38222	12.0947	7.26855	b
Sit-miR160d	Conserved	19.1471	32.4315	14.7653	2.41322	2.38222	12.0947	7.26855	b
Sit-miR390	Conserved	2.30265	21.7748	1.157	0.186833	0.195335	0.494964	4.13204	b
Sit-miRNovel6	Specific	9.1255	38.6739	9.86556	4.2601	7.55927	12.0253	7.91576	b
Sit-miRN2531	Poaceae specific	2.11096	2.60128	67.4426	3.25204	10.329	16.3944	0.148878	b
Sit-miR1432	Poaceae specific	71.4159	2.26493	13.3214	36.1756	64.172	182.611	18.5296	b
Sit-miRN3002	Specific	20.0629	6.40876	21.7058	32.0692	22.8937	97.1417	7.42473	b
Sit-miRN3022	Specific	20.0629	6.3779	21.7058	32.0692	22.8937	97.1587	7.42473	b
Sit-miRN3027	Specific	2.20853	0.567776	0.567377	1.29607	2.23214	105.997	0.742293	b
Sit-miRN3029a	Specific	9.17601	18.4793	7.27611	2.05497	12.1626	115.664	37.6958	b
Sit-miRN3029b	Specific	9.17601	18.4793	7.27611	2.05497	12.1626	115.664	37.6958	b
Sit-miR2275c	Conserved	0.345558	0.163531	0	0	0	0	18.2329	b
Sit-miR2275e	Conserved	0.178366	0.558478	0.220829	0.206296	1.21924	1.20292	122.62	b
Sit-miR529a	Conserved	0.089183	0.064797	0	0.0194637	0.034929	0.0169872	19.0415	b
Sit-miR159a	Conserved	593.089	341.655	9.73858	91.2903	85.0222	9.52607	190.813	c
Sit-miR164b	Conserved	30.5138	104.823	30.7221	12.4964	190.016	61.8108	55.0265	c
Sit-miR164c	Conserved	30.8192	105.505	30.9056	12.4964	190.491	62.0036	55.1331	c
Sit-miR164d	Conserved	30.6832	105.527	31.0115	12.4964	190.614	61.954	55.117	c
Sit-miR164e	Conserved	16.9937	21.1329	8.97497	4.46264	25.2556	10.4873	6.69928	c
Sit-miR164f	Conserved	30.6698	105.369	30.8526	12.4964	190.438	61.9384	55.0929	c
Sit-miR166b	Conserved	539.747	112.981	131.288	58.2017	15.1186	120.134	254.644	c
Sit-miR166i	Conserved	53.4936	111.262	129.293	7.76912	14.4466	116.803	253.427	c
Sit-miR166j	Conserved	3.23918	371.974	97.002	0.324958	32.5565	60.6571	983.391	c
Sit-miR166k	Conserved	3.33502	372.369	96.9833	0.344421	32.5565	60.6415	983.95	c
Sit-miR167a	Conserved	84.3865	42.4613	69.7425	29.586	31.6328	66.1913	74.739	c
Sit-miR167h	Conserved	13.7568	13.3048	13.1339	2.52614	3.25798	17.2522	25.6656	c
Sit-miR167i	Conserved	13.7568	13.3048	13.1339	2.52614	3.25798	17.2522	25.6656	c
Sit-miR167j	Conserved	13.7568	13.3048	13.1682	2.54561	3.29355	17.4988	25.6938	c
Sit-miR171a	Conserved	19.7452	23.3542	6.57582	4.31849	3.22826	3.9362	7.72884	c
Sit-miR171b	Conserved	19.7452	23.3542	6.57582	4.31849	3.22826	3.9362	7.72884	c
Sit-miR171c	Conserved	19.9414	25.8257	6.65403	4.38854	3.30005	4.06109	9.05853	c
Sit-miR171d	Conserved	19.9414	25.8257	6.65403	4.38854	3.30005	4.06109	9.05853	c
Sit-miR171e	Conserved	19.6361	25.7517	6.65403	4.36325	3.28259	4.04548	9.01629	c
Sit-miR171g	Conserved	3.4788	35.058	18.6656	0.951652	1.98118	16.2347	43.2443	c
Sit-miR172a	Conserved	0.639756	18.7788	18.3211	0.766794	14.0584	34.9291	1.43642	c
Sit-miR319	Conserved	1692.33	2081.87	3.14554	850.116	1104.25	2.99262	2825.76	c
Sit-miR393b	Conserved	3.22564	25.126	30.2986	1.46927	30.802	30.2748	4.24851	c
Sit-miR394	Conserved	10.4693	27.9027	13.8039	2.78678	6.19718	7.42983	12.9331	c
Sit-miR395a	Conserved	7.28918	10.0591	10.7445	2.497	19.1236	14.2644	11.0884	c
Sit-miR395b	Conserved	7.28918	10.0591	10.7445	2.497	19.1236	14.2644	11.0884	c
Sit-miR395c	Conserved	7.2535	10.0313	10.7571	2.52229	19.1236	14.3099	11.0964	c
Sit-miR395d	Conserved	7.28918	10.0591	10.7445	2.497	19.1236	14.2644	11.0884	c
Sit-miR395e	Conserved	7.2535	10.0313	10.7571	2.52229	19.1236	14.3099	11.0964	c
Sit-miR395f	Conserved	7.2535	10.0189	10.7571	2.52229	19.0531	14.3099	11.0723	c
Sit-miR395g	Conserved	7.2535	10.0313	10.7571	2.52229	19.1236	14.3099	11.0964	c
Sit-miR395h	Conserved	7.2535	10.0313	10.7571	2.52229	19.1236	14.3099	11.0964	c
Sit-miR395i	Conserved	7.2535	10.0313	10.7571	2.52229	19.1236	14.3099	11.0964	c
Sit-miR396b	Conserved	44.9118	102.646	33.2215	8.95207	56.2845	19.4197	111.821	c
Sit-miR396c	Conserved	53.1227	73.08	22.2265	12.3619	74.4533	13.695	97.2564	c
Sit-miR396d	Conserved	53.1227	73.08	22.2265	12.3619	74.4533	13.695	97.2564	c
Sit-miR397	Conserved	74.8444	80.7363	14.6075	18.4278	28.4849	82.5477	2.52278	c
Sit-miR398a	Conserved	48.9671	172.623	84.9609	8.44423	49.9746	109.196	3.59509	c
Sit-miR408	Conserved	615.306	198.639	170.952	107.431	72.223	205.282	5.87449	c
Sit-miR528	Conserved	49.8909	155.29	84.6628	17.7488	34.6681	97.7722	1.27951	c
Sit-miR535	Conserved	5.06305	26.8159	6.81387	2.456	32.2846	12.9033	9.94787	c
Sit-miR827	Conserved	65.5251	252.309	28.9603	88.0978	162.658	66.1841	30.0473	c
Sit-miRNovel4	Specific	6.34405	44.7999	61.0134	1.72042	1.84727	19.9232	12.9131	c
Sit-miRNovel5	Specific	1.44219	3.23696	18.6871	0.585791	1.58014	25.7878	2.62121	c
Sit-miR1133	Poaceae specific	0.0713464	0.0524552	0.358594	0.0642207	0.0523935	0.389809	0.108618	d
Sit-miR156d	Conserved	8.97745	4.61905	7.76928	8.2746	2.96371	3.84582	1.82266	d
Sit-miR160c	Conserved	0.196203	5.8718	2.98126	0.0836845	0.123542	0.899009	0.69808	d
Sit-miR169a	Conserved	0.512749	2.49	0.5734	0.134271	0.157826	0.0468347	0.0703949	d
Sit-miR169b	Conserved	0.615257	2.84484	0.626348	0.108978	0.140361	0.0468347	0.0703949	d
Sit-miR169c	Conserved	0.512749	2.47766	0.576411	0.108978	0.140361	0.0468347	0.0703949	d
Sit-miR169d	Conserved	0.615257	2.84484	0.626348	0.108978	0.140361	0.0468347	0.0703949	d
Sit-miR169e	Conserved	0.419054	4.10988	2.31652	0.0973187	0.657153	0.300747	0.024144	d
Sit-miR169f	Conserved	0.089183	0.296202	0.0685904	0.0389275	0	0	0	d
Sit-miR169g	Conserved	0.0356732	0.049367	0.0342952	0.0252932	0	0	0.70404	d
Sit-miR171f	Conserved	0.280874	0.172785	0.11192	0.0973187	0.283303	0.827829	0.641703	d
Sit-miR171i	Conserved	5.6149	3.68416	0.0872438	0.256883	0.0536837	0.0808091	0.251475	d
Sit-miR172b	Conserved	0.160529	0.651047	0.0342952	0	0.456012	0.117535	0.114669	d
Sit-miR2118a	Conserved	0.0713464	0.231416	0	0.0194637	0.0543288	0.0339744	0.360123	d
Sit-miR2118b	Conserved	0.0423355	0.428918	0	0	0	0	0.746247	d
Sit-miR2118c	Conserved	0.0423355	0.428918	0	0	0	0	0.746247	d
Sit-miR2118d	Conserved	0	0.311654	0.0156419	0.0583912	0	0.0468347	1.64754	d
Sit-miR2118e	Conserved	0	0.311654	0.0156419	0.0583912	0	0.0468347	1.64754	d
Sit-miR2275a	Conserved	0.0535098	0.049367	0	0	0	0	6.47536	d
Sit-miR2275b	Conserved	0	0	0	0	0	0	2.83027	d
Sit-miR2275d	Conserved	0.254013	0.107999	0	0	0	0	2.86451	d
Sit-miR393a	Conserved	0.922991	4.74869	3.27076	0.153735	2.71534	4.52208	0.414402	d
Sit-miR395j	Conserved	0.0713464	0.0771387	0.0186533	0	0.0181096	0.741518	0.22128	d
Sit-miR3979	Poaceae specific	5.49906	0.576996	0.0342952	2.10387	0.404264	0	0.500944	d
Sit-miR398b	Conserved	1.26167	3.57613	0.161857	0.418422	0.371915	0.0509616	0.012072	d
Sit-miR399a	Conserved	6.60987	6.10677	2.34403	0.638353	4.50764	0.411403	2.71192	d
Sit-miR399b	Conserved	0.089183	0.145024	0.0499371	0	0.0523935	0.0156116	0.213252	d
Sit-miR5179	Poaceae specific	0.0535098	2.17219	0.184107	0	0.21538	0.0638219	0.571278	d
Sit-miR529b	Conserved	0.45924	0.0246835	0.0186533	0.237419	0.719915	0	2.14259	d
Sit-miR5568	Poaceae specific	0.510387	0.493715	0.445838	0.418422	0.390025	0.245179	0.138813	d
Sit-miRN2306	Poaceae specific	0.131518	0.0123418	0	0	0	0	8.06625	d
Sit-miRN2548	Poaceae specific	8.68067	4.88162	3.53542	2.59798	3.68482	5.7521	3.37348	d
Sit-miRN3000	Specific	0.956091	0.882497	1.08122	0.488473	0.56725	1.03628	0.746307	d
Sit-miRN3001a	Specific	1.49313	5.548	0.682893	0.840602	1.46241	1.23187	2.76994	d
Sit-miRN3001b	Specific	2.66756	1.53667	2.34956	1.08395	0.745121	2.28239	1.0742	d
Sit-miRN3020	Specific	0	0	0	0	0	0	1.39215	d
Sit-miRN3021	Specific	0.550573	0.336349	0.40552	0.181003	0.0355741	0.287886	0.209238	d
Sit-miRN3023a	Specific	2.17264	1.84221	1.05412	1.59574	1.37573	1.88846	1.13456	d
Sit-miRN3023b	Specific	5.33748	3.1937	2.13057	3.77332	1.27744	5.04587	2.32531	d
Sit-miRNovel1	Specific	0.089183	1.2836	10.7674	0.0700502	1.03616	9.98946	0.621573	d
Sit-miRNovel2	Specific	0.10702	0.0308599	0.0716019	0.303615	0.248374	0.290638	1.58928	d
Sit-miRNovel3	Specific	9.15281	5.86286	4.75508	2.85881	2.60986	5.54729	4.24245	d
Sit-miRNovel8	Specific	0.82221	0.419653	1.23881	0.53323	0.901656	2.79847	0.478806	d
Notes: * a,20 global highly expressed (RPM≥100) miRNAs; b, 29 tissue-specific highly expressed miRNAs; c, others (44 miRNAs); d, 43 global lowly expressed (RPM less than 10).
