# Supplementary material for: The Construction and Exploration of a Comprehensive MicroRNA Centered Regulatory Network in Foxtail Millet (Setaria italica L.)
Source: Front Plant Sci. 2022 May 6;13:848474. doi: 10.3389/fpls.2022.848474 (PMC9121102; doi:10.3389/fpls.2022.848474)
Supplement: Supplementary file 9 [file Data_Sheet_9.zip › Supplementary Table11.xlsx]

## Sheet: Sheet1
Supplementary Table11. Detailed annotation information and profile of expression of 5,033 miRNA-Target regulatory pattern.
miRNA	Target	PARE	psRNATarget	psRobot	TargetFinder	RNAhybrid	miRNA Classification	Target TF	Root_veg	Stem_veg	Leaf_veg	Root_rep	Stem_rep	Leaf_rep	Panicle	Root_veg	Stem_veg	Leaf_veg	Root_rep	Stem_rep	Leaf_rep	Panicle	Target GO	Target KEGG	Target Annotaiton
Sit-miR1133	Seita.1G000500.1		*				Poaceae specific		0.0713464	0.0524552	0.358594	0.0642207	0.0523935	0.389809	0.108618	12.75	24.7733	13.4733	19.17	26.3333	12.1333	32.1233	GO:0005515,GO:0046983	K09560	FAM10 family protein At4g22670 OS=Arabidopsis thaliana OX=3702 GN=At4g22670 PE=1 SV=1
Sit-miR1133	Seita.1G014500.1				*		Poaceae specific		0.0713464	0.0524552	0.358594	0.0642207	0.0523935	0.389809	0.108618	10.49	9.00667	8.00333	8.79667	7.68333	5.44	8.66	GO:0003824	K00797	Spermine synthase OS=Arabidopsis thaliana OX=3702 GN=SPMS PE=1 SV=1
Sit-miR1133	Seita.1G015600.1		*	*	*		Poaceae specific		0.0713464	0.0524552	0.358594	0.0642207	0.0523935	0.389809	0.108618	1.34667	0.716667	1.26333	1.05667	0.916667	1.17333	0.763333
Sit-miR1133	Seita.1G016800.1		*	*	*		Poaceae specific		0.0713464	0.0524552	0.358594	0.0642207	0.0523935	0.389809	0.108618	1.34667	0.29	0.923333	0.876667	0.173333	0	0.07
Sit-miR1133	Seita.1G037300.1		*	*			Poaceae specific		0.0713464	0.0524552	0.358594	0.0642207	0.0523935	0.389809	0.108618	1.26	0.306667	0.213333	0.256667	0.16	0.0833333	0.18	GO:0004672,GO:0005515,GO:0005524,GO:0006468		Receptor kinase-like protein Xa21 OS=Oryza sativa subsp. japonica OX=39947 GN=XA21 PE=1 SV=1
Sit-miR1133	Seita.1G055900.1		*	*			Poaceae specific	ERF	0.0713464	0.0524552	0.358594	0.0642207	0.0523935	0.389809	0.108618	1.36333	0.743333	0.533333	0.456667	1.03	0.75	0.63	GO:0003677,GO:0003700,GO:0006355	K09286	Ethylene-responsive transcription factor 3 OS=Nicotiana tabacum OX=4097 GN=ERF3 PE=2 SV=1
Sit-miR1133	Seita.1G062200.1		*	*			Poaceae specific		0.0713464	0.0524552	0.358594	0.0642207	0.0523935	0.389809	0.108618	0.923333	0.163333	0.38	1.04333	0.473333	0.26	0.24
Sit-miR1133	Seita.1G096600.1		*				Poaceae specific		0.0713464	0.0524552	0.358594	0.0642207	0.0523935	0.389809	0.108618	2.93667	2.93667	1.50333	2.50667	2.29333	0.756667	2.22	GO:0005515		Pentatricopeptide repeat-containing protein At4g04790, mitochondrial OS=Arabidopsis thaliana OX=3702 GN=At4g04790 PE=2 SV=2
Sit-miR1133	Seita.1G097900.1		*	*	*		Poaceae specific		0.0713464	0.0524552	0.358594	0.0642207	0.0523935	0.389809	0.108618	8.93667	6.8	7.99	8.45	6.77333	3.25333	5.34
Sit-miR1133	Seita.1G099800.1		*	*			Poaceae specific	BES1	0.0713464	0.0524552	0.358594	0.0642207	0.0523935	0.389809	0.108618	3.95667	3.89333	3.47333	3.38	3.88	1.89	4.12	GO:0000272,GO:0016161	K01177	Beta-amylase 8 OS=Arabidopsis thaliana OX=3702 GN=BAM8 PE=1 SV=1
Sit-miR1133	Seita.1G114700.1		*	*			Poaceae specific		0.0713464	0.0524552	0.358594	0.0642207	0.0523935	0.389809	0.108618	4.77667	0.306667	0	0.64	0.00666667	0	0.183333	GO:0004672,GO:0005515,GO:0005524,GO:0006468		MDIS1-interacting receptor like kinase 1 OS=Arabidopsis thaliana OX=3702 GN=MIK1 PE=1 SV=1
Sit-miR1133	Seita.1G142800.1		*		*		Poaceae specific		0.0713464	0.0524552	0.358594	0.0642207	0.0523935	0.389809	0.108618	0.253333	0.0466667	0.53	1.32	3.52667	3.24	0.433333
Sit-miR1133	Seita.1G146100.1		*	*			Poaceae specific		0.0713464	0.0524552	0.358594	0.0642207	0.0523935	0.389809	0.108618	1.61333	0.1	0.33	3.88	1.04	0.9	1.12			Protein FON2 SPARE1 OS=Oryza sativa subsp. indica OX=39946 GN=FOS1 PE=2 SV=1
Sit-miR1133	Seita.1G165500.1		*	*			Poaceae specific		0.0713464	0.0524552	0.358594	0.0642207	0.0523935	0.389809	0.108618	9.08667	18.8467	6.19333	10.81	17.6033	1.84667	11.0667	GO:0016757,GO:0047262	K13648	Galacturonosyltransferase 8 OS=Arabidopsis thaliana OX=3702 GN=GAUT8 PE=1 SV=1
Sit-miR1133	Seita.1G177900.1	*	*	*	*		Poaceae specific		0.0713464	0.0524552	0.358594	0.0642207	0.0523935	0.389809	0.108618	0.173333	0.27	0.06	0.146667	0.09	0.00333333	0.146667			Protein WHAT'S THIS FACTOR 1 homolog, chloroplastic OS=Oryza sativa subsp. japonica OX=39947 GN=Os05g0571100 PE=2 SV=1
Sit-miR1133	Seita.1G182100.1		*	*			Poaceae specific		0.0713464	0.0524552	0.358594	0.0642207	0.0523935	0.389809	0.108618	5.67	9.29333	3.95667	5.15667	4.65	2.84333	5.26667		K13458	Cysteine and histidine-rich domain-containing protein RAR1 OS=Oryza sativa subsp. japonica OX=39947 GN=RAR1 PE=1 SV=2
Sit-miR1133	Seita.1G192900.1		*	*	*		Poaceae specific		0.0713464	0.0524552	0.358594	0.0642207	0.0523935	0.389809	0.108618	4.05	3.59667	2.04333	2.82667	2.26333	1.61667	4.77667		K24104	GPN-loop GTPase QQT1 OS=Arabidopsis thaliana OX=3702 GN=QQT1 PE=1 SV=1
Sit-miR1133	Seita.1G197300.1		*	*	*		Poaceae specific		0.0713464	0.0524552	0.358594	0.0642207	0.0523935	0.389809	0.108618	0.0366667	0	0.413333	1.31667	0.583333	28.9633	1.48667	GO:0071949		Monooxygenase 1 OS=Arabidopsis thaliana OX=3702 GN=MO1 PE=2 SV=1
Sit-miR1133	Seita.1G197900.1		*	*	*		Poaceae specific		0.0713464	0.0524552	0.358594	0.0642207	0.0523935	0.389809	0.108618	0.383333	0.52	0.553333	0.156667	0.0366667	0.0266667	0.183333	GO:0003677,GO:0005524,GO:0006281,GO:0008094	K10880	DNA repair protein XRCC3 homolog OS=Arabidopsis thaliana OX=3702 GN=XRCC3 PE=1 SV=1
Sit-miR1133	Seita.1G198300.1			*	*		Poaceae specific		0.0713464	0.0524552	0.358594	0.0642207	0.0523935	0.389809	0.108618	8.63333	0.0133333	0.03	8.31	1.98333	0.296667	0.0666667
Sit-miR1133	Seita.1G227400.1		*	*	*		Poaceae specific		0.0713464	0.0524552	0.358594	0.0642207	0.0523935	0.389809	0.108618	3.02333	1.40333	2.45333	5.39667	4.67667	2.07333	4.44333	GO:0005509,GO:0043022	K17800	Mitochondrial proton/calcium exchanger protein OS=Gallus gallus OX=9031 GN=LETM1 PE=2 SV=1
Sit-miR1133	Seita.1G235400.1		*	*	*		Poaceae specific		0.0713464	0.0524552	0.358594	0.0642207	0.0523935	0.389809	0.108618	0.11	0.243333	0.00964	0.03	0.00566333	0.00380667	0.16	GO:0003676,GO:0005524	K15271	ATP-dependent DNA helicase MER3 homolog OS=Oryza sativa subsp. japonica OX=39947 GN=MER3 PE=2 SV=1
Sit-miR1133	Seita.1G235500.1		*	*	*		Poaceae specific		0.0713464	0.0524552	0.358594	0.0642207	0.0523935	0.389809	0.108618	0.166667	3.04667	6.30333	0.343333	3.39333	3.26667	2.52333	GO:0000159,GO:0005515,GO:0019888	K04354	Serine/threonine protein phosphatase 2A 55 kDa regulatory subunit B beta isoform OS=Oryza sativa subsp. indica OX=39946 GN=OsI_006296 PE=2 SV=2
Sit-miR1133	Seita.1G236700.1			*			Poaceae specific		0.0713464	0.0524552	0.358594	0.0642207	0.0523935	0.389809	0.108618	0	0	0.186667	0	0	0.0433333	0
Sit-miR1133	Seita.1G248100.1		*	*			Poaceae specific		0.0713464	0.0524552	0.358594	0.0642207	0.0523935	0.389809	0.108618	0.616667	4.42667	47.2133	4.49	19.19	73.93	10.7367	GO:0015979		Ferredoxin-thioredoxin reductase, variable chain OS=Zea mays OX=4577 PE=1 SV=1
Sit-miR1133	Seita.1G250200.1		*	*			Poaceae specific		0.0713464	0.0524552	0.358594	0.0642207	0.0523935	0.389809	0.108618	0.46	0.03	0.25	4.73333	0.173333	1.44667	0.15	GO:0055114	K15095	Salutaridine reductase OS=Papaver bracteatum OX=215227 GN=SALR PE=1 SV=1
Sit-miR1133	Seita.1G280000.1			*			Poaceae specific		0.0713464	0.0524552	0.358594	0.0642207	0.0523935	0.389809	0.108618	10.6633	5.06	6.55333	7.83	5.96333	12.1233	7.10333			Chaperone protein DnaJ OS=Clostridium botulinum (strain Alaska E43 / Type E3) OX=508767 GN=dnaJ PE=3 SV=1
Sit-miR1133	Seita.1G284500.1			*			Poaceae specific		0.0713464	0.0524552	0.358594	0.0642207	0.0523935	0.389809	0.108618	2.24	3.28	20.4133	2.6	6.7	17.82	5.91667	GO:0015969		GTP pyrophosphokinase OS=Staphylococcus epidermidis (strain ATCC 35984 / RP62A) OX=176279 GN=relA PE=3 SV=1
Sit-miR1133	Seita.1G288200.1		*	*	*		Poaceae specific		0.0713464	0.0524552	0.358594	0.0642207	0.0523935	0.389809	0.108618	0.97	0.166667	0.04	0.34	0.0166667	0.0133333	0.0266667	GO:0016020,GO:0016021,GO:0022857		WAT1-related protein At3g45870 OS=Arabidopsis thaliana OX=3702 GN=At3g45870 PE=2 SV=1
Sit-miR1133	Seita.1G293100.1		*	*	*	*	Poaceae specific		0.0713464	0.0524552	0.358594	0.0642207	0.0523935	0.389809	0.108618	10.4967	0.656667	1.83	8.00667	3.17667	1.88667	2.53	GO:0004672,GO:0005524,GO:0006468		Cysteine-rich receptor-like protein kinase 10 OS=Arabidopsis thaliana OX=3702 GN=CRK10 PE=1 SV=3
Sit-miR1133	Seita.1G330100.1			*	*		Poaceae specific		0.0713464	0.0524552	0.358594	0.0642207	0.0523935	0.389809	0.108618	19.78	4.29667	1.81667	14.09	13.53	3.13	3.04	GO:0008107,GO:0016020,GO:0042546	K13681	Galactoside 2-alpha-L-fucosyltransferase OS=Arabidopsis thaliana OX=3702 GN=FUT1 PE=1 SV=2
Sit-miR1133	Seita.1G343300.1			*			Poaceae specific		0.0713464	0.0524552	0.358594	0.0642207	0.0523935	0.389809	0.108618	1.17667	1.02	0.256667	0.86	0.143333	0.136667	0.766667
Sit-miR1133	Seita.1G367300.1		*	*	*		Poaceae specific		0.0713464	0.0524552	0.358594	0.0642207	0.0523935	0.389809	0.108618	6.80333	5.16667	8.38333	2.23667	4.47	9.22333	5.16	GO:0005506,GO:0016705,GO:0020037,GO:0055114	K15747	Protein LUTEIN DEFICIENT 5, chloroplastic OS=Arabidopsis thaliana OX=3702 GN=CYP97A3 PE=1 SV=1
Sit-miR1133	Seita.2G033200.1			*			Poaceae specific		0.0713464	0.0524552	0.358594	0.0642207	0.0523935	0.389809	0.108618	33.5233	0.77	0.03	17.9733	0.4	1.44333	0.27	GO:0005515,GO:0006749	K00799	Probable glutathione S-transferase parC OS=Nicotiana tabacum OX=4097 GN=PARC PE=2 SV=1
Sit-miR1133	Seita.2G066700.1		*	*	*		Poaceae specific		0.0713464	0.0524552	0.358594	0.0642207	0.0523935	0.389809	0.108618	0.09	0.833333	0.34	0.11	0.53	1.67333	0.856667
Sit-miR1133	Seita.2G098900.1		*	*	*		Poaceae specific		0.0713464	0.0524552	0.358594	0.0642207	0.0523935	0.389809	0.108618	0.11	0.383333	0.00666667	0.0233333	0.0166667	0	0.0833333
Sit-miR1133	Seita.2G130400.1		*	*			Poaceae specific		0.0713464	0.0524552	0.358594	0.0642207	0.0523935	0.389809	0.108618	8.13333	7.68333	2.69667	3.00667	2.35	1.78	3.87
Sit-miR1133	Seita.2G138700.1		*	*			Poaceae specific	MYB	0.0713464	0.0524552	0.358594	0.0642207	0.0523935	0.389809	0.108618	0	2.28667	0	0	0	0	0.676667		K09422	Transcription factor MYB36 OS=Arabidopsis thaliana OX=3702 GN=MYB36 PE=1 SV=1
Sit-miR1133	Seita.2G153800.1			*			Poaceae specific		0.0713464	0.0524552	0.358594	0.0642207	0.0523935	0.389809	0.108618	0.683333	0.186667	0.0966667	0.793333	0.856667	0.11	0.85			CASP-like protein 5B3 OS=Oryza sativa subsp. indica OX=39946 GN=OsI_30532 PE=3 SV=1
Sit-miR1133	Seita.2G185500.1		*	*	*		Poaceae specific		0.0713464	0.0524552	0.358594	0.0642207	0.0523935	0.389809	0.108618	7.20667	2.34333	1.22667	3.69333	1.71	2.18	2		K17968	Uncharacterized protein At4g33100 OS=Arabidopsis thaliana OX=3702 GN=At4g33100 PE=3 SV=1
Sit-miR1133	Seita.2G186100.1		*	*			Poaceae specific		0.0713464	0.0524552	0.358594	0.0642207	0.0523935	0.389809	0.108618	0	0.163333	0.0466667	0	0.0433333	0	0.0433333
Sit-miR1133	Seita.2G186800.1		*	*	*		Poaceae specific	LBD	0.0713464	0.0524552	0.358594	0.0642207	0.0523935	0.389809	0.108618	0.37	0	0	0.103333	0	0	0.0566667			LOB domain-containing protein 22 OS=Arabidopsis thaliana OX=3702 GN=LBD22 PE=2 SV=1
Sit-miR1133	Seita.2G189300.1		*	*	*		Poaceae specific		0.0713464	0.0524552	0.358594	0.0642207	0.0523935	0.389809	0.108618	2.37667	0.00666667	0	0.816667	0	0	0.04	GO:0022857,GO:0055085
Sit-miR1133	Seita.2G215400.1		*	*	*		Poaceae specific		0.0713464	0.0524552	0.358594	0.0642207	0.0523935	0.389809	0.108618	5.76667	6.10667	3.45	10.9867	10.0633	4.53	7.66333		K16274	E3 ubiquitin-protein ligase AIP2 OS=Arabidopsis thaliana OX=3702 GN=AIP2 PE=1 SV=1
Sit-miR1133	Seita.2G216000.1		*	*	*		Poaceae specific		0.0713464	0.0524552	0.358594	0.0642207	0.0523935	0.389809	0.108618	0.0566667	0.11	0.01	0.0266667	0	0	0.04
Sit-miR1133	Seita.2G221900.1		*	*		*	Poaceae specific		0.0713464	0.0524552	0.358594	0.0642207	0.0523935	0.389809	0.108618	1.45333	12.12	0.253333	0.59	0.0933333	0.123333	3.79	GO:0009734		Protein BIG GRAIN 1-like OS=Oryza sativa subsp. japonica OX=39947 GN=LOC_Os10g25810 PE=3 SV=2
Sit-miR1133	Seita.2G223500.1		*	*	*		Poaceae specific		0.0713464	0.0524552	0.358594	0.0642207	0.0523935	0.389809	0.108618	5.43333	5.81	2.51667	4.57333	3.96333	1.93	4.86667
Sit-miR1133	Seita.2G237600.1		*	*	*	*	Poaceae specific		0.0713464	0.0524552	0.358594	0.0642207	0.0523935	0.389809	0.108618	1.02333	0.58	8.18	0.523333	0	6.05	0.196667	GO:0009055		Chemocyanin OS=Lilium longiflorum OX=4690 PE=1 SV=1
Sit-miR1133	Seita.2G241600.1		*	*			Poaceae specific		0.0713464	0.0524552	0.358594	0.0642207	0.0523935	0.389809	0.108618	2.53	7.39333	11.9033	3.46	6.94	5.57333	9.45667	GO:0005524,GO:0006457,GO:0051082	K09487	Heat shock protein 90-5, chloroplastic OS=Arabidopsis thaliana OX=3702 GN=HSP90-5 PE=1 SV=1
Sit-miR1133	Seita.2G250800.1			*			Poaceae specific		0.0713464	0.0524552	0.358594	0.0642207	0.0523935	0.389809	0.108618	0	0	0	0	0	0	0
Sit-miR1133	Seita.2G265300.1		*	*	*		Poaceae specific		0.0713464	0.0524552	0.358594	0.0642207	0.0523935	0.389809	0.108618	0.446667	0.733333	0.246667	0.0233333	0	0.136667	0.693333
Sit-miR1133	Seita.2G289500.1		*	*	*	*	Poaceae specific		0.0713464	0.0524552	0.358594	0.0642207	0.0523935	0.389809	0.108618	0.49	0.456667	1896.31	1.39333	0.646667	1559.81	113.067	GO:0003723,GO:0033897	K01166
Sit-miR1133	Seita.2G326900.1		*	*	*		Poaceae specific	Dof	0.0713464	0.0524552	0.358594	0.0642207	0.0523935	0.389809	0.108618	13.6667	7.17	3.60667	23.32	28.28	10.2567	8.22667	GO:0003677,GO:0006355		Dof zinc finger protein DOF5.3 OS=Arabidopsis thaliana OX=3702 GN=DOF5.3 PE=2 SV=1
Sit-miR1133	Seita.2G368800.1		*	*			Poaceae specific		0.0713464	0.0524552	0.358594	0.0642207	0.0523935	0.389809	0.108618	12.38	0.346667	3.41	17.5867	19.4167	39.8767	19.3033	GO:0016020,GO:0016021,GO:0022857,GO:0055085		Polyol transporter 5 OS=Arabidopsis thaliana OX=3702 GN=PLT5 PE=1 SV=2
Sit-miR1133	Seita.2G371300.1			*			Poaceae specific		0.0713464	0.0524552	0.358594	0.0642207	0.0523935	0.389809	0.108618	15.23	7.97667	8.01333	38.5867	70.14	43.01	14.1667
Sit-miR1133	Seita.2G413200.1		*	*	*	*	Poaceae specific		0.0713464	0.0524552	0.358594	0.0642207	0.0523935	0.389809	0.108618	1.47333	0.00333333	0	0.116667	0.0133333	0	0.01	GO:0005506,GO:0016705,GO:0020037,GO:0055114	K15639	Cytochrome P450 734A5 OS=Oryza sativa subsp. japonica OX=39947 GN=CYP734A5 PE=2 SV=1
Sit-miR1133	Seita.2G420500.1		*	*	*		Poaceae specific		0.0713464	0.0524552	0.358594	0.0642207	0.0523935	0.389809	0.108618	0.0433333	0	0	0.11	0	0.0766667	0.0533333
Sit-miR1133	Seita.2G431000.1		*	*	*	*	Poaceae specific		0.0713464	0.0524552	0.358594	0.0642207	0.0523935	0.389809	0.108618	9.02667	4.32333	25.99	20.99	0.296667	0.74	1.16667	GO:0004601,GO:0006979,GO:0020037,GO:0042744,GO:0055114	K00430	Peroxidase 2 OS=Oryza sativa subsp. japonica OX=39947 GN=PRX112 PE=2 SV=1
Sit-miR1133	Seita.3G007200.1		*	*	*		Poaceae specific		0.0713464	0.0524552	0.358594	0.0642207	0.0523935	0.389809	0.108618	1.27667	0.05	3.50667	5.16	0.633333	2.86	0.236667	GO:0004842,GO:0016567		E3 ubiquitin-protein ligase PUB23 OS=Arabidopsis thaliana OX=3702 GN=PUB23 PE=1 SV=1
Sit-miR1133	Seita.3G026300.1		*	*			Poaceae specific		0.0713464	0.0524552	0.358594	0.0642207	0.0523935	0.389809	0.108618	6.34667	6.81667	5.2	3.42	3.66333	1.9	3.59667
Sit-miR1133	Seita.3G037100.1		*	*	*		Poaceae specific		0.0713464	0.0524552	0.358594	0.0642207	0.0523935	0.389809	0.108618	1.88333	3.22667	1.51	1.61667	1.67333	0.603333	1.94333	GO:0003676,GO:0004386,GO:0005524,GO:0006310	K10900	ATP-dependent DNA helicase Q-like SIM OS=Arabidopsis thaliana OX=3702 GN=RECQSIM PE=2 SV=1
Sit-miR1133	Seita.3G063800.1		*	*			Poaceae specific		0.0713464	0.0524552	0.358594	0.0642207	0.0523935	0.389809	0.108618	0.07	0.0166667	0.02	0.0433333	0.0933333	0.0633333	0.0166667	GO:0006629,GO:0008970		Phospholipase A1-II 7 OS=Oryza sativa subsp. indica OX=39946 GN=OsI_21081 PE=3 SV=1
Sit-miR1133	Seita.3G084100.1		*				Poaceae specific		0.0713464	0.0524552	0.358594	0.0642207	0.0523935	0.389809	0.108618	1.77	0	0	0.0589133	0	0.00175333	0.0166667			RING-H2 finger protein ATL63 OS=Arabidopsis thaliana OX=3702 GN=ATL63 PE=2 SV=1
Sit-miR1133	Seita.3G096600.1		*	*			Poaceae specific		0.0713464	0.0524552	0.358594	0.0642207	0.0523935	0.389809	0.108618	2.25333	2.86333	0.963333	0.733333	0.893333	0.263333	2.74	GO:0005515
Sit-miR1133	Seita.3G110500.1		*	*	*		Poaceae specific		0.0713464	0.0524552	0.358594	0.0642207	0.0523935	0.389809	0.108618	0.62	2.69667	98.0367	0.126667	0.296667	1.00333	6.79	GO:0003993		Stem 28 kDa glycoprotein OS=Glycine max OX=3847 GN=VSPA PE=2 SV=1
Sit-miR1133	Seita.3G120600.1		*	*	*		Poaceae specific		0.0713464	0.0524552	0.358594	0.0642207	0.0523935	0.389809	0.108618	296.083	51.9767	69.9333	376.26	272.213	279.457	209.393			DCD domain-containing protein NRP-B OS=Glycine max OX=3847 GN=NRP-B PE=2 SV=1
Sit-miR1133	Seita.3G140800.1		*	*	*		Poaceae specific		0.0713464	0.0524552	0.358594	0.0642207	0.0523935	0.389809	0.108618	4.18667	4.77333	8.60333	3.78	7.33	6.22667	4.29333
Sit-miR1133	Seita.3G147300.1		*	*			Poaceae specific		0.0713464	0.0524552	0.358594	0.0642207	0.0523935	0.389809	0.108618	3.24333	0.83	0.0266667	0.173333	0.223333	0.01	2.86333			Protein DMP4 OS=Arabidopsis thaliana OX=3702 GN=DMP4 PE=2 SV=1
Sit-miR1133	Seita.3G167000.1		*	*	*		Poaceae specific		0.0713464	0.0524552	0.358594	0.0642207	0.0523935	0.389809	0.108618	3.17	1.74333	2.09333	4.10667	4.38333	2.56333	3.56333	GO:0005524,GO:0006457,GO:0016887,GO:0051082	K03544	CLP protease regulatory subunit CLPX3, mitochondrial OS=Arabidopsis thaliana OX=3702 GN=CLPX3 PE=2 SV=1
Sit-miR1133	Seita.3G221700.1		*	*	*		Poaceae specific		0.0713464	0.0524552	0.358594	0.0642207	0.0523935	0.389809	0.108618	6.37667	3.65333	2.02	5.55333	3.35333	2.33667	5.54667			Phosphatidylinositol:ceramide inositolphosphotransferase OS=Oryza sativa subsp. indica OX=39946 GN=ERH1 PE=3 SV=1
Sit-miR1133	Seita.3G223000.1		*	*			Poaceae specific		0.0713464	0.0524552	0.358594	0.0642207	0.0523935	0.389809	0.108618	0.49	24.2533	37.9367	0.426667	42.1367	7.04	6.94	GO:0016747		BAHD acyltransferase DCR OS=Arabidopsis thaliana OX=3702 GN=DCR PE=2 SV=1
Sit-miR1133	Seita.3G223600.1			*			Poaceae specific		0.0713464	0.0524552	0.358594	0.0642207	0.0523935	0.389809	0.108618	8.73333	6.40333	4.52333	5.73667	8.04667	3.12	6.96			Pleckstrin homology domain-containing protein 1 OS=Arabidopsis thaliana OX=3702 GN=PH1 PE=2 SV=2
Sit-miR1133	Seita.3G260700.1			*			Poaceae specific		0.0713464	0.0524552	0.358594	0.0642207	0.0523935	0.389809	0.108618	0.356667	0.0933333	0.0133333	2.06	4.58667	0.476667	1.09667	GO:0005506,GO:0016705,GO:0020037,GO:0055114		Cytochrome P450 94A2 OS=Vicia sativa OX=3908 GN=CYP94A2 PE=2 SV=1
Sit-miR1133	Seita.3G267700.1		*				Poaceae specific		0.0713464	0.0524552	0.358594	0.0642207	0.0523935	0.389809	0.108618	1.01	0.646667	0.323333	0.713333	0.546667	0.696667	0.463333	GO:0005515,GO:0008270		Pentatricopeptide repeat-containing protein At1g20230 OS=Arabidopsis thaliana OX=3702 GN=PCMP-H21 PE=2 SV=2
Sit-miR1133	Seita.3G270300.1		*	*	*		Poaceae specific		0.0713464	0.0524552	0.358594	0.0642207	0.0523935	0.389809	0.108618	13.9433	1.87	0.596667	8.05333	2.63333	0.853333	3.31667	GO:0004601,GO:0006979,GO:0020037,GO:0042744,GO:0055114	K00430	Peroxidase 21 OS=Arabidopsis thaliana OX=3702 GN=PER21 PE=1 SV=1
Sit-miR1133	Seita.3G279100.1			*			Poaceae specific		0.0713464	0.0524552	0.358594	0.0642207	0.0523935	0.389809	0.108618	4.32	3.29	2.51333	2.13667	3.06333	2.32333	3.83667
Sit-miR1133	Seita.3G296900.1		*	*	*		Poaceae specific		0.0713464	0.0524552	0.358594	0.0642207	0.0523935	0.389809	0.108618	1.79667	1.47667	1.16667	0.85	0.53	0.363333	1.02
Sit-miR1133	Seita.3G334000.1		*	*	*		Poaceae specific		0.0713464	0.0524552	0.358594	0.0642207	0.0523935	0.389809	0.108618	0.05	191.15	5.71	0.22	1.66	5.47333	394.153
Sit-miR1133	Seita.3G350600.1		*	*	*		Poaceae specific	C3H	0.0713464	0.0524552	0.358594	0.0642207	0.0523935	0.389809	0.108618	4.63	2.10667	0.453333	3.23333	1.85333	0.913333	4.24333	GO:0005515,GO:0046872		Zinc finger CCCH domain-containing protein 67 OS=Oryza sativa subsp. japonica OX=39947 GN=Os12g0515500 PE=2 SV=1
Sit-miR1133	Seita.3G368600.1				*	*	Poaceae specific		0.0713464	0.0524552	0.358594	0.0642207	0.0523935	0.389809	0.108618	3.33333	0	0.0366667	1.04333	0	0	0.04	GO:0005506,GO:0016705,GO:0020037,GO:0055114		Cytochrome P450 81Q32 OS=Catharanthus roseus OX=4058 GN=CYP81Q32 PE=2 SV=1
Sit-miR1133	Seita.3G403900.1		*				Poaceae specific		0.0713464	0.0524552	0.358594	0.0642207	0.0523935	0.389809	0.108618	2.02667	18.2433	4.59667	0.06	16.0767	4.30333	1.02
Sit-miR1133	Seita.3G408500.1			*	*		Poaceae specific		0.0713464	0.0524552	0.358594	0.0642207	0.0523935	0.389809	0.108618	3.51	0.893333	0.04	0.876667	1.14333	0.186667	0.8		K12589
Sit-miR1133	Seita.3G409300.1		*				Poaceae specific		0.0713464	0.0524552	0.358594	0.0642207	0.0523935	0.389809	0.108618	6.89333	8.72	8.31333	9.53	9.08667	7.07667	11.44	GO:0004672,GO:0004674,GO:0005524,GO:0006468,GO:0045292	K08827	Serine/threonine-protein kinase PRP4 homolog OS=Homo sapiens OX=9606 GN=PRPF4B PE=1 SV=3
Sit-miR1133	Seita.4G037200.1		*	*	*	*	Poaceae specific		0.0713464	0.0524552	0.358594	0.0642207	0.0523935	0.389809	0.108618	9.14667	0.303333	0.52	16.6033	8.97	7.27667	2.09667
Sit-miR1133	Seita.4G075900.1		*	*	*		Poaceae specific		0.0713464	0.0524552	0.358594	0.0642207	0.0523935	0.389809	0.108618	0.12	1.34667	2.07	0.03	0.74	1.26	5.04	GO:0005515
Sit-miR1133	Seita.4G079300.1			*	*		Poaceae specific		0.0713464	0.0524552	0.358594	0.0642207	0.0523935	0.389809	0.108618	0.816667	0.273333	0	0.0366667	0	0	0.366667	GO:0016787		Tuliposide A-converting enzyme 1, chloroplastic OS=Tulipa gesneriana OX=13306 GN=TCEA1 PE=1 SV=1
Sit-miR1133	Seita.4G088600.1		*	*	*		Poaceae specific		0.0713464	0.0524552	0.358594	0.0642207	0.0523935	0.389809	0.108618	24.5967	25.1967	0.12	4.7	5.93333	0.573333	46.2667	GO:0009055		Blue copper protein OS=Pisum sativum OX=3888 PE=2 SV=1
Sit-miR1133	Seita.4G101500.1		*	*	*		Poaceae specific		0.0713464	0.0524552	0.358594	0.0642207	0.0523935	0.389809	0.108618	17.74	1.13333	3.11667	7.33667	3.02667	3.4	2.63333	GO:0015204,GO:0016020,GO:0016021,GO:0022857,GO:0055085,GO:0071918	K20989	Urea-proton symporter DUR3 OS=Oryza sativa subsp. japonica OX=39947 GN=DUR3 PE=1 SV=1
Sit-miR1133	Seita.4G118700.1					*	Poaceae specific	NAC	0.0713464	0.0524552	0.358594	0.0642207	0.0523935	0.389809	0.108618	6.36	3.98	2.68333	4.86667	5.42333	4.92667	3.81333	GO:0003677,GO:0006355		SUPPRESSOR OF GAMMA RESPONSE 1 OS=Arabidopsis thaliana OX=3702 GN=SOG1 PE=1 SV=1
Sit-miR1133	Seita.4G152500.1		*	*	*		Poaceae specific		0.0713464	0.0524552	0.358594	0.0642207	0.0523935	0.389809	0.108618	0.87	1	0.493333	0.676667	0.49	0.0533333	0.503333	GO:0003824,GO:0003844,GO:0004553,GO:0005975,GO:0005978,GO:0043169	K00700	1,4-alpha-glucan-branching enzyme 3, chloroplastic/amyloplastic OS=Arabidopsis thaliana OX=3702 GN=SBE3 PE=1 SV=1
Sit-miR1133	Seita.4G199600.1		*	*	*	*	Poaceae specific		0.0713464	0.0524552	0.358594	0.0642207	0.0523935	0.389809	0.108618	61.74	331.943	2993.56	2.94667	0.91	6.01667	2.25	GO:0009228	K03146	Thiamine thiazole synthase 2, chloroplastic OS=Sorghum bicolor OX=4558 GN=THI1-2 PE=3 SV=1
Sit-miR1133	Seita.4G203000.1		*	*	*		Poaceae specific		0.0713464	0.0524552	0.358594	0.0642207	0.0523935	0.389809	0.108618	0	0.75	0.506667	0	0.0133333	0	1.32667	GO:0005506,GO:0016705,GO:0020037,GO:0055114		Zealexin A1 synthase OS=Zea mays OX=4577 GN=CYP71Z18 PE=1 SV=1
Sit-miR1133	Seita.4G214700.1		*	*	*		Poaceae specific		0.0713464	0.0524552	0.358594	0.0642207	0.0523935	0.389809	0.108618	9.57667	3.65	2.61	10.4667	5.8	5.63333	4.6	GO:0008418	K14662	Protein N-terminal asparagine amidohydrolase OS=Arabidopsis thaliana OX=3702 GN=NTAN1 PE=2 SV=2
Sit-miR1133	Seita.4G225600.1		*	*			Poaceae specific	FAR1	0.0713464	0.0524552	0.358594	0.0642207	0.0523935	0.389809	0.108618	2.3	2.73333	2.28667	1.64667	1.41667	1.88667	3.15333	GO:0006355,GO:0008270		Protein FAR1-RELATED SEQUENCE 5 OS=Arabidopsis thaliana OX=3702 GN=FRS5 PE=1 SV=1
Sit-miR1133	Seita.4G240000.1		*	*	*	*	Poaceae specific		0.0713464	0.0524552	0.358594	0.0642207	0.0523935	0.389809	0.108618	0.0633333	14.9067	0.0233333	0	0.00666667	0.00333333	1.15	GO:0016788		GDSL esterase/lipase At1g29670 OS=Arabidopsis thaliana OX=3702 GN=At1g29670 PE=2 SV=1
Sit-miR1133	Seita.4G254000.1		*	*	*		Poaceae specific		0.0713464	0.0524552	0.358594	0.0642207	0.0523935	0.389809	0.108618	10.07	7.07667	4.53	9.71333	7.63667	3.86	12.71
Sit-miR1133	Seita.4G266600.1		*	*	*		Poaceae specific		0.0713464	0.0524552	0.358594	0.0642207	0.0523935	0.389809	0.108618	5.77333	1.79333	2.74667	3.7	2.32667	10.03	4.17667	GO:0003824,GO:0006777,GO:0008265,GO:0030151,GO:0030170	K15631	Molybdenum cofactor sulfurase OS=Oryza sativa subsp. japonica OX=39947 GN=MCSU3 PE=2 SV=2
Sit-miR1133	Seita.4G270800.1		*	*	*		Poaceae specific		0.0713464	0.0524552	0.358594	0.0642207	0.0523935	0.389809	0.108618	6.62	2.98667	10.38	7.38667	10.64	13.3333	5.87		K15918	D-glycerate 3-kinase, chloroplastic OS=Arabidopsis thaliana OX=3702 GN=GLYK PE=1 SV=2
Sit-miR1133	Seita.5G029800.1		*	*		*	Poaceae specific		0.0713464	0.0524552	0.358594	0.0642207	0.0523935	0.389809	0.108618	16.5633	0.176667	0.0133333	1.00667	0	0.00286	0.19	GO:0004601,GO:0006979,GO:0020037,GO:0042744,GO:0055114	K00430	Peroxidase 2 OS=Zea mays OX=4577 GN=PER2 PE=2 SV=1
Sit-miR1133	Seita.5G033400.1		*	*			Poaceae specific		0.0713464	0.0524552	0.358594	0.0642207	0.0523935	0.389809	0.108618	40.03	8.65667	21.3733	18.7433	16.2333	17.66	20.2467	GO:0016021		Hydrophobic protein LTI6B OS=Oryza sativa subsp. indica OX=39946 GN=LTI6B PE=3 SV=2
Sit-miR1133	Seita.5G072900.1		*	*	*		Poaceae specific	bHLH	0.0713464	0.0524552	0.358594	0.0642207	0.0523935	0.389809	0.108618	0.0133333	0.146667	4.17	0.0233333	0.0166667	3.45	0.713333	GO:0003700,GO:0006357,GO:0046983		Transcription factor bHLH168 OS=Arabidopsis thaliana OX=3702 GN=BHLH168 PE=3 SV=1
Sit-miR1133	Seita.5G105200.1		*	*	*		Poaceae specific		0.0713464	0.0524552	0.358594	0.0642207	0.0523935	0.389809	0.108618	3.05667	3.41333	2.12	4.07333	11.75	3.59667	3.01	GO:0004672,GO:0005515,GO:0005524,GO:0006468		Probable LRR receptor-like serine/threonine-protein kinase At3g47570 OS=Arabidopsis thaliana OX=3702 GN=At3g47570 PE=2 SV=1
Sit-miR1133	Seita.5G105900.1		*	*	*		Poaceae specific		0.0713464	0.0524552	0.358594	0.0642207	0.0523935	0.389809	0.108618	3.69667	4.61333	19.2333	5.32	25.8833	28.5033	8.56333	GO:0004672,GO:0005515,GO:0005524,GO:0006468		Probable LRR receptor-like serine/threonine-protein kinase At3g47570 OS=Arabidopsis thaliana OX=3702 GN=At3g47570 PE=2 SV=1
Sit-miR1133	Seita.5G106100.1		*	*	*		Poaceae specific		0.0713464	0.0524552	0.358594	0.0642207	0.0523935	0.389809	0.108618	16.3433	1.46333	0.963333	8.53667	4.92667	1.14333	1.79	GO:0005515		LRR receptor-like serine/threonine-protein kinase EFR OS=Arabidopsis thaliana OX=3702 GN=EFR PE=1 SV=1
Sit-miR1133	Seita.5G123000.1		*	*			Poaceae specific		0.0713464	0.0524552	0.358594	0.0642207	0.0523935	0.389809	0.108618	0.906667	0.0733333	1.89	0.126667	0.93	2.56333	0.81			Uncharacterized protein At1g15400 OS=Arabidopsis thaliana OX=3702 GN=At1g15400 PE=1 SV=2
Sit-miR1133	Seita.5G128400.1		*				Poaceae specific		0.0713464	0.0524552	0.358594	0.0642207	0.0523935	0.389809	0.108618	25.5567	0	0	0.946667	0	0	0.0866667		K15015	Amino acid transporter AVT1J OS=Arabidopsis thaliana OX=3702 GN=AVT1J PE=2 SV=1
Sit-miR1133	Seita.5G136700.1			*			Poaceae specific		0.0713464	0.0524552	0.358594	0.0642207	0.0523935	0.389809	0.108618	0.0766667	0.16	0.41	0.473333	0.806667	1.62	0.893333
Sit-miR1133	Seita.5G179000.1		*	*	*		Poaceae specific		0.0713464	0.0524552	0.358594	0.0642207	0.0523935	0.389809	0.108618	6.54667	4.07667	3.45333	3.95333	3.81	3.64	4.40667	GO:0005515,GO:0008237,GO:0070122	K11866	AMSH-like ubiquitin thioesterase 3 OS=Arabidopsis thaliana OX=3702 GN=AMSH3 PE=1 SV=2
Sit-miR1133	Seita.5G179900.1		*	*	*		Poaceae specific		0.0713464	0.0524552	0.358594	0.0642207	0.0523935	0.389809	0.108618	2.73	2.15333	1.50667	2.79667	3.60333	1.45	2.02333	GO:0055085	K15115	Nicotinamide adenine dinucleotide transporter 2, mitochondrial OS=Arabidopsis thaliana OX=3702 GN=NDT2 PE=1 SV=1
Sit-miR1133	Seita.5G182800.1		*	*		*	Poaceae specific		0.0713464	0.0524552	0.358594	0.0642207	0.0523935	0.389809	0.108618	3.81667	3.85667	2.35667	1.78333	1.83667	2.19667	4.61667	GO:0005515
Sit-miR1133	Seita.5G192600.1		*	*			Poaceae specific		0.0713464	0.0524552	0.358594	0.0642207	0.0523935	0.389809	0.108618	2.88333	1.57667	0.396667	1.12333	0.61	0.0933333	0.903333	GO:0004672,GO:0005524,GO:0006468		LysM domain receptor-like kinase 3 OS=Arabidopsis thaliana OX=3702 GN=LYK3 PE=2 SV=1
Sit-miR1133	Seita.5G195600.1		*	*	*		Poaceae specific		0.0713464	0.0524552	0.358594	0.0642207	0.0523935	0.389809	0.108618	0.603333	1.88333	2.11667	0.3	0.24	0.43	1.20333	GO:0006807,GO:0016855,GO:0036361,GO:0047661
Sit-miR1133	Seita.5G208200.1		*	*			Poaceae specific		0.0713464	0.0524552	0.358594	0.0642207	0.0523935	0.389809	0.108618	8.41667	1.44667	20.1633	11.6067	26.24	27.5033	5.47	GO:0004672,GO:0005524,GO:0006468		Cysteine-rich receptor-like protein kinase 26 OS=Arabidopsis thaliana OX=3702 GN=CRK26 PE=2 SV=1
Sit-miR1133	Seita.5G208500.1		*	*	*		Poaceae specific		0.0713464	0.0524552	0.358594	0.0642207	0.0523935	0.389809	0.108618	0	0.00333333	0.83	0	0	0.24	0.00333333
Sit-miR1133	Seita.5G212100.1		*	*	*		Poaceae specific		0.0713464	0.0524552	0.358594	0.0642207	0.0523935	0.389809	0.108618	0.363333	0.973333	0.236667	0.25	0.263333	0.0633333	0.69	GO:0003723		CRM-domain containing factor CFM9, mitochondrial OS=Arabidopsis thaliana OX=3702 GN=CFM9 PE=2 SV=1
Sit-miR1133	Seita.5G221500.1		*	*			Poaceae specific		0.0713464	0.0524552	0.358594	0.0642207	0.0523935	0.389809	0.108618	23.0767	0.173333	0.57	53.81	3.24333	10.4533	1.45333	GO:0005524,GO:0016020,GO:0042626		ABC transporter G family member 36 OS=Oryza sativa subsp. japonica OX=39947 GN=ABCG36 PE=2 SV=1
Sit-miR1133	Seita.5G227800.1		*	*	*		Poaceae specific		0.0713464	0.0524552	0.358594	0.0642207	0.0523935	0.389809	0.108618	0.0120167	0.0116233	0.07	0.00981667	0.00250667	0.03	0.00645667
Sit-miR1133	Seita.5G239200.1			*			Poaceae specific		0.0713464	0.0524552	0.358594	0.0642207	0.0523935	0.389809	0.108618	2.86	2.57667	6.03667	3.43	3.47	3.76667	2.21333		K01462	Peptide deformylase 1B, chloroplastic OS=Oryza sativa subsp. japonica OX=39947 GN=PDF1B PE=2 SV=1
Sit-miR1133	Seita.5G256300.1		*				Poaceae specific		0.0713464	0.0524552	0.358594	0.0642207	0.0523935	0.389809	0.108618	0.0233333	7.99	76.6933	0.113333	5.46333	66.79	13.0767
Sit-miR1133	Seita.5G258400.1		*	*			Poaceae specific		0.0713464	0.0524552	0.358594	0.0642207	0.0523935	0.389809	0.108618	5.68333	1.45333	2.02	15.9967	10.37	3.29667	3.13			Protein CHUP1, chloroplastic OS=Arabidopsis thaliana OX=3702 GN=CHUP1 PE=1 SV=1
Sit-miR1133	Seita.5G261800.1		*	*	*	*	Poaceae specific		0.0713464	0.0524552	0.358594	0.0642207	0.0523935	0.389809	0.108618	0.0666667	0.04	0.16	0.436667	1.92333	2.78333	0.12
Sit-miR1133	Seita.5G270300.1			*			Poaceae specific	E2F/DP	0.0713464	0.0524552	0.358594	0.0642207	0.0523935	0.389809	0.108618	0.553333	1.68333	0.0433333	0.486667	0.17	0.0133333	0.923333	GO:0003700,GO:0005667,GO:0006355,GO:0051726	K04683	Transcription factor-like protein DPB OS=Arabidopsis thaliana OX=3702 GN=DPB PE=1 SV=1
Sit-miR1133	Seita.5G324600.1		*	*	*		Poaceae specific		0.0713464	0.0524552	0.358594	0.0642207	0.0523935	0.389809	0.108618	7.77667	4.22	6.72333	4.52	5.86667	7.12333	6.08667	GO:0004605,GO:0016020,GO:0016772	K00981	Phosphatidate cytidylyltransferase 1 OS=Solanum tuberosum OX=4113 GN=CDS1 PE=1 SV=1
Sit-miR1133	Seita.5G338500.1		*	*	*		Poaceae specific		0.0713464	0.0524552	0.358594	0.0642207	0.0523935	0.389809	0.108618	14.91	6.68667	6.40667	25.2267	29.2167	20.29	7.3	GO:0004190,GO:0006508		Aspartic proteinase 36 OS=Arabidopsis thaliana OX=3702 GN=A36 PE=1 SV=1
Sit-miR1133	Seita.5G342800.1		*	*	*		Poaceae specific	bHLH	0.0713464	0.0524552	0.358594	0.0642207	0.0523935	0.389809	0.108618	5.26333	6.1	3.82333	3.08	2.85	7.20333	1.95	GO:0046983		Transcription factor bHLH112 OS=Arabidopsis thaliana OX=3702 GN=BHLH112 PE=1 SV=1
Sit-miR1133	Seita.5G376800.1		*	*			Poaceae specific		0.0713464	0.0524552	0.358594	0.0642207	0.0523935	0.389809	0.108618	1.04333	5.43	0.543333	0.293333	0.383333	0.136667	2.49667			Fasciclin-like arabinogalactan protein 4 OS=Arabidopsis thaliana OX=3702 GN=FLA4 PE=1 SV=1
Sit-miR1133	Seita.5G450700.1		*	*	*		Poaceae specific		0.0713464	0.0524552	0.358594	0.0642207	0.0523935	0.389809	0.108618	12.0767	6.25333	4.23667	8.66	8.48667	3.55667	8.44333
Sit-miR1133	Seita.5G457000.1		*	*	*	*	Poaceae specific		0.0713464	0.0524552	0.358594	0.0642207	0.0523935	0.389809	0.108618	1.32667	0	0.09	3.30667	0.166667	0.06	0.103333
Sit-miR1133	Seita.5G469800.1		*	*	*	*	Poaceae specific		0.0713464	0.0524552	0.358594	0.0642207	0.0523935	0.389809	0.108618	23.2133	9.07	20.2067	11.4167	4.2	6.12333	7.01333	GO:0015267,GO:0016020,GO:0055085	K09873	Probable aquaporin TIP1-2 OS=Oryza sativa subsp. japonica OX=39947 GN=TIP1-2 PE=2 SV=1
Sit-miR1133	Seita.6G027800.1		*	*			Poaceae specific		0.0713464	0.0524552	0.358594	0.0642207	0.0523935	0.389809	0.108618	4.34	4.36333	2.89333	4.31667	3.29333	1.64667	4.63667	GO:0005515,GO:0006383	K15201	General transcription factor 3C polypeptide 3 OS=Homo sapiens OX=9606 GN=GTF3C3 PE=1 SV=1
Sit-miR1133	Seita.6G048800.1		*	*	*		Poaceae specific		0.0713464	0.0524552	0.358594	0.0642207	0.0523935	0.389809	0.108618	0	0.88	93.0333	0.05	0.0766667	76.46	8.16667	GO:0000287,GO:0010333,GO:0016829	K15803	(E)-beta-caryophyllene synthase OS=Zea mays OX=4577 GN=TPS23 PE=3 SV=1
Sit-miR1133	Seita.6G062100.1			*			Poaceae specific		0.0713464	0.0524552	0.358594	0.0642207	0.0523935	0.389809	0.108618	6.66333	0.0933333	0.376667	6.25	1.36	2.70333	0.293333	GO:0005515		F-box protein PP2-B1 OS=Arabidopsis thaliana OX=3702 GN=PP2B1 PE=1 SV=1
Sit-miR1133	Seita.6G120800.1		*	*	*		Poaceae specific		0.0713464	0.0524552	0.358594	0.0642207	0.0523935	0.389809	0.108618	0.813333	2.83	9.61	0.416667	2.31667	3.38667	1.82667
Sit-miR1133	Seita.6G130800.1		*	*			Poaceae specific		0.0713464	0.0524552	0.358594	0.0642207	0.0523935	0.389809	0.108618	0.0333333	6.90667	78.7067	0.71	20.7133	18.4633	11.2567
Sit-miR1133	Seita.6G161200.1		*	*	*		Poaceae specific		0.0713464	0.0524552	0.358594	0.0642207	0.0523935	0.389809	0.108618	0.923333	4.14667	7.62667	2.52	1.23	0.773333	1.74	GO:0005525		GTP-binding protein BRASSINAZOLE INSENSITIVE PALE GREEN 2, chloroplastic OS=Arabidopsis thaliana OX=3702 GN=BPG2 PE=1 SV=1
Sit-miR1133	Seita.6G165900.1		*	*	*		Poaceae specific		0.0713464	0.0524552	0.358594	0.0642207	0.0523935	0.389809	0.108618	10.43	7.44	4.21	5.1	5.96	4.99	6.41	GO:0000398	K12832	Uncharacterized protein At4g14342 OS=Arabidopsis thaliana OX=3702 GN=At4g14342 PE=3 SV=1
Sit-miR1133	Seita.6G203200.1		*				Poaceae specific		0.0713464	0.0524552	0.358594	0.0642207	0.0523935	0.389809	0.108618	1.74667	39.48	49.0467	0.74	63.4633	1.69	14.5767	GO:0016020,GO:0022857,GO:0055085	K14445	Tonoplast dicarboxylate transporter OS=Arabidopsis thaliana OX=3702 GN=TDT PE=2 SV=2
Sit-miR1133	Seita.6G247100.1		*				Poaceae specific		0.0713464	0.0524552	0.358594	0.0642207	0.0523935	0.389809	0.108618	5.45667	1.72667	0	3.23333	0.03	0	1.17667	GO:0003824,GO:0005975,GO:0030246	K18195
Sit-miR1133	Seita.6G253200.1		*	*	*		Poaceae specific		0.0713464	0.0524552	0.358594	0.0642207	0.0523935	0.389809	0.108618	1.44667	0.556667	0.05	16.76	10.4833	0.9	7.10333			RING-H2 finger protein ATL1 OS=Arabidopsis thaliana OX=3702 GN=ATL1 PE=2 SV=1
Sit-miR1133	Seita.7G005600.1			*			Poaceae specific		0.0713464	0.0524552	0.358594	0.0642207	0.0523935	0.389809	0.108618	2.82333	1.79	1.53	3.04	3.31	3.91667	3.88667	GO:0016616,GO:0051287,GO:0055114	K15919	Glyoxylate/hydroxypyruvate reductase HPR3 OS=Arabidopsis thaliana OX=3702 GN=HPR3 PE=2 SV=1
Sit-miR1133	Seita.7G021800.1		*	*	*		Poaceae specific		0.0713464	0.0524552	0.358594	0.0642207	0.0523935	0.389809	0.108618	200.647	14.13	39.8233	342.04	3.94667	5.54	16.0633	GO:0004867,GO:0009611		Subtilisin inhibitor 1 OS=Phaseolus angularis OX=3914 PE=1 SV=1
Sit-miR1133	Seita.7G063700.1		*	*	*		Poaceae specific		0.0713464	0.0524552	0.358594	0.0642207	0.0523935	0.389809	0.108618	16.14	8.92	10.4633	94.4467	128.303	63.3933	23.5933	GO:0016491,GO:0055114	K00224	Chloroplast envelope quinone oxidoreductase homolog OS=Arabidopsis thaliana OX=3702 GN=CEQORH PE=1 SV=1
Sit-miR1133	Seita.7G083300.1		*	*			Poaceae specific		0.0713464	0.0524552	0.358594	0.0642207	0.0523935	0.389809	0.108618	0.196667	1.37333	0.00945667	0.04	0	0.0633333	0.253333	GO:0005515
Sit-miR1133	Seita.7G083400.1		*	*			Poaceae specific		0.0713464	0.0524552	0.358594	0.0642207	0.0523935	0.389809	0.108618	0.09	0.333333	0.01	0.0266667	0.000976667	0.0966667	0.0733333	GO:0005515
Sit-miR1133	Seita.7G100900.1		*	*			Poaceae specific		0.0713464	0.0524552	0.358594	0.0642207	0.0523935	0.389809	0.108618	3.39	3.12333	1.73	1.92	1.21667	0.253333	2.07	GO:0003676,GO:0004386,GO:0005524	K18995	DExH-box ATP-dependent RNA helicase DExH7, chloroplastic OS=Arabidopsis thaliana OX=3702 GN=At1g58060 PE=2 SV=1
Sit-miR1133	Seita.7G111600.1		*	*	*		Poaceae specific		0.0713464	0.0524552	0.358594	0.0642207	0.0523935	0.389809	0.108618	1.86333	0.03	0.00666667	1.96667	0.00333333	0.00311	0.0966667	GO:0005216,GO:0005249,GO:0005515,GO:0006811,GO:0006813,GO:0016020,GO:0055085	K21867	Potassium channel KOR2 OS=Oryza sativa subsp. japonica OX=39947 GN=Os04g0445000 PE=2 SV=2
Sit-miR1133	Seita.7G124300.1		*				Poaceae specific		0.0713464	0.0524552	0.358594	0.0642207	0.0523935	0.389809	0.108618	0	0	0.0466667	0	0	3.25333	0.683333		K15015	Amino acid transporter AVT1I OS=Arabidopsis thaliana OX=3702 GN=AVT1I PE=3 SV=1
Sit-miR1133	Seita.7G131700.1		*	*			Poaceae specific		0.0713464	0.0524552	0.358594	0.0642207	0.0523935	0.389809	0.108618	2.48	0.766667	6.25	125.683	194.19	167.183	26.83			Disease resistance protein Pik-1 OS=Oryza sativa subsp. japonica OX=39947 GN=PIK-1 PE=1 SV=1
Sit-miR1133	Seita.7G143200.1		*	*	*		Poaceae specific		0.0713464	0.0524552	0.358594	0.0642207	0.0523935	0.389809	0.108618	0	0	0	0	0	0	0	GO:0005515
Sit-miR1133	Seita.7G170100.1			*	*		Poaceae specific		0.0713464	0.0524552	0.358594	0.0642207	0.0523935	0.389809	0.108618	0.683333	1.11	0.773333	0.713333	0.673333	0.33	1.21333	GO:0005515
Sit-miR1133	Seita.7G173500.1		*	*	*		Poaceae specific		0.0713464	0.0524552	0.358594	0.0642207	0.0523935	0.389809	0.108618	0.74	0.386667	0.05	2.13	0.413333	0.0161233	0.37	GO:0008194		UDP-glycosyltransferase 82A1 OS=Arabidopsis thaliana OX=3702 GN=UGT82A1 PE=2 SV=1
Sit-miR1133	Seita.7G173900.1			*			Poaceae specific		0.0713464	0.0524552	0.358594	0.0642207	0.0523935	0.389809	0.108618	25.81	16.4033	13.2	11.97	7.96	3.57333	13.2	GO:0022857,GO:0055085	K23677	Probable sphingolipid transporter spinster homolog 2 OS=Arabidopsis thaliana OX=3702 GN=At5g64500 PE=2 SV=1
Sit-miR1133	Seita.7G177000.1		*	*	*		Poaceae specific		0.0713464	0.0524552	0.358594	0.0642207	0.0523935	0.389809	0.108618	0.156667	0.0191233	0.01	0.143333	0.0533333	0.02	0.11		K01988	Uncharacterized protein At4g19900 OS=Arabidopsis thaliana OX=3702 GN=At4g19900 PE=2 SV=1
Sit-miR1133	Seita.7G194000.1		*	*	*		Poaceae specific		0.0713464	0.0524552	0.358594	0.0642207	0.0523935	0.389809	0.108618	4.67	2.10667	0.61	2.09	3.67	0.42	0.93	GO:0000166,GO:0005507,GO:0006812,GO:0016021,GO:0019829,GO:0030001,GO:0046872	K17686	Copper-transporting ATPase HMA5 OS=Oryza sativa subsp. japonica OX=39947 GN=HMA5 PE=2 SV=1
Sit-miR1133	Seita.7G219600.1		*	*	*		Poaceae specific		0.0713464	0.0524552	0.358594	0.0642207	0.0523935	0.389809	0.108618	4.78333	5.68	2.24667	4.11	1.63667	0.316667	3.13333	GO:0005515,GO:0006364,GO:0032040	K14555	Transducin beta-like protein 3 OS=Rattus norvegicus OX=10116 GN=Tbl3 PE=2 SV=1
Sit-miR1133	Seita.7G227100.1		*	*	*		Poaceae specific		0.0713464	0.0524552	0.358594	0.0642207	0.0523935	0.389809	0.108618	0.43	0.356667	0.133333	0.286667	0.396667	0.0666667	0.95	GO:0003779,GO:0007010,GO:0051015		Villin-4 OS=Oryza sativa subsp. japonica OX=39947 GN=VLN4 PE=3 SV=1
Sit-miR1133	Seita.7G227300.1		*	*	*		Poaceae specific		0.0713464	0.0524552	0.358594	0.0642207	0.0523935	0.389809	0.108618	2.75333	0	0.22	1.05	0	0.166667	0.0566667	GO:0004553,GO:0005618,GO:0005975,GO:0006073,GO:0010411,GO:0016762,GO:0042546,GO:0048046	K08235	Probable xyloglucan endotransglucosylase/hydrolase protein 16 OS=Arabidopsis thaliana OX=3702 GN=XTH16 PE=2 SV=2
Sit-miR1133	Seita.7G254300.1		*	*	*		Poaceae specific		0.0713464	0.0524552	0.358594	0.0642207	0.0523935	0.389809	0.108618	1.23	1.8	1.15	1.14667	1.65	0.523333	1.45667	GO:0005515		Pentatricopeptide repeat-containing protein At1g03560, mitochondrial OS=Arabidopsis thaliana OX=3702 GN=At1g03560 PE=2 SV=1
Sit-miR1133	Seita.7G270700.1		*	*			Poaceae specific		0.0713464	0.0524552	0.358594	0.0642207	0.0523935	0.389809	0.108618	286.687	353.21	54.3933	136.71	88.5967	37.7233	166.73	GO:0003735,GO:0005515,GO:0005840,GO:0006412	K02977	Ubiquitin-40S ribosomal protein S27a-2 OS=Oryza sativa subsp. japonica OX=39947 GN=RPS27AB PE=2 SV=3
Sit-miR1133	Seita.7G278300.1		*	*	*		Poaceae specific		0.0713464	0.0524552	0.358594	0.0642207	0.0523935	0.389809	0.108618	1.16333	1.88333	0.376667	0.583333	0.863333	3.18	1.42667			O-fucosyltransferase 38 OS=Arabidopsis thaliana OX=3702 GN=OFUT38 PE=2 SV=1
Sit-miR1133	Seita.7G294500.1		*	*			Poaceae specific		0.0713464	0.0524552	0.358594	0.0642207	0.0523935	0.389809	0.108618	4.12333	6.63	3.81667	4.93	4.37667	2.23333	4.13
Sit-miR1133	Seita.7G297700.1		*	*	*		Poaceae specific		0.0713464	0.0524552	0.358594	0.0642207	0.0523935	0.389809	0.108618	0.0766667	1.28667	2.6	0.0533333	1	0.823333	1.19
Sit-miR1133	Seita.7G317000.1			*			Poaceae specific	GRAS	0.0713464	0.0524552	0.358594	0.0642207	0.0523935	0.389809	0.108618	2.07667	0.746667	0.403333	0.79	0.7	0.2	0.693333			Scarecrow-like protein 3 OS=Arabidopsis thaliana OX=3702 GN=SCL3 PE=1 SV=1
Sit-miR1133	Seita.8G014700.1		*	*	*		Poaceae specific		0.0713464	0.0524552	0.358594	0.0642207	0.0523935	0.389809	0.108618	0.666667	1.12667	1.79333	0.523333	0.73	1.71	1.14333	GO:0006470,GO:0008138,GO:0016311,GO:0016791		Phosphoglucan phosphatase LSF2, chloroplastic OS=Arabidopsis thaliana OX=3702 GN=LSF2 PE=1 SV=1
Sit-miR1133	Seita.8G045000.1		*	*	*	*	Poaceae specific		0.0713464	0.0524552	0.358594	0.0642207	0.0523935	0.389809	0.108618	2.82	1.41333	1.46	1.42	0.556667	0.5	0.986667	GO:0005777,GO:0010468
Sit-miR1133	Seita.8G069400.1		*		*		Poaceae specific		0.0713464	0.0524552	0.358594	0.0642207	0.0523935	0.389809	0.108618	0.383333	0.18	0	0.0366667	0	0	0.02
Sit-miR1133	Seita.8G070700.1		*				Poaceae specific		0.0713464	0.0524552	0.358594	0.0642207	0.0523935	0.389809	0.108618	3.23	1.77333	0.17	1.83667	0.273333	1.37667	0.263333	GO:0022857,GO:0055085		Protein ZINC INDUCED FACILITATOR-LIKE 1 OS=Arabidopsis thaliana OX=3702 GN=ZIFL1 PE=2 SV=1
Sit-miR1133	Seita.8G081900.1		*	*			Poaceae specific		0.0713464	0.0524552	0.358594	0.0642207	0.0523935	0.389809	0.108618	8.26667	5.59333	12	5.43333	9.07	5.27333	10.4433	GO:0004348,GO:0004553,GO:0005975,GO:0006680,GO:0016020	K17108	Non-lysosomal glucosylceramidase OS=Homo sapiens OX=9606 GN=GBA2 PE=1 SV=2
Sit-miR1133	Seita.8G094900.1		*	*	*		Poaceae specific		0.0713464	0.0524552	0.358594	0.0642207	0.0523935	0.389809	0.108618	11.71	9.92333	6.75667	8.49333	15.4633	4.52	9.85667	GO:0044237,GO:0044249	K08963	Methylthioribose-1-phosphate isomerase OS=Zea mays OX=4577 GN=IDI2 PE=2 SV=1
Sit-miR1133	Seita.8G109700.1		*	*	*	*	Poaceae specific		0.0713464	0.0524552	0.358594	0.0642207	0.0523935	0.389809	0.108618	1.07333	1.07333	0.27	0.46	0.273333	0.146667	0.416667	GO:0019348,GO:0030176,GO:0030234	K09658	Dolichol-phosphate mannose synthase subunit 2 OS=Arabidopsis thaliana OX=3702 GN=DPMS2 PE=1 SV=1
Sit-miR1133	Seita.8G119900.1			*	*		Poaceae specific		0.0713464	0.0524552	0.358594	0.0642207	0.0523935	0.389809	0.108618	3.59333	9.86667	3.01667	3.15667	4.64	1.87667	8.91			O-fucosyltransferase 1 OS=Arabidopsis thaliana OX=3702 GN=OFUT1 PE=2 SV=1
Sit-miR1133	Seita.8G138300.1			*			Poaceae specific		0.0713464	0.0524552	0.358594	0.0642207	0.0523935	0.389809	0.108618	1.91333	1.91333	2.05667	0.816667	0.75	0.626667	1.33667
Sit-miR1133	Seita.8G150300.1		*	*	*	*	Poaceae specific		0.0713464	0.0524552	0.358594	0.0642207	0.0523935	0.389809	0.108618	0.443333	0	0	0.213333	0	0	0.00666667	GO:0006629		Patatin-like protein 1 OS=Oryza sativa subsp. indica OX=39946 GN=PLP1 PE=3 SV=1
Sit-miR1133	Seita.8G155000.1		*	*			Poaceae specific		0.0713464	0.0524552	0.358594	0.0642207	0.0523935	0.389809	0.108618	1.28	21.1133	70.85	0.273333	158	72.62	379.31			BURP domain-containing protein 6 OS=Oryza sativa subsp. japonica OX=39947 GN=BURP6 PE=2 SV=1
Sit-miR1133	Seita.8G158100.1		*	*			Poaceae specific		0.0713464	0.0524552	0.358594	0.0642207	0.0523935	0.389809	0.108618	4.42	5.37667	2.9	4.36667	3.47667	2.24	5.10333	GO:0006486,GO:0008373		Sialyltransferase-like protein 5 OS=Oryza sativa subsp. japonica OX=39947 GN=STLP5 PE=2 SV=1
Sit-miR1133	Seita.8G166900.1		*	*	*		Poaceae specific		0.0713464	0.0524552	0.358594	0.0642207	0.0523935	0.389809	0.108618	1.12667	0.0333333	0.03	1.08667	0.0833333	0.0333333	0.00666667	GO:0043531		Disease resistance protein Pik-2 OS=Oryza sativa subsp. japonica OX=39947 GN=PIK-2 PE=3 SV=1
Sit-miR1133	Seita.9G002500.1			*			Poaceae specific		0.0713464	0.0524552	0.358594	0.0642207	0.0523935	0.389809	0.108618	8.36	2.37333	1.21	5.19	2.11333	1.13333	4.74			OVARIAN TUMOR DOMAIN-containing deubiquitinating enzyme 9 OS=Arabidopsis thaliana OX=3702 GN=OTU9 PE=1 SV=1
Sit-miR1133	Seita.9G043800.1		*	*	*	*	Poaceae specific		0.0713464	0.0524552	0.358594	0.0642207	0.0523935	0.389809	0.108618	0.0266667	0.0266667	0.11	0.153333	0.786667	0.246667	0.03
Sit-miR1133	Seita.9G051300.1			*			Poaceae specific		0.0713464	0.0524552	0.358594	0.0642207	0.0523935	0.389809	0.108618	19.1433	20.0467	8.53667	11.36	10.98	7.89	14.99	GO:0015031,GO:0030906,GO:0042147	K18468	Vacuolar protein sorting-associated protein 35B OS=Arabidopsis thaliana OX=3702 GN=VPS35B PE=1 SV=1
Sit-miR1133	Seita.9G109200.1			*			Poaceae specific		0.0713464	0.0524552	0.358594	0.0642207	0.0523935	0.389809	0.108618	0.226667	0.09	0	2.22667	0.863333	0.08	0.153333	GO:0003824,GO:0009058,GO:0030170	K01762	1-aminocyclopropane-1-carboxylate synthase 1 OS=Oryza sativa subsp. indica OX=39946 GN=ACC1 PE=2 SV=2
Sit-miR1133	Seita.9G113900.1		*				Poaceae specific	MYB_related	0.0713464	0.0524552	0.358594	0.0642207	0.0523935	0.389809	0.108618	0.00279333	0.01534	0.0533333	0.57	2.03333	0.196667	0.11	GO:0003677		Protein REVEILLE 8 OS=Arabidopsis thaliana OX=3702 GN=RVE8 PE=2 SV=1
Sit-miR1133	Seita.9G146100.1		*	*			Poaceae specific		0.0713464	0.0524552	0.358594	0.0642207	0.0523935	0.389809	0.108618	6.25667	0.13	0.25	1.06	0.0266667	0.11	1.41	GO:0005385,GO:0016020,GO:0016021,GO:0030001,GO:0046873,GO:0055085,GO:0071577	K14709	Fe(2+) transport protein 1 OS=Oryza sativa subsp. japonica OX=39947 GN=IRT1 PE=2 SV=1
Sit-miR1133	Seita.9G153500.1		*	*	*		Poaceae specific		0.0713464	0.0524552	0.358594	0.0642207	0.0523935	0.389809	0.108618	9.68667	0.7	0.163333	38.3267	7.89333	0.993333	1.22		K16275	Probable E3 ubiquitin-protein ligase BAH1-like 1 OS=Oryza sativa subsp. indica OX=39946 GN=OsI_12825 PE=3 SV=1
Sit-miR1133	Seita.9G159500.1			*			Poaceae specific		0.0713464	0.0524552	0.358594	0.0642207	0.0523935	0.389809	0.108618	0.753333	0.536667	0.01	2.12667	1.55	0.0433333	2.52333	GO:0006629		Patatin-like protein 3 OS=Oryza sativa subsp. indica OX=39946 GN=PLP3 PE=3 SV=1
Sit-miR1133	Seita.9G172100.1		*	*	*	*	Poaceae specific		0.0713464	0.0524552	0.358594	0.0642207	0.0523935	0.389809	0.108618	1.06667	6.08	0.153333	0.463333	0.26	0.0966667	2.16333
Sit-miR1133	Seita.9G183400.1		*				Poaceae specific		0.0713464	0.0524552	0.358594	0.0642207	0.0523935	0.389809	0.108618	3.70667	0.12	0.66	1.55	0.41	1.24667	0.6	GO:0015297,GO:0016020,GO:0042910,GO:0055085	K03327	Protein DETOXIFICATION 40 OS=Arabidopsis thaliana OX=3702 GN=DTX40 PE=1 SV=1
Sit-miR1133	Seita.9G200900.1		*				Poaceae specific		0.0713464	0.0524552	0.358594	0.0642207	0.0523935	0.389809	0.108618	2.25	2.63	4.75	2.22	5.94333	5.28667	4.31667	GO:0004326,GO:0005524,GO:0009058,GO:0009396,GO:0016874	K01930	Folylpolyglutamate synthase OS=Arabidopsis thaliana OX=3702 GN=FPGS1 PE=1 SV=1
Sit-miR1133	Seita.9G241000.1		*		*		Poaceae specific		0.0713464	0.0524552	0.358594	0.0642207	0.0523935	0.389809	0.108618	55.78	0.176667	0.03	61.2367	9.69667	0.766667	3.7	GO:0005506,GO:0016705,GO:0020037,GO:0055114		Zealexin A1 synthase OS=Zea mays OX=4577 GN=CYP71Z18 PE=1 SV=1
Sit-miR1133	Seita.9G246100.1			*			Poaceae specific		0.0713464	0.0524552	0.358594	0.0642207	0.0523935	0.389809	0.108618	7.06667	7.47333	4.47333	5.10667	3.39667	1.95667	7.76333
Sit-miR1133	Seita.9G273500.1		*	*			Poaceae specific		0.0713464	0.0524552	0.358594	0.0642207	0.0523935	0.389809	0.108618	3.64667	3.01	2.13	2.23667	1.82667	1.96	3.06333	GO:0005515		F-box/kelch-repeat protein SKIP30 OS=Arabidopsis thaliana OX=3702 GN=SKIP30 PE=1 SV=2
Sit-miR1133	Seita.9G304400.1		*				Poaceae specific		0.0713464	0.0524552	0.358594	0.0642207	0.0523935	0.389809	0.108618	0.0166667	0.00912667	0.0122267	0	0.00333333	0.00333333	0.05
Sit-miR1133	Seita.9G324900.1		*	*	*		Poaceae specific		0.0713464	0.0524552	0.358594	0.0642207	0.0523935	0.389809	0.108618	2.74333	0.08	0.636667	2.50333	0.323333	2.25667	0.16	GO:0016491,GO:0055114		2-oxoglutarate-dependent dioxygenase 11 OS=Oryza sativa subsp. japonica OX=39947 GN=2ODD11 PE=1 SV=1
Sit-miR1133	Seita.9G328100.1		*	*	*		Poaceae specific		0.0713464	0.0524552	0.358594	0.0642207	0.0523935	0.389809	0.108618	0.233333	0.953333	0.243333	0.1	5.16	0.0133333	0.153333
Sit-miR1133	Seita.9G338500.1		*				Poaceae specific		0.0713464	0.0524552	0.358594	0.0642207	0.0523935	0.389809	0.108618	7.33	24.9767	0.7	1.58667	0.07	0.04	2.92667	GO:0005515,GO:0006749	K00799	Glutathione S-transferase F12 OS=Arabidopsis thaliana OX=3702 GN=GSTF12 PE=1 SV=1
Sit-miR1133	Seita.9G339800.1		*	*			Poaceae specific		0.0713464	0.0524552	0.358594	0.0642207	0.0523935	0.389809	0.108618	0	0.0366667	0.84	0	0.0766667	0.103333	0.303333	GO:0008270		EC protein homolog OS=Zea mays OX=4577 PE=3 SV=2
Sit-miR1133	Seita.9G358900.1			*			Poaceae specific		0.0713464	0.0524552	0.358594	0.0642207	0.0523935	0.389809	0.108618	2.67	0	0.0966667	7.14333	0.15	3.05333	0.196667	GO:0005524,GO:0016887		AAA-ATPase ASD, mitochondrial OS=Arabidopsis thaliana OX=3702 GN=AATP1 PE=1 SV=1
Sit-miR1133	Seita.9G374700.1			*			Poaceae specific		0.0713464	0.0524552	0.358594	0.0642207	0.0523935	0.389809	0.108618	3.87667	4.09	3.51333	3.34333	2.73333	2.61667	5.1	GO:0001510,GO:0005515,GO:0008168,GO:0009452	K14292	Trimethylguanosine synthase OS=Rattus norvegicus OX=10116 GN=Tgs1 PE=1 SV=1
Sit-miR1133	Seita.9G384500.1		*	*	*		Poaceae specific	bHLH	0.0713464	0.0524552	0.358594	0.0642207	0.0523935	0.389809	0.108618	1.99333	2.26667	1.51333	1.27	1.55333	6.26	4.21333	GO:0046983		Protein IRON-RELATED TRANSCRIPTION FACTOR 3 OS=Oryza sativa subsp. japonica OX=39947 GN=IRO3 PE=2 SV=1
Sit-miR1133	Seita.9G401400.1		*	*	*		Poaceae specific		0.0713464	0.0524552	0.358594	0.0642207	0.0523935	0.389809	0.108618	3.14333	2.15333	1.75	3.31667	7.95667	3.93333	3.30333
Sit-miR1133	Seita.9G410700.1		*	*	*		Poaceae specific		0.0713464	0.0524552	0.358594	0.0642207	0.0523935	0.389809	0.108618	15.7933	19.7567	6.75667	14.4967	12.6467	7.94	15.22	GO:0005515
Sit-miR1133	Seita.9G412400.1			*			Poaceae specific		0.0713464	0.0524552	0.358594	0.0642207	0.0523935	0.389809	0.108618	7.34667	2.43	2.72	12.3433	11.26	4.57	2.91333			Reticulon-like protein B16 OS=Arabidopsis thaliana OX=3702 GN=RTNLB16 PE=2 SV=1
Sit-miR1133	Seita.9G423200.1		*				Poaceae specific		0.0713464	0.0524552	0.358594	0.0642207	0.0523935	0.389809	0.108618	22.4767	22.25	11.0833	19.28	17.2233	7.89667	20.1267	GO:0004066,GO:0006529	K01953	Asparagine synthetase [glutamine-hydrolyzing] 2 OS=Oryza sativa subsp. japonica OX=39947 GN=Os06g0265000 PE=2 SV=3
Sit-miR1133	Seita.9G427500.1		*				Poaceae specific		0.0713464	0.0524552	0.358594	0.0642207	0.0523935	0.389809	0.108618	21.23	6.25	5.84667	15.6533	8.01333	5.89	7.58667	GO:0003824	K01692	Probable enoyl-CoA hydratase 1, peroxisomal OS=Arabidopsis thaliana OX=3702 GN=ECHIA PE=1 SV=1
Sit-miR1133	Seita.9G429300.1			*			Poaceae specific		0.0713464	0.0524552	0.358594	0.0642207	0.0523935	0.389809	0.108618	1.69	1.01	0.376667	0.82	0.45	0.833333	0.786667
Sit-miR1133	Seita.9G452700.1		*	*			Poaceae specific		0.0713464	0.0524552	0.358594	0.0642207	0.0523935	0.389809	0.108618	7.13	7.49	4.65667	6.48333	7.96333	2.56667	4.76667	GO:0016409
Sit-miR1133	Seita.9G467100.1		*	*	*		Poaceae specific		0.0713464	0.0524552	0.358594	0.0642207	0.0523935	0.389809	0.108618	0.496667	0.343333	0.353333	0.256667	0.683333	0.653333	0.53		K08239
Sit-miR1133	Seita.9G482200.1			*			Poaceae specific		0.0713464	0.0524552	0.358594	0.0642207	0.0523935	0.389809	0.108618	1.79333	1.93	7.93333	0.69	2.25	7.52333	2.06	GO:0009787,GO:0010100		Protein SHORT HYPOCOTYL IN WHITE LIGHT 1 OS=Arabidopsis thaliana OX=3702 GN=SHW1 PE=1 SV=1
Sit-miR1133	Seita.9G484300.1		*	*	*	*	Poaceae specific		0.0713464	0.0524552	0.358594	0.0642207	0.0523935	0.389809	0.108618	0.943333	2.46667	7.49667	1.35	4.08	8.36667	4.07667		K13354	Peroxisomal nicotinamide adenine dinucleotide carrier OS=Arabidopsis thaliana OX=3702 GN=PXN PE=1 SV=1
Sit-miR1133	Seita.9G484700.1		*	*	*		Poaceae specific		0.0713464	0.0524552	0.358594	0.0642207	0.0523935	0.389809	0.108618	7.29333	0.753333	8.09667	4.52	9.15333	4.09667	2.62333	GO:0004672,GO:0005524,GO:0006468	K20604	Mitogen-activated protein kinase kinase 9 OS=Arabidopsis thaliana OX=3702 GN=MKK9 PE=1 SV=1
Sit-miR1133	Seita.9G485000.1		*	*			Poaceae specific		0.0713464	0.0524552	0.358594	0.0642207	0.0523935	0.389809	0.108618	33.6	0.0866667	0.00666667	23.22	0.0866667	0.05	0.276667	GO:0022857,GO:0055085
Sit-miR1133	Seita.9G488100.1		*	*	*		Poaceae specific		0.0713464	0.0524552	0.358594	0.0642207	0.0523935	0.389809	0.108618	0.593333	0.0966667	0	0.14	0.136667	0.14	0.126667
Sit-miR1133	Seita.9G503400.1			*			Poaceae specific		0.0713464	0.0524552	0.358594	0.0642207	0.0523935	0.389809	0.108618	2.06	1.31333	1.75333	1.93	1.71333	1.12667	1.37333			Protein CLT2, chloroplastic OS=Arabidopsis thaliana OX=3702 GN=CLT2 PE=2 SV=1
Sit-miR1133	Seita.9G510300.1		*	*	*	*	Poaceae specific		0.0713464	0.0524552	0.358594	0.0642207	0.0523935	0.389809	0.108618	5.57333	4.03	2.64667	4.93	6.96	2.88667	5.80667	GO:0004843,GO:0006511,GO:0016579	K11842	Ubiquitin carboxyl-terminal hydrolase 3 OS=Arabidopsis thaliana OX=3702 GN=UBP3 PE=1 SV=1
Sit-miR1133	Seita.9G539200.1		*	*			Poaceae specific		0.0713464	0.0524552	0.358594	0.0642207	0.0523935	0.389809	0.108618	6.19	4.69	4.57	10.47	25.0633	2.02667	6.14	GO:0016020,GO:0016021,GO:0022857		WAT1-related protein At2g39510 OS=Arabidopsis thaliana OX=3702 GN=At2g39510 PE=2 SV=1
Sit-miR1133	Seita.J005500.1		*	*	*		Poaceae specific		0.0713464	0.0524552	0.358594	0.0642207	0.0523935	0.389809	0.108618	61.8567	17.6967	48.2967	27.47	12.87	30.7933	16.8167	GO:0003824,GO:0042819,GO:0042823	K06215	Probable pyridoxal 5'-phosphate synthase subunit PDX1.1 OS=Oryza sativa subsp. japonica OX=39947 GN=PDX11 PE=2 SV=1
Sit-miR1432	Seita.2G034500.1	*					Poaceae specific		71.4159	2.26493	13.3214	36.1756	64.172	182.611	18.5296	1.68667	0.0333333	1.90333	59.86	115.803	13.8633	1.65333			Protein TIFY 5 OS=Oryza sativa subsp. indica OX=39946 GN=TIFY5 PE=3 SV=1
Sit-miR1432	Seita.2G102400.1		*				Poaceae specific		71.4159	2.26493	13.3214	36.1756	64.172	182.611	18.5296	0	0	0	0	0	0	0.426667	GO:0009269		Desiccation-related protein PCC27-45 OS=Craterostigma plantagineum OX=4153 PE=2 SV=1
Sit-miR1432	Seita.3G366900.1		*				Poaceae specific		71.4159	2.26493	13.3214	36.1756	64.172	182.611	18.5296	0.643333	0.35	0	0.126667	0.0233333	0	0.0766667	GO:0005515		F-box protein At5g07610 OS=Arabidopsis thaliana OX=3702 GN=At5g07610 PE=2 SV=1
Sit-miR1432	Seita.8G026700.1	*					Poaceae specific		71.4159	2.26493	13.3214	36.1756	64.172	182.611	18.5296	0.126667	4.20667	0.06	0.163333	0.943333	0.0233333	8.48	GO:0005515	K14508	BTB/POZ domain and ankyrin repeat-containing protein NH5.2 OS=Oryza sativa subsp. japonica OX=39947 GN=NH5.2 PE=1 SV=1
Sit-miR156a	Seita.1G009500.1			*			Conserved		173.641	35.4316	64.8465	61.8279	48.6242	71.5222	30.5942	12.5933	9.43667	9.05333	14.0767	10.33	15.3333	11.44
Sit-miR156a	Seita.1G069300.1		*	*	*	*	Conserved	SBP	173.641	35.4316	64.8465	61.8279	48.6242	71.5222	30.5942	11.4367	7.93	3.01	6.05667	5.73333	3.96	6.89	GO:0003677,GO:0005634		Squamosa promoter-binding-like protein 11 OS=Oryza sativa subsp. japonica OX=39947 GN=SPL11 PE=2 SV=1
Sit-miR156a	Seita.1G091900.1		*	*	*		Conserved	SBP	173.641	35.4316	64.8465	61.8279	48.6242	71.5222	30.5942	4	6.65	1.16333	2.03	3.78	6.94333	10.55	GO:0003677,GO:0005634		Squamosa promoter-binding-like protein 3 OS=Oryza sativa subsp. indica OX=39946 GN=SPL3 PE=2 SV=1
Sit-miR156a	Seita.1G230700.1					*	Conserved		173.641	35.4316	64.8465	61.8279	48.6242	71.5222	30.5942	0.553333	0.08	0.0266667	0.0966667	0	0	0.0366667
Sit-miR156a	Seita.1G342800.1			*			Conserved		173.641	35.4316	64.8465	61.8279	48.6242	71.5222	30.5942	1.65	3	0.0633333	0.983333	0.446667	0.01862	2.03	GO:0005515		Protein TONSOKU OS=Arabidopsis thaliana OX=3702 GN=TSK PE=1 SV=2
Sit-miR156a	Seita.2G206600.1					*	Conserved		173.641	35.4316	64.8465	61.8279	48.6242	71.5222	30.5942	4.37	0.176667	0.176667	0.526667	0	0.146667	0.206667
Sit-miR156a	Seita.2G254300.1		*	*	*		Conserved	SBP	173.641	35.4316	64.8465	61.8279	48.6242	71.5222	30.5942	0.786667	11.5567	1.05667	2.35	3.38333	1.34333	1.74	GO:0003677,GO:0005634		Squamosa promoter-binding-like protein 17 OS=Oryza sativa subsp. japonica OX=39947 GN=SPL17 PE=2 SV=2
Sit-miR156a	Seita.2G266500.1	*	*	*	*		Conserved	SBP	173.641	35.4316	64.8465	61.8279	48.6242	71.5222	30.5942	0.276667	2.18667	0.316667	0.0933333	0.13	0.133333	7.95333	GO:0003677,GO:0005634		Squamosa promoter-binding-like protein 18 OS=Oryza sativa subsp. japonica OX=39947 GN=SPL18 PE=2 SV=1
Sit-miR156a	Seita.2G324900.1	*	*	*	*	*	Conserved	SBP	173.641	35.4316	64.8465	61.8279	48.6242	71.5222	30.5942	0.726667	2.96333	0.506667	0.43	1.35	2.05667	6.39	GO:0003677,GO:0005634		Squamosa promoter-binding-like protein 13 OS=Oryza sativa subsp. japonica OX=39947 GN=SPL13 PE=2 SV=1
Sit-miR156a	Seita.2G325000.1		*	*	*	*	Conserved	SBP	173.641	35.4316	64.8465	61.8279	48.6242	71.5222	30.5942	0.0566667	0.73	0.353333	0	0.533333	0.576667	2.18333	GO:0003677,GO:0005634		Squamosa promoter-binding-like protein 13 OS=Oryza sativa subsp. japonica OX=39947 GN=SPL13 PE=2 SV=1
Sit-miR156a	Seita.3G256700.1			*	*		Conserved		173.641	35.4316	64.8465	61.8279	48.6242	71.5222	30.5942	2.67	12.46	1.66667	0.716667	0.363333	0.176667	7.80333			RING finger protein 44 OS=Danio rerio OX=7955 GN=rnf44 PE=2 SV=1
Sit-miR156a	Seita.4G196500.1		*				Conserved		173.641	35.4316	64.8465	61.8279	48.6242	71.5222	30.5942	3.29	17.73	1.38	1.48	0.733333	0.52	11.9933	GO:0003824,GO:0006281,GO:0006284,GO:0008725	K01246	Probable GMP synthase [glutamine-hydrolyzing] OS=Helicobacter hepaticus (strain ATCC 51449 / 3B1) OX=235279 GN=guaA PE=3 SV=1
Sit-miR156a	Seita.4G270400.1	*	*	*	*		Conserved	SBP	173.641	35.4316	64.8465	61.8279	48.6242	71.5222	30.5942	6.13	10.94	1.07	2.39333	5.36333	0.57	11.1433	GO:0003677,GO:0005634		Squamosa promoter-binding-like protein 12 OS=Oryza sativa subsp. indica OX=39946 GN=SPL12 PE=2 SV=1
Sit-miR156a	Seita.5G104400.1		*				Conserved		173.641	35.4316	64.8465	61.8279	48.6242	71.5222	30.5942	6.97667	5.14333	4.62667	6.26667	5.49333	4.43	7.52333
Sit-miR156a	Seita.5G323200.1				*	*	Conserved		173.641	35.4316	64.8465	61.8279	48.6242	71.5222	30.5942	0.76	0.0133333	0	0.0866667	0.56	0.02	1.33	GO:0005216,GO:0005249,GO:0006811,GO:0006813,GO:0016020,GO:0055085	K21867	Potassium channel KAT3 OS=Oryza sativa subsp. japonica OX=39947 GN=Os01g0756700 PE=2 SV=1
Sit-miR156a	Seita.5G419200.1		*		*		Conserved	ARR-B	173.641	35.4316	64.8465	61.8279	48.6242	71.5222	30.5942	25.88	6.37333	4.16333	29.48	11.9967	5.11667	2.89333	GO:0000160,GO:0003677,GO:0003700,GO:0007165		Two-component response regulator ORR26 OS=Oryza sativa subsp. japonica OX=39947 GN=RR26 PE=3 SV=2
Sit-miR156a	Seita.5G432500.1		*	*	*		Conserved	SBP	173.641	35.4316	64.8465	61.8279	48.6242	71.5222	30.5942	5.44333	5.31667	1.66333	3.54667	4.41	8.21333	3.57333	GO:0003677,GO:0005634		Squamosa promoter-binding-like protein 2 OS=Oryza sativa subsp. japonica OX=39947 GN=SPL2 PE=2 SV=2
Sit-miR156a	Seita.5G465900.1					*	Conserved		173.641	35.4316	64.8465	61.8279	48.6242	71.5222	30.5942	4.65667	6.8	4.91	3.57333	4.89	2.32	5.20333	GO:0004177,GO:0006508,GO:0008270	K01267	Probable aspartyl aminopeptidase OS=Ricinus communis OX=3988 GN=RCOM_1506700 PE=2 SV=2
Sit-miR156a	Seita.6G205500.1		*	*	*		Conserved	SBP	173.641	35.4316	64.8465	61.8279	48.6242	71.5222	30.5942	1.52333	6.22	0.476667	0.793333	0.326667	0.293333	2.76667	GO:0003677,GO:0005634		Squamosa promoter-binding-like protein 14 OS=Oryza sativa subsp. japonica OX=39947 GN=SPL14 PE=2 SV=1
Sit-miR156a	Seita.6G208700.1		*	*	*		Conserved		173.641	35.4316	64.8465	61.8279	48.6242	71.5222	30.5942	48.8267	9.56667	31.9133	167.277	40.7833	9.89333	12.7867	GO:0004672,GO:0005524,GO:0006468,GO:0030246		Probable L-type lectin-domain containing receptor kinase S.5 OS=Arabidopsis thaliana OX=3702 GN=LECRKS5 PE=2 SV=1
Sit-miR156a	Seita.6G223300.1	*	*	*	*		Conserved	SBP	173.641	35.4316	64.8465	61.8279	48.6242	71.5222	30.5942	0.676667	1.8	0.25	0.956667	0.503333	0.256667	2.46333	GO:0003677,GO:0005634		Teosinte glume architecture 1 OS=Zea mays OX=4577 GN=TGA1 PE=1 SV=1
Sit-miR156a	Seita.7G082700.1			*			Conserved		173.641	35.4316	64.8465	61.8279	48.6242	71.5222	30.5942	20.3433	0.133333	0.00227333	2.08667	0.00862667	0	0.00200667	GO:0015079,GO:0016020,GO:0071805	K03549	Potassium transporter 1 OS=Oryza sativa subsp. japonica OX=39947 GN=HAK1 PE=1 SV=2
Sit-miR156a	Seita.7G190000.1		*	*	*		Conserved	SBP	173.641	35.4316	64.8465	61.8279	48.6242	71.5222	30.5942	0	0.473333	0.0366667	0	0	0	0.0333333	GO:0003677,GO:0005634		Squamosa promoter-binding-like protein 7 OS=Oryza sativa subsp. japonica OX=39947 GN=SPL7 PE=2 SV=2
Sit-miR156a	Seita.7G287000.1			*			Conserved		173.641	35.4316	64.8465	61.8279	48.6242	71.5222	30.5942	0.61	1.03333	3.89667	0.116667	0.0566667	0.173333	0.396667	GO:0016020	K03453	Probable sodium/metabolite cotransporter BASS1, chloroplastic OS=Oryza sativa subsp. japonica OX=39947 GN=BASS1 PE=2 SV=2
Sit-miR156a	Seita.8G124900.1	*	*	*	*	*	Conserved	SBP	173.641	35.4316	64.8465	61.8279	48.6242	71.5222	30.5942	2.43	1.62	0.336667	1.35333	1.01333	0.24	1.02333	GO:0003677,GO:0005634		Putative squamosa promoter-binding-like protein 19 OS=Oryza sativa subsp. japonica OX=39947 GN=SPL19 PE=3 SV=2
Sit-miR156a	Seita.8G167300.1		*	*			Conserved		173.641	35.4316	64.8465	61.8279	48.6242	71.5222	30.5942	11.72	0.17	0.186667	7.35667	0.536667	0.39	0.196667	GO:0043531		Disease resistance protein Pik-2 OS=Oryza sativa subsp. japonica OX=39947 GN=PIK-2 PE=3 SV=1
Sit-miR156a	Seita.9G012800.1				*		Conserved		173.641	35.4316	64.8465	61.8279	48.6242	71.5222	30.5942	3.32667	5.23	4.93667	7.33	9.22667	7.15333	7.91
Sit-miR156a	Seita.9G072000.1		*				Conserved		173.641	35.4316	64.8465	61.8279	48.6242	71.5222	30.5942	7.39667	9.56667	20.83	9.47	13.6667	11.8967	6.72667			Uncharacterized protein At1g01500 OS=Arabidopsis thaliana OX=3702 GN=At1g01500 PE=2 SV=1
Sit-miR156a	Seita.9G538400.1				*		Conserved		173.641	35.4316	64.8465	61.8279	48.6242	71.5222	30.5942	15.55	13.3	9.29	8.29	9.62667	8.64667	13.3967		K24997	Protein GDAP2 homolog OS=Nematostella vectensis OX=45351 GN=gdap2 PE=3 SV=1
Sit-miR156b	Seita.1G009500.1			*			Conserved		149.195	14.8663	27.8354	34.4213	15.554	25.4315	21.0984	12.5933	9.43667	9.05333	14.0767	10.33	15.3333	11.44
Sit-miR156b	Seita.1G069300.1		*	*	*	*	Conserved	SBP	149.195	14.8663	27.8354	34.4213	15.554	25.4315	21.0984	11.4367	7.93	3.01	6.05667	5.73333	3.96	6.89	GO:0003677,GO:0005634		Squamosa promoter-binding-like protein 11 OS=Oryza sativa subsp. japonica OX=39947 GN=SPL11 PE=2 SV=1
Sit-miR156b	Seita.1G091900.1	*	*	*	*		Conserved	SBP	149.195	14.8663	27.8354	34.4213	15.554	25.4315	21.0984	4	6.65	1.16333	2.03	3.78	6.94333	10.55	GO:0003677,GO:0005634		Squamosa promoter-binding-like protein 3 OS=Oryza sativa subsp. indica OX=39946 GN=SPL3 PE=2 SV=1
Sit-miR156b	Seita.1G230700.1					*	Conserved		149.195	14.8663	27.8354	34.4213	15.554	25.4315	21.0984	0.553333	0.08	0.0266667	0.0966667	0	0	0.0366667
Sit-miR156b	Seita.1G342800.1			*			Conserved		149.195	14.8663	27.8354	34.4213	15.554	25.4315	21.0984	1.65	3	0.0633333	0.983333	0.446667	0.01862	2.03	GO:0005515		Protein TONSOKU OS=Arabidopsis thaliana OX=3702 GN=TSK PE=1 SV=2
Sit-miR156b	Seita.2G206600.1					*	Conserved		149.195	14.8663	27.8354	34.4213	15.554	25.4315	21.0984	4.37	0.176667	0.176667	0.526667	0	0.146667	0.206667
Sit-miR156b	Seita.2G254300.1		*	*	*		Conserved	SBP	149.195	14.8663	27.8354	34.4213	15.554	25.4315	21.0984	0.786667	11.5567	1.05667	2.35	3.38333	1.34333	1.74	GO:0003677,GO:0005634		Squamosa promoter-binding-like protein 17 OS=Oryza sativa subsp. japonica OX=39947 GN=SPL17 PE=2 SV=2
Sit-miR156b	Seita.2G266500.1		*	*	*		Conserved	SBP	149.195	14.8663	27.8354	34.4213	15.554	25.4315	21.0984	0.276667	2.18667	0.316667	0.0933333	0.13	0.133333	7.95333	GO:0003677,GO:0005634		Squamosa promoter-binding-like protein 18 OS=Oryza sativa subsp. japonica OX=39947 GN=SPL18 PE=2 SV=1
Sit-miR156b	Seita.2G324900.1		*	*	*	*	Conserved	SBP	149.195	14.8663	27.8354	34.4213	15.554	25.4315	21.0984	0.726667	2.96333	0.506667	0.43	1.35	2.05667	6.39	GO:0003677,GO:0005634		Squamosa promoter-binding-like protein 13 OS=Oryza sativa subsp. japonica OX=39947 GN=SPL13 PE=2 SV=1
Sit-miR156b	Seita.2G325000.1		*	*	*	*	Conserved	SBP	149.195	14.8663	27.8354	34.4213	15.554	25.4315	21.0984	0.0566667	0.73	0.353333	0	0.533333	0.576667	2.18333	GO:0003677,GO:0005634		Squamosa promoter-binding-like protein 13 OS=Oryza sativa subsp. japonica OX=39947 GN=SPL13 PE=2 SV=1
Sit-miR156b	Seita.3G256700.1			*	*		Conserved		149.195	14.8663	27.8354	34.4213	15.554	25.4315	21.0984	2.67	12.46	1.66667	0.716667	0.363333	0.176667	7.80333			RING finger protein 44 OS=Danio rerio OX=7955 GN=rnf44 PE=2 SV=1
Sit-miR156b	Seita.4G196500.1		*				Conserved		149.195	14.8663	27.8354	34.4213	15.554	25.4315	21.0984	3.29	17.73	1.38	1.48	0.733333	0.52	11.9933	GO:0003824,GO:0006281,GO:0006284,GO:0008725	K01246	Probable GMP synthase [glutamine-hydrolyzing] OS=Helicobacter hepaticus (strain ATCC 51449 / 3B1) OX=235279 GN=guaA PE=3 SV=1
Sit-miR156b	Seita.4G270400.1		*	*	*		Conserved	SBP	149.195	14.8663	27.8354	34.4213	15.554	25.4315	21.0984	6.13	10.94	1.07	2.39333	5.36333	0.57	11.1433	GO:0003677,GO:0005634		Squamosa promoter-binding-like protein 12 OS=Oryza sativa subsp. indica OX=39946 GN=SPL12 PE=2 SV=1
Sit-miR156b	Seita.5G104400.1		*				Conserved		149.195	14.8663	27.8354	34.4213	15.554	25.4315	21.0984	6.97667	5.14333	4.62667	6.26667	5.49333	4.43	7.52333
Sit-miR156b	Seita.5G323200.1				*	*	Conserved		149.195	14.8663	27.8354	34.4213	15.554	25.4315	21.0984	0.76	0.0133333	0	0.0866667	0.56	0.02	1.33	GO:0005216,GO:0005249,GO:0006811,GO:0006813,GO:0016020,GO:0055085	K21867	Potassium channel KAT3 OS=Oryza sativa subsp. japonica OX=39947 GN=Os01g0756700 PE=2 SV=1
Sit-miR156b	Seita.5G419200.1		*		*		Conserved	ARR-B	149.195	14.8663	27.8354	34.4213	15.554	25.4315	21.0984	25.88	6.37333	4.16333	29.48	11.9967	5.11667	2.89333	GO:0000160,GO:0003677,GO:0003700,GO:0007165		Two-component response regulator ORR26 OS=Oryza sativa subsp. japonica OX=39947 GN=RR26 PE=3 SV=2
Sit-miR156b	Seita.5G432500.1		*	*	*		Conserved	SBP	149.195	14.8663	27.8354	34.4213	15.554	25.4315	21.0984	5.44333	5.31667	1.66333	3.54667	4.41	8.21333	3.57333	GO:0003677,GO:0005634		Squamosa promoter-binding-like protein 2 OS=Oryza sativa subsp. japonica OX=39947 GN=SPL2 PE=2 SV=2
Sit-miR156b	Seita.5G465900.1					*	Conserved		149.195	14.8663	27.8354	34.4213	15.554	25.4315	21.0984	4.65667	6.8	4.91	3.57333	4.89	2.32	5.20333	GO:0004177,GO:0006508,GO:0008270	K01267	Probable aspartyl aminopeptidase OS=Ricinus communis OX=3988 GN=RCOM_1506700 PE=2 SV=2
Sit-miR156b	Seita.6G205500.1	*	*	*	*		Conserved	SBP	149.195	14.8663	27.8354	34.4213	15.554	25.4315	21.0984	1.52333	6.22	0.476667	0.793333	0.326667	0.293333	2.76667	GO:0003677,GO:0005634		Squamosa promoter-binding-like protein 14 OS=Oryza sativa subsp. japonica OX=39947 GN=SPL14 PE=2 SV=1
Sit-miR156b	Seita.6G208700.1		*	*	*		Conserved		149.195	14.8663	27.8354	34.4213	15.554	25.4315	21.0984	48.8267	9.56667	31.9133	167.277	40.7833	9.89333	12.7867	GO:0004672,GO:0005524,GO:0006468,GO:0030246		Probable L-type lectin-domain containing receptor kinase S.5 OS=Arabidopsis thaliana OX=3702 GN=LECRKS5 PE=2 SV=1
Sit-miR156b	Seita.6G223300.1	*	*	*	*		Conserved	SBP	149.195	14.8663	27.8354	34.4213	15.554	25.4315	21.0984	0.676667	1.8	0.25	0.956667	0.503333	0.256667	2.46333	GO:0003677,GO:0005634		Teosinte glume architecture 1 OS=Zea mays OX=4577 GN=TGA1 PE=1 SV=1
Sit-miR156b	Seita.7G082700.1			*			Conserved		149.195	14.8663	27.8354	34.4213	15.554	25.4315	21.0984	20.3433	0.133333	0.00227333	2.08667	0.00862667	0	0.00200667	GO:0015079,GO:0016020,GO:0071805	K03549	Potassium transporter 1 OS=Oryza sativa subsp. japonica OX=39947 GN=HAK1 PE=1 SV=2
Sit-miR156b	Seita.7G190000.1		*	*	*		Conserved	SBP	149.195	14.8663	27.8354	34.4213	15.554	25.4315	21.0984	0	0.473333	0.0366667	0	0	0	0.0333333	GO:0003677,GO:0005634		Squamosa promoter-binding-like protein 7 OS=Oryza sativa subsp. japonica OX=39947 GN=SPL7 PE=2 SV=2
Sit-miR156b	Seita.7G287000.1			*			Conserved		149.195	14.8663	27.8354	34.4213	15.554	25.4315	21.0984	0.61	1.03333	3.89667	0.116667	0.0566667	0.173333	0.396667	GO:0016020	K03453	Probable sodium/metabolite cotransporter BASS1, chloroplastic OS=Oryza sativa subsp. japonica OX=39947 GN=BASS1 PE=2 SV=2
Sit-miR156b	Seita.8G124900.1		*	*	*	*	Conserved	SBP	149.195	14.8663	27.8354	34.4213	15.554	25.4315	21.0984	2.43	1.62	0.336667	1.35333	1.01333	0.24	1.02333	GO:0003677,GO:0005634		Putative squamosa promoter-binding-like protein 19 OS=Oryza sativa subsp. japonica OX=39947 GN=SPL19 PE=3 SV=2
Sit-miR156b	Seita.8G167300.1		*	*			Conserved		149.195	14.8663	27.8354	34.4213	15.554	25.4315	21.0984	11.72	0.17	0.186667	7.35667	0.536667	0.39	0.196667	GO:0043531		Disease resistance protein Pik-2 OS=Oryza sativa subsp. japonica OX=39947 GN=PIK-2 PE=3 SV=1
Sit-miR156b	Seita.9G012800.1				*		Conserved		149.195	14.8663	27.8354	34.4213	15.554	25.4315	21.0984	3.32667	5.23	4.93667	7.33	9.22667	7.15333	7.91
Sit-miR156b	Seita.9G072000.1		*				Conserved		149.195	14.8663	27.8354	34.4213	15.554	25.4315	21.0984	7.39667	9.56667	20.83	9.47	13.6667	11.8967	6.72667			Uncharacterized protein At1g01500 OS=Arabidopsis thaliana OX=3702 GN=At1g01500 PE=2 SV=1
Sit-miR156b	Seita.9G538400.1				*		Conserved		149.195	14.8663	27.8354	34.4213	15.554	25.4315	21.0984	15.55	13.3	9.29	8.29	9.62667	8.64667	13.3967		K24997	Protein GDAP2 homolog OS=Nematostella vectensis OX=45351 GN=gdap2 PE=3 SV=1
Sit-miR156c	Seita.1G009500.1			*			Conserved		153.022	14.9866	27.892	35.4021	15.642	25.6569	21.1225	12.5933	9.43667	9.05333	14.0767	10.33	15.3333	11.44
Sit-miR156c	Seita.1G069300.1	*	*	*	*	*	Conserved	SBP	153.022	14.9866	27.892	35.4021	15.642	25.6569	21.1225	11.4367	7.93	3.01	6.05667	5.73333	3.96	6.89	GO:0003677,GO:0005634		Squamosa promoter-binding-like protein 11 OS=Oryza sativa subsp. japonica OX=39947 GN=SPL11 PE=2 SV=1
Sit-miR156c	Seita.1G091900.1	*	*	*	*		Conserved	SBP	153.022	14.9866	27.892	35.4021	15.642	25.6569	21.1225	4	6.65	1.16333	2.03	3.78	6.94333	10.55	GO:0003677,GO:0005634		Squamosa promoter-binding-like protein 3 OS=Oryza sativa subsp. indica OX=39946 GN=SPL3 PE=2 SV=1
Sit-miR156c	Seita.1G230700.1					*	Conserved		153.022	14.9866	27.892	35.4021	15.642	25.6569	21.1225	0.553333	0.08	0.0266667	0.0966667	0	0	0.0366667
Sit-miR156c	Seita.1G342800.1			*			Conserved		153.022	14.9866	27.892	35.4021	15.642	25.6569	21.1225	1.65	3	0.0633333	0.983333	0.446667	0.01862	2.03	GO:0005515		Protein TONSOKU OS=Arabidopsis thaliana OX=3702 GN=TSK PE=1 SV=2
Sit-miR156c	Seita.2G206600.1					*	Conserved		153.022	14.9866	27.892	35.4021	15.642	25.6569	21.1225	4.37	0.176667	0.176667	0.526667	0	0.146667	0.206667
Sit-miR156c	Seita.2G254300.1	*	*	*	*		Conserved	SBP	153.022	14.9866	27.892	35.4021	15.642	25.6569	21.1225	0.786667	11.5567	1.05667	2.35	3.38333	1.34333	1.74	GO:0003677,GO:0005634		Squamosa promoter-binding-like protein 17 OS=Oryza sativa subsp. japonica OX=39947 GN=SPL17 PE=2 SV=2
Sit-miR156c	Seita.2G266500.1		*	*	*		Conserved	SBP	153.022	14.9866	27.892	35.4021	15.642	25.6569	21.1225	0.276667	2.18667	0.316667	0.0933333	0.13	0.133333	7.95333	GO:0003677,GO:0005634		Squamosa promoter-binding-like protein 18 OS=Oryza sativa subsp. japonica OX=39947 GN=SPL18 PE=2 SV=1
Sit-miR156c	Seita.2G324900.1	*	*	*	*	*	Conserved	SBP	153.022	14.9866	27.892	35.4021	15.642	25.6569	21.1225	0.726667	2.96333	0.506667	0.43	1.35	2.05667	6.39	GO:0003677,GO:0005634		Squamosa promoter-binding-like protein 13 OS=Oryza sativa subsp. japonica OX=39947 GN=SPL13 PE=2 SV=1
Sit-miR156c	Seita.2G325000.1		*	*	*	*	Conserved	SBP	153.022	14.9866	27.892	35.4021	15.642	25.6569	21.1225	0.0566667	0.73	0.353333	0	0.533333	0.576667	2.18333	GO:0003677,GO:0005634		Squamosa promoter-binding-like protein 13 OS=Oryza sativa subsp. japonica OX=39947 GN=SPL13 PE=2 SV=1
Sit-miR156c	Seita.3G256700.1			*	*		Conserved		153.022	14.9866	27.892	35.4021	15.642	25.6569	21.1225	2.67	12.46	1.66667	0.716667	0.363333	0.176667	7.80333			RING finger protein 44 OS=Danio rerio OX=7955 GN=rnf44 PE=2 SV=1
Sit-miR156c	Seita.4G196500.1		*				Conserved		153.022	14.9866	27.892	35.4021	15.642	25.6569	21.1225	3.29	17.73	1.38	1.48	0.733333	0.52	11.9933	GO:0003824,GO:0006281,GO:0006284,GO:0008725	K01246	Probable GMP synthase [glutamine-hydrolyzing] OS=Helicobacter hepaticus (strain ATCC 51449 / 3B1) OX=235279 GN=guaA PE=3 SV=1
Sit-miR156c	Seita.4G270400.1		*	*	*		Conserved	SBP	153.022	14.9866	27.892	35.4021	15.642	25.6569	21.1225	6.13	10.94	1.07	2.39333	5.36333	0.57	11.1433	GO:0003677,GO:0005634		Squamosa promoter-binding-like protein 12 OS=Oryza sativa subsp. indica OX=39946 GN=SPL12 PE=2 SV=1
Sit-miR156c	Seita.5G104400.1		*				Conserved		153.022	14.9866	27.892	35.4021	15.642	25.6569	21.1225	6.97667	5.14333	4.62667	6.26667	5.49333	4.43	7.52333
Sit-miR156c	Seita.5G323200.1				*	*	Conserved		153.022	14.9866	27.892	35.4021	15.642	25.6569	21.1225	0.76	0.0133333	0	0.0866667	0.56	0.02	1.33	GO:0005216,GO:0005249,GO:0006811,GO:0006813,GO:0016020,GO:0055085	K21867	Potassium channel KAT3 OS=Oryza sativa subsp. japonica OX=39947 GN=Os01g0756700 PE=2 SV=1
Sit-miR156c	Seita.5G419200.1		*		*		Conserved	ARR-B	153.022	14.9866	27.892	35.4021	15.642	25.6569	21.1225	25.88	6.37333	4.16333	29.48	11.9967	5.11667	2.89333	GO:0000160,GO:0003677,GO:0003700,GO:0007165		Two-component response regulator ORR26 OS=Oryza sativa subsp. japonica OX=39947 GN=RR26 PE=3 SV=2
Sit-miR156c	Seita.5G432500.1		*	*	*		Conserved	SBP	153.022	14.9866	27.892	35.4021	15.642	25.6569	21.1225	5.44333	5.31667	1.66333	3.54667	4.41	8.21333	3.57333	GO:0003677,GO:0005634		Squamosa promoter-binding-like protein 2 OS=Oryza sativa subsp. japonica OX=39947 GN=SPL2 PE=2 SV=2
Sit-miR156c	Seita.5G465900.1					*	Conserved		153.022	14.9866	27.892	35.4021	15.642	25.6569	21.1225	4.65667	6.8	4.91	3.57333	4.89	2.32	5.20333	GO:0004177,GO:0006508,GO:0008270	K01267	Probable aspartyl aminopeptidase OS=Ricinus communis OX=3988 GN=RCOM_1506700 PE=2 SV=2
Sit-miR156c	Seita.6G205500.1	*	*	*	*		Conserved	SBP	153.022	14.9866	27.892	35.4021	15.642	25.6569	21.1225	1.52333	6.22	0.476667	0.793333	0.326667	0.293333	2.76667	GO:0003677,GO:0005634		Squamosa promoter-binding-like protein 14 OS=Oryza sativa subsp. japonica OX=39947 GN=SPL14 PE=2 SV=1
Sit-miR156c	Seita.6G208700.1		*	*	*		Conserved		153.022	14.9866	27.892	35.4021	15.642	25.6569	21.1225	48.8267	9.56667	31.9133	167.277	40.7833	9.89333	12.7867	GO:0004672,GO:0005524,GO:0006468,GO:0030246		Probable L-type lectin-domain containing receptor kinase S.5 OS=Arabidopsis thaliana OX=3702 GN=LECRKS5 PE=2 SV=1
Sit-miR156c	Seita.6G223300.1	*	*	*	*		Conserved	SBP	153.022	14.9866	27.892	35.4021	15.642	25.6569	21.1225	0.676667	1.8	0.25	0.956667	0.503333	0.256667	2.46333	GO:0003677,GO:0005634		Teosinte glume architecture 1 OS=Zea mays OX=4577 GN=TGA1 PE=1 SV=1
Sit-miR156c	Seita.7G082700.1			*			Conserved		153.022	14.9866	27.892	35.4021	15.642	25.6569	21.1225	20.3433	0.133333	0.00227333	2.08667	0.00862667	0	0.00200667	GO:0015079,GO:0016020,GO:0071805	K03549	Potassium transporter 1 OS=Oryza sativa subsp. japonica OX=39947 GN=HAK1 PE=1 SV=2
Sit-miR156c	Seita.7G190000.1		*	*	*		Conserved	SBP	153.022	14.9866	27.892	35.4021	15.642	25.6569	21.1225	0	0.473333	0.0366667	0	0	0	0.0333333	GO:0003677,GO:0005634		Squamosa promoter-binding-like protein 7 OS=Oryza sativa subsp. japonica OX=39947 GN=SPL7 PE=2 SV=2
Sit-miR156c	Seita.7G287000.1			*			Conserved		153.022	14.9866	27.892	35.4021	15.642	25.6569	21.1225	0.61	1.03333	3.89667	0.116667	0.0566667	0.173333	0.396667	GO:0016020	K03453	Probable sodium/metabolite cotransporter BASS1, chloroplastic OS=Oryza sativa subsp. japonica OX=39947 GN=BASS1 PE=2 SV=2
Sit-miR156c	Seita.8G124900.1		*	*	*	*	Conserved	SBP	153.022	14.9866	27.892	35.4021	15.642	25.6569	21.1225	2.43	1.62	0.336667	1.35333	1.01333	0.24	1.02333	GO:0003677,GO:0005634		Putative squamosa promoter-binding-like protein 19 OS=Oryza sativa subsp. japonica OX=39947 GN=SPL19 PE=3 SV=2
Sit-miR156c	Seita.8G167300.1		*	*			Conserved		153.022	14.9866	27.892	35.4021	15.642	25.6569	21.1225	11.72	0.17	0.186667	7.35667	0.536667	0.39	0.196667	GO:0043531		Disease resistance protein Pik-2 OS=Oryza sativa subsp. japonica OX=39947 GN=PIK-2 PE=3 SV=1
Sit-miR156c	Seita.9G012800.1				*		Conserved		153.022	14.9866	27.892	35.4021	15.642	25.6569	21.1225	3.32667	5.23	4.93667	7.33	9.22667	7.15333	7.91
Sit-miR156c	Seita.9G072000.1		*				Conserved		153.022	14.9866	27.892	35.4021	15.642	25.6569	21.1225	7.39667	9.56667	20.83	9.47	13.6667	11.8967	6.72667			Uncharacterized protein At1g01500 OS=Arabidopsis thaliana OX=3702 GN=At1g01500 PE=2 SV=1
Sit-miR156c	Seita.9G538400.1				*		Conserved		153.022	14.9866	27.892	35.4021	15.642	25.6569	21.1225	15.55	13.3	9.29	8.29	9.62667	8.64667	13.3967		K24997	Protein GDAP2 homolog OS=Nematostella vectensis OX=45351 GN=gdap2 PE=3 SV=1
Sit-miR156d	Seita.1G008400.1		*				Conserved		8.97745	4.61905	7.76928	8.2746	2.96371	3.84582	1.82266	60.5633	49.94	30.86	60.3733	55.25	24.3767	58.3833	GO:0005515,GO:0010997,GO:0097027,GO:1904668	K03363	Cell division cycle 20.1, cofactor of APC complex OS=Arabidopsis thaliana OX=3702 GN=CDC20-1 PE=1 SV=1
Sit-miR156d	Seita.1G069300.1		*	*	*	*	Conserved	SBP	8.97745	4.61905	7.76928	8.2746	2.96371	3.84582	1.82266	11.4367	7.93	3.01	6.05667	5.73333	3.96	6.89	GO:0003677,GO:0005634		Squamosa promoter-binding-like protein 11 OS=Oryza sativa subsp. japonica OX=39947 GN=SPL11 PE=2 SV=1
Sit-miR156d	Seita.1G077000.1				*		Conserved		8.97745	4.61905	7.76928	8.2746	2.96371	3.84582	1.82266	2.30667	0.336667	0.123333	2.21	0.936667	0.543333	1.15333
Sit-miR156d	Seita.1G091900.1		*	*	*		Conserved	SBP	8.97745	4.61905	7.76928	8.2746	2.96371	3.84582	1.82266	4	6.65	1.16333	2.03	3.78	6.94333	10.55	GO:0003677,GO:0005634		Squamosa promoter-binding-like protein 3 OS=Oryza sativa subsp. indica OX=39946 GN=SPL3 PE=2 SV=1
Sit-miR156d	Seita.2G254300.1	*	*	*	*		Conserved	SBP	8.97745	4.61905	7.76928	8.2746	2.96371	3.84582	1.82266	0.786667	11.5567	1.05667	2.35	3.38333	1.34333	1.74	GO:0003677,GO:0005634		Squamosa promoter-binding-like protein 17 OS=Oryza sativa subsp. japonica OX=39947 GN=SPL17 PE=2 SV=2
Sit-miR156d	Seita.2G266500.1		*	*	*		Conserved	SBP	8.97745	4.61905	7.76928	8.2746	2.96371	3.84582	1.82266	0.276667	2.18667	0.316667	0.0933333	0.13	0.133333	7.95333	GO:0003677,GO:0005634		Squamosa promoter-binding-like protein 18 OS=Oryza sativa subsp. japonica OX=39947 GN=SPL18 PE=2 SV=1
Sit-miR156d	Seita.2G324900.1		*	*	*	*	Conserved	SBP	8.97745	4.61905	7.76928	8.2746	2.96371	3.84582	1.82266	0.726667	2.96333	0.506667	0.43	1.35	2.05667	6.39	GO:0003677,GO:0005634		Squamosa promoter-binding-like protein 13 OS=Oryza sativa subsp. japonica OX=39947 GN=SPL13 PE=2 SV=1
Sit-miR156d	Seita.2G325000.1		*	*	*	*	Conserved	SBP	8.97745	4.61905	7.76928	8.2746	2.96371	3.84582	1.82266	0.0566667	0.73	0.353333	0	0.533333	0.576667	2.18333	GO:0003677,GO:0005634		Squamosa promoter-binding-like protein 13 OS=Oryza sativa subsp. japonica OX=39947 GN=SPL13 PE=2 SV=1
Sit-miR156d	Seita.3G256700.1		*	*			Conserved		8.97745	4.61905	7.76928	8.2746	2.96371	3.84582	1.82266	2.67	12.46	1.66667	0.716667	0.363333	0.176667	7.80333			RING finger protein 44 OS=Danio rerio OX=7955 GN=rnf44 PE=2 SV=1
Sit-miR156d	Seita.4G270400.1		*	*	*		Conserved	SBP	8.97745	4.61905	7.76928	8.2746	2.96371	3.84582	1.82266	6.13	10.94	1.07	2.39333	5.36333	0.57	11.1433	GO:0003677,GO:0005634		Squamosa promoter-binding-like protein 12 OS=Oryza sativa subsp. indica OX=39946 GN=SPL12 PE=2 SV=1
Sit-miR156d	Seita.5G213100.1		*				Conserved		8.97745	4.61905	7.76928	8.2746	2.96371	3.84582	1.82266	1.01	0.0166667	13	0.25	0.0233333	1.75667	0.0666667			Probable esterase KAI2 OS=Arabidopsis thaliana OX=3702 GN=KAI2 PE=1 SV=1
Sit-miR156d	Seita.5G432500.1		*	*	*		Conserved	SBP	8.97745	4.61905	7.76928	8.2746	2.96371	3.84582	1.82266	5.44333	5.31667	1.66333	3.54667	4.41	8.21333	3.57333	GO:0003677,GO:0005634		Squamosa promoter-binding-like protein 2 OS=Oryza sativa subsp. japonica OX=39947 GN=SPL2 PE=2 SV=2
Sit-miR156d	Seita.5G465900.1					*	Conserved		8.97745	4.61905	7.76928	8.2746	2.96371	3.84582	1.82266	4.65667	6.8	4.91	3.57333	4.89	2.32	5.20333	GO:0004177,GO:0006508,GO:0008270	K01267	Probable aspartyl aminopeptidase OS=Ricinus communis OX=3988 GN=RCOM_1506700 PE=2 SV=2
Sit-miR156d	Seita.6G154000.1		*		*		Conserved		8.97745	4.61905	7.76928	8.2746	2.96371	3.84582	1.82266	1.05	0.526667	1.10333	0.616667	0.433333	0.666667	0.753333
Sit-miR156d	Seita.6G205500.1		*	*	*		Conserved	SBP	8.97745	4.61905	7.76928	8.2746	2.96371	3.84582	1.82266	1.52333	6.22	0.476667	0.793333	0.326667	0.293333	2.76667	GO:0003677,GO:0005634		Squamosa promoter-binding-like protein 14 OS=Oryza sativa subsp. japonica OX=39947 GN=SPL14 PE=2 SV=1
Sit-miR156d	Seita.6G208700.1			*	*		Conserved		8.97745	4.61905	7.76928	8.2746	2.96371	3.84582	1.82266	48.8267	9.56667	31.9133	167.277	40.7833	9.89333	12.7867	GO:0004672,GO:0005524,GO:0006468,GO:0030246		Probable L-type lectin-domain containing receptor kinase S.5 OS=Arabidopsis thaliana OX=3702 GN=LECRKS5 PE=2 SV=1
Sit-miR156d	Seita.6G223300.1		*	*	*		Conserved	SBP	8.97745	4.61905	7.76928	8.2746	2.96371	3.84582	1.82266	0.676667	1.8	0.25	0.956667	0.503333	0.256667	2.46333	GO:0003677,GO:0005634		Teosinte glume architecture 1 OS=Zea mays OX=4577 GN=TGA1 PE=1 SV=1
Sit-miR156d	Seita.7G190000.1		*	*	*		Conserved	SBP	8.97745	4.61905	7.76928	8.2746	2.96371	3.84582	1.82266	0	0.473333	0.0366667	0	0	0	0.0333333	GO:0003677,GO:0005634		Squamosa promoter-binding-like protein 7 OS=Oryza sativa subsp. japonica OX=39947 GN=SPL7 PE=2 SV=2
Sit-miR156d	Seita.7G291900.1		*				Conserved		8.97745	4.61905	7.76928	8.2746	2.96371	3.84582	1.82266	0.0466667	0.00666667	0.273333	0.02	0.0966667	0.396667	0.02
Sit-miR156d	Seita.8G124900.1			*	*		Conserved	SBP	8.97745	4.61905	7.76928	8.2746	2.96371	3.84582	1.82266	2.43	1.62	0.336667	1.35333	1.01333	0.24	1.02333	GO:0003677,GO:0005634		Putative squamosa promoter-binding-like protein 19 OS=Oryza sativa subsp. japonica OX=39947 GN=SPL19 PE=3 SV=2
Sit-miR156d	Seita.9G325200.1		*				Conserved	GATA	8.97745	4.61905	7.76928	8.2746	2.96371	3.84582	1.82266	5.74	67.1733	1.46333	0.82	0.07	0	18.7967	GO:0006355,GO:0008270,GO:0043565		GATA transcription factor 4 OS=Arabidopsis thaliana OX=3702 GN=GATA4 PE=2 SV=1
Sit-miR156e	Seita.1G009500.1			*			Conserved		149.195	14.8663	27.8354	34.4213	15.554	25.4315	21.0984	12.5933	9.43667	9.05333	14.0767	10.33	15.3333	11.44
Sit-miR156e	Seita.1G069300.1		*	*	*	*	Conserved	SBP	149.195	14.8663	27.8354	34.4213	15.554	25.4315	21.0984	11.4367	7.93	3.01	6.05667	5.73333	3.96	6.89	GO:0003677,GO:0005634		Squamosa promoter-binding-like protein 11 OS=Oryza sativa subsp. japonica OX=39947 GN=SPL11 PE=2 SV=1
Sit-miR156e	Seita.1G091900.1		*	*	*		Conserved	SBP	149.195	14.8663	27.8354	34.4213	15.554	25.4315	21.0984	4	6.65	1.16333	2.03	3.78	6.94333	10.55	GO:0003677,GO:0005634		Squamosa promoter-binding-like protein 3 OS=Oryza sativa subsp. indica OX=39946 GN=SPL3 PE=2 SV=1
Sit-miR156e	Seita.1G230700.1					*	Conserved		149.195	14.8663	27.8354	34.4213	15.554	25.4315	21.0984	0.553333	0.08	0.0266667	0.0966667	0	0	0.0366667
Sit-miR156e	Seita.1G342800.1			*			Conserved		149.195	14.8663	27.8354	34.4213	15.554	25.4315	21.0984	1.65	3	0.0633333	0.983333	0.446667	0.01862	2.03	GO:0005515		Protein TONSOKU OS=Arabidopsis thaliana OX=3702 GN=TSK PE=1 SV=2
Sit-miR156e	Seita.2G206600.1					*	Conserved		149.195	14.8663	27.8354	34.4213	15.554	25.4315	21.0984	4.37	0.176667	0.176667	0.526667	0	0.146667	0.206667
Sit-miR156e	Seita.2G254300.1		*	*	*		Conserved	SBP	149.195	14.8663	27.8354	34.4213	15.554	25.4315	21.0984	0.786667	11.5567	1.05667	2.35	3.38333	1.34333	1.74	GO:0003677,GO:0005634		Squamosa promoter-binding-like protein 17 OS=Oryza sativa subsp. japonica OX=39947 GN=SPL17 PE=2 SV=2
Sit-miR156e	Seita.2G266500.1		*	*	*		Conserved	SBP	149.195	14.8663	27.8354	34.4213	15.554	25.4315	21.0984	0.276667	2.18667	0.316667	0.0933333	0.13	0.133333	7.95333	GO:0003677,GO:0005634		Squamosa promoter-binding-like protein 18 OS=Oryza sativa subsp. japonica OX=39947 GN=SPL18 PE=2 SV=1
Sit-miR156e	Seita.2G324900.1		*	*	*	*	Conserved	SBP	149.195	14.8663	27.8354	34.4213	15.554	25.4315	21.0984	0.726667	2.96333	0.506667	0.43	1.35	2.05667	6.39	GO:0003677,GO:0005634		Squamosa promoter-binding-like protein 13 OS=Oryza sativa subsp. japonica OX=39947 GN=SPL13 PE=2 SV=1
Sit-miR156e	Seita.2G325000.1		*	*	*	*	Conserved	SBP	149.195	14.8663	27.8354	34.4213	15.554	25.4315	21.0984	0.0566667	0.73	0.353333	0	0.533333	0.576667	2.18333	GO:0003677,GO:0005634		Squamosa promoter-binding-like protein 13 OS=Oryza sativa subsp. japonica OX=39947 GN=SPL13 PE=2 SV=1
Sit-miR156e	Seita.3G256700.1			*	*		Conserved		149.195	14.8663	27.8354	34.4213	15.554	25.4315	21.0984	2.67	12.46	1.66667	0.716667	0.363333	0.176667	7.80333			RING finger protein 44 OS=Danio rerio OX=7955 GN=rnf44 PE=2 SV=1
Sit-miR156e	Seita.4G196500.1		*				Conserved		149.195	14.8663	27.8354	34.4213	15.554	25.4315	21.0984	3.29	17.73	1.38	1.48	0.733333	0.52	11.9933	GO:0003824,GO:0006281,GO:0006284,GO:0008725	K01246	Probable GMP synthase [glutamine-hydrolyzing] OS=Helicobacter hepaticus (strain ATCC 51449 / 3B1) OX=235279 GN=guaA PE=3 SV=1
Sit-miR156e	Seita.4G270400.1		*	*	*		Conserved	SBP	149.195	14.8663	27.8354	34.4213	15.554	25.4315	21.0984	6.13	10.94	1.07	2.39333	5.36333	0.57	11.1433	GO:0003677,GO:0005634		Squamosa promoter-binding-like protein 12 OS=Oryza sativa subsp. indica OX=39946 GN=SPL12 PE=2 SV=1
Sit-miR156e	Seita.5G104400.1		*				Conserved		149.195	14.8663	27.8354	34.4213	15.554	25.4315	21.0984	6.97667	5.14333	4.62667	6.26667	5.49333	4.43	7.52333
Sit-miR156e	Seita.5G323200.1				*	*	Conserved		149.195	14.8663	27.8354	34.4213	15.554	25.4315	21.0984	0.76	0.0133333	0	0.0866667	0.56	0.02	1.33	GO:0005216,GO:0005249,GO:0006811,GO:0006813,GO:0016020,GO:0055085	K21867	Potassium channel KAT3 OS=Oryza sativa subsp. japonica OX=39947 GN=Os01g0756700 PE=2 SV=1
Sit-miR156e	Seita.5G419200.1		*		*		Conserved	ARR-B	149.195	14.8663	27.8354	34.4213	15.554	25.4315	21.0984	25.88	6.37333	4.16333	29.48	11.9967	5.11667	2.89333	GO:0000160,GO:0003677,GO:0003700,GO:0007165		Two-component response regulator ORR26 OS=Oryza sativa subsp. japonica OX=39947 GN=RR26 PE=3 SV=2
Sit-miR156e	Seita.5G432500.1		*	*	*		Conserved	SBP	149.195	14.8663	27.8354	34.4213	15.554	25.4315	21.0984	5.44333	5.31667	1.66333	3.54667	4.41	8.21333	3.57333	GO:0003677,GO:0005634		Squamosa promoter-binding-like protein 2 OS=Oryza sativa subsp. japonica OX=39947 GN=SPL2 PE=2 SV=2
Sit-miR156e	Seita.5G465900.1					*	Conserved		149.195	14.8663	27.8354	34.4213	15.554	25.4315	21.0984	4.65667	6.8	4.91	3.57333	4.89	2.32	5.20333	GO:0004177,GO:0006508,GO:0008270	K01267	Probable aspartyl aminopeptidase OS=Ricinus communis OX=3988 GN=RCOM_1506700 PE=2 SV=2
Sit-miR156e	Seita.6G205500.1		*	*	*		Conserved	SBP	149.195	14.8663	27.8354	34.4213	15.554	25.4315	21.0984	1.52333	6.22	0.476667	0.793333	0.326667	0.293333	2.76667	GO:0003677,GO:0005634		Squamosa promoter-binding-like protein 14 OS=Oryza sativa subsp. japonica OX=39947 GN=SPL14 PE=2 SV=1
Sit-miR156e	Seita.6G208700.1		*	*	*		Conserved		149.195	14.8663	27.8354	34.4213	15.554	25.4315	21.0984	48.8267	9.56667	31.9133	167.277	40.7833	9.89333	12.7867	GO:0004672,GO:0005524,GO:0006468,GO:0030246		Probable L-type lectin-domain containing receptor kinase S.5 OS=Arabidopsis thaliana OX=3702 GN=LECRKS5 PE=2 SV=1
Sit-miR156e	Seita.6G223300.1	*	*	*	*		Conserved	SBP	149.195	14.8663	27.8354	34.4213	15.554	25.4315	21.0984	0.676667	1.8	0.25	0.956667	0.503333	0.256667	2.46333	GO:0003677,GO:0005634		Teosinte glume architecture 1 OS=Zea mays OX=4577 GN=TGA1 PE=1 SV=1
Sit-miR156e	Seita.7G082700.1			*			Conserved		149.195	14.8663	27.8354	34.4213	15.554	25.4315	21.0984	20.3433	0.133333	0.00227333	2.08667	0.00862667	0	0.00200667	GO:0015079,GO:0016020,GO:0071805	K03549	Potassium transporter 1 OS=Oryza sativa subsp. japonica OX=39947 GN=HAK1 PE=1 SV=2
Sit-miR156e	Seita.7G190000.1		*	*	*		Conserved	SBP	149.195	14.8663	27.8354	34.4213	15.554	25.4315	21.0984	0	0.473333	0.0366667	0	0	0	0.0333333	GO:0003677,GO:0005634		Squamosa promoter-binding-like protein 7 OS=Oryza sativa subsp. japonica OX=39947 GN=SPL7 PE=2 SV=2
Sit-miR156e	Seita.7G287000.1			*			Conserved		149.195	14.8663	27.8354	34.4213	15.554	25.4315	21.0984	0.61	1.03333	3.89667	0.116667	0.0566667	0.173333	0.396667	GO:0016020	K03453	Probable sodium/metabolite cotransporter BASS1, chloroplastic OS=Oryza sativa subsp. japonica OX=39947 GN=BASS1 PE=2 SV=2
Sit-miR156e	Seita.8G124900.1		*	*	*	*	Conserved	SBP	149.195	14.8663	27.8354	34.4213	15.554	25.4315	21.0984	2.43	1.62	0.336667	1.35333	1.01333	0.24	1.02333	GO:0003677,GO:0005634		Putative squamosa promoter-binding-like protein 19 OS=Oryza sativa subsp. japonica OX=39947 GN=SPL19 PE=3 SV=2
Sit-miR156e	Seita.8G167300.1		*	*			Conserved		149.195	14.8663	27.8354	34.4213	15.554	25.4315	21.0984	11.72	0.17	0.186667	7.35667	0.536667	0.39	0.196667	GO:0043531		Disease resistance protein Pik-2 OS=Oryza sativa subsp. japonica OX=39947 GN=PIK-2 PE=3 SV=1
Sit-miR156e	Seita.9G012800.1				*		Conserved		149.195	14.8663	27.8354	34.4213	15.554	25.4315	21.0984	3.32667	5.23	4.93667	7.33	9.22667	7.15333	7.91
Sit-miR156e	Seita.9G072000.1		*				Conserved		149.195	14.8663	27.8354	34.4213	15.554	25.4315	21.0984	7.39667	9.56667	20.83	9.47	13.6667	11.8967	6.72667			Uncharacterized protein At1g01500 OS=Arabidopsis thaliana OX=3702 GN=At1g01500 PE=2 SV=1
Sit-miR156e	Seita.9G538400.1				*		Conserved		149.195	14.8663	27.8354	34.4213	15.554	25.4315	21.0984	15.55	13.3	9.29	8.29	9.62667	8.64667	13.3967		K24997	Protein GDAP2 homolog OS=Nematostella vectensis OX=45351 GN=gdap2 PE=3 SV=1
Sit-miR156f	Seita.1G009500.1			*			Conserved		152.641	15.0144	27.9636	35.1569	15.6601	25.6739	21.1346	12.5933	9.43667	9.05333	14.0767	10.33	15.3333	11.44
Sit-miR156f	Seita.1G069300.1		*	*	*	*	Conserved	SBP	152.641	15.0144	27.9636	35.1569	15.6601	25.6739	21.1346	11.4367	7.93	3.01	6.05667	5.73333	3.96	6.89	GO:0003677,GO:0005634		Squamosa promoter-binding-like protein 11 OS=Oryza sativa subsp. japonica OX=39947 GN=SPL11 PE=2 SV=1
Sit-miR156f	Seita.1G091900.1	*	*	*	*		Conserved	SBP	152.641	15.0144	27.9636	35.1569	15.6601	25.6739	21.1346	4	6.65	1.16333	2.03	3.78	6.94333	10.55	GO:0003677,GO:0005634		Squamosa promoter-binding-like protein 3 OS=Oryza sativa subsp. indica OX=39946 GN=SPL3 PE=2 SV=1
Sit-miR156f	Seita.1G230700.1					*	Conserved		152.641	15.0144	27.9636	35.1569	15.6601	25.6739	21.1346	0.553333	0.08	0.0266667	0.0966667	0	0	0.0366667
Sit-miR156f	Seita.1G342800.1			*			Conserved		152.641	15.0144	27.9636	35.1569	15.6601	25.6739	21.1346	1.65	3	0.0633333	0.983333	0.446667	0.01862	2.03	GO:0005515		Protein TONSOKU OS=Arabidopsis thaliana OX=3702 GN=TSK PE=1 SV=2
Sit-miR156f	Seita.2G206600.1					*	Conserved		152.641	15.0144	27.9636	35.1569	15.6601	25.6739	21.1346	4.37	0.176667	0.176667	0.526667	0	0.146667	0.206667
Sit-miR156f	Seita.2G254300.1	*	*	*	*		Conserved	SBP	152.641	15.0144	27.9636	35.1569	15.6601	25.6739	21.1346	0.786667	11.5567	1.05667	2.35	3.38333	1.34333	1.74	GO:0003677,GO:0005634		Squamosa promoter-binding-like protein 17 OS=Oryza sativa subsp. japonica OX=39947 GN=SPL17 PE=2 SV=2
Sit-miR156f	Seita.2G266500.1		*	*	*		Conserved	SBP	152.641	15.0144	27.9636	35.1569	15.6601	25.6739	21.1346	0.276667	2.18667	0.316667	0.0933333	0.13	0.133333	7.95333	GO:0003677,GO:0005634		Squamosa promoter-binding-like protein 18 OS=Oryza sativa subsp. japonica OX=39947 GN=SPL18 PE=2 SV=1
Sit-miR156f	Seita.2G324900.1		*	*	*	*	Conserved	SBP	152.641	15.0144	27.9636	35.1569	15.6601	25.6739	21.1346	0.726667	2.96333	0.506667	0.43	1.35	2.05667	6.39	GO:0003677,GO:0005634		Squamosa promoter-binding-like protein 13 OS=Oryza sativa subsp. japonica OX=39947 GN=SPL13 PE=2 SV=1
Sit-miR156f	Seita.2G325000.1		*	*	*	*	Conserved	SBP	152.641	15.0144	27.9636	35.1569	15.6601	25.6739	21.1346	0.0566667	0.73	0.353333	0	0.533333	0.576667	2.18333	GO:0003677,GO:0005634		Squamosa promoter-binding-like protein 13 OS=Oryza sativa subsp. japonica OX=39947 GN=SPL13 PE=2 SV=1
Sit-miR156f	Seita.3G256700.1			*	*		Conserved		152.641	15.0144	27.9636	35.1569	15.6601	25.6739	21.1346	2.67	12.46	1.66667	0.716667	0.363333	0.176667	7.80333			RING finger protein 44 OS=Danio rerio OX=7955 GN=rnf44 PE=2 SV=1
Sit-miR156f	Seita.4G196500.1		*				Conserved		152.641	15.0144	27.9636	35.1569	15.6601	25.6739	21.1346	3.29	17.73	1.38	1.48	0.733333	0.52	11.9933	GO:0003824,GO:0006281,GO:0006284,GO:0008725	K01246	Probable GMP synthase [glutamine-hydrolyzing] OS=Helicobacter hepaticus (strain ATCC 51449 / 3B1) OX=235279 GN=guaA PE=3 SV=1
Sit-miR156f	Seita.4G270400.1		*	*	*		Conserved	SBP	152.641	15.0144	27.9636	35.1569	15.6601	25.6739	21.1346	6.13	10.94	1.07	2.39333	5.36333	0.57	11.1433	GO:0003677,GO:0005634		Squamosa promoter-binding-like protein 12 OS=Oryza sativa subsp. indica OX=39946 GN=SPL12 PE=2 SV=1
Sit-miR156f	Seita.5G104400.1		*				Conserved		152.641	15.0144	27.9636	35.1569	15.6601	25.6739	21.1346	6.97667	5.14333	4.62667	6.26667	5.49333	4.43	7.52333
Sit-miR156f	Seita.5G323200.1				*	*	Conserved		152.641	15.0144	27.9636	35.1569	15.6601	25.6739	21.1346	0.76	0.0133333	0	0.0866667	0.56	0.02	1.33	GO:0005216,GO:0005249,GO:0006811,GO:0006813,GO:0016020,GO:0055085	K21867	Potassium channel KAT3 OS=Oryza sativa subsp. japonica OX=39947 GN=Os01g0756700 PE=2 SV=1
Sit-miR156f	Seita.5G419200.1		*		*		Conserved	ARR-B	152.641	15.0144	27.9636	35.1569	15.6601	25.6739	21.1346	25.88	6.37333	4.16333	29.48	11.9967	5.11667	2.89333	GO:0000160,GO:0003677,GO:0003700,GO:0007165		Two-component response regulator ORR26 OS=Oryza sativa subsp. japonica OX=39947 GN=RR26 PE=3 SV=2
Sit-miR156f	Seita.5G432500.1		*	*	*		Conserved	SBP	152.641	15.0144	27.9636	35.1569	15.6601	25.6739	21.1346	5.44333	5.31667	1.66333	3.54667	4.41	8.21333	3.57333	GO:0003677,GO:0005634		Squamosa promoter-binding-like protein 2 OS=Oryza sativa subsp. japonica OX=39947 GN=SPL2 PE=2 SV=2
Sit-miR156f	Seita.5G465900.1					*	Conserved		152.641	15.0144	27.9636	35.1569	15.6601	25.6739	21.1346	4.65667	6.8	4.91	3.57333	4.89	2.32	5.20333	GO:0004177,GO:0006508,GO:0008270	K01267	Probable aspartyl aminopeptidase OS=Ricinus communis OX=3988 GN=RCOM_1506700 PE=2 SV=2
Sit-miR156f	Seita.6G205500.1		*	*	*		Conserved	SBP	152.641	15.0144	27.9636	35.1569	15.6601	25.6739	21.1346	1.52333	6.22	0.476667	0.793333	0.326667	0.293333	2.76667	GO:0003677,GO:0005634		Squamosa promoter-binding-like protein 14 OS=Oryza sativa subsp. japonica OX=39947 GN=SPL14 PE=2 SV=1
Sit-miR156f	Seita.6G208700.1		*	*	*		Conserved		152.641	15.0144	27.9636	35.1569	15.6601	25.6739	21.1346	48.8267	9.56667	31.9133	167.277	40.7833	9.89333	12.7867	GO:0004672,GO:0005524,GO:0006468,GO:0030246		Probable L-type lectin-domain containing receptor kinase S.5 OS=Arabidopsis thaliana OX=3702 GN=LECRKS5 PE=2 SV=1
Sit-miR156f	Seita.6G223300.1		*	*	*		Conserved	SBP	152.641	15.0144	27.9636	35.1569	15.6601	25.6739	21.1346	0.676667	1.8	0.25	0.956667	0.503333	0.256667	2.46333	GO:0003677,GO:0005634		Teosinte glume architecture 1 OS=Zea mays OX=4577 GN=TGA1 PE=1 SV=1
Sit-miR156f	Seita.7G082700.1			*			Conserved		152.641	15.0144	27.9636	35.1569	15.6601	25.6739	21.1346	20.3433	0.133333	0.00227333	2.08667	0.00862667	0	0.00200667	GO:0015079,GO:0016020,GO:0071805	K03549	Potassium transporter 1 OS=Oryza sativa subsp. japonica OX=39947 GN=HAK1 PE=1 SV=2
Sit-miR156f	Seita.7G190000.1		*	*	*		Conserved	SBP	152.641	15.0144	27.9636	35.1569	15.6601	25.6739	21.1346	0	0.473333	0.0366667	0	0	0	0.0333333	GO:0003677,GO:0005634		Squamosa promoter-binding-like protein 7 OS=Oryza sativa subsp. japonica OX=39947 GN=SPL7 PE=2 SV=2
Sit-miR156f	Seita.7G287000.1			*			Conserved		152.641	15.0144	27.9636	35.1569	15.6601	25.6739	21.1346	0.61	1.03333	3.89667	0.116667	0.0566667	0.173333	0.396667	GO:0016020	K03453	Probable sodium/metabolite cotransporter BASS1, chloroplastic OS=Oryza sativa subsp. japonica OX=39947 GN=BASS1 PE=2 SV=2
Sit-miR156f	Seita.8G124900.1	*	*	*	*	*	Conserved	SBP	152.641	15.0144	27.9636	35.1569	15.6601	25.6739	21.1346	2.43	1.62	0.336667	1.35333	1.01333	0.24	1.02333	GO:0003677,GO:0005634		Putative squamosa promoter-binding-like protein 19 OS=Oryza sativa subsp. japonica OX=39947 GN=SPL19 PE=3 SV=2
Sit-miR156f	Seita.8G167300.1		*	*			Conserved		152.641	15.0144	27.9636	35.1569	15.6601	25.6739	21.1346	11.72	0.17	0.186667	7.35667	0.536667	0.39	0.196667	GO:0043531		Disease resistance protein Pik-2 OS=Oryza sativa subsp. japonica OX=39947 GN=PIK-2 PE=3 SV=1
Sit-miR156f	Seita.9G012800.1				*		Conserved		152.641	15.0144	27.9636	35.1569	15.6601	25.6739	21.1346	3.32667	5.23	4.93667	7.33	9.22667	7.15333	7.91
Sit-miR156f	Seita.9G072000.1		*				Conserved		152.641	15.0144	27.9636	35.1569	15.6601	25.6739	21.1346	7.39667	9.56667	20.83	9.47	13.6667	11.8967	6.72667			Uncharacterized protein At1g01500 OS=Arabidopsis thaliana OX=3702 GN=At1g01500 PE=2 SV=1
Sit-miR156f	Seita.9G538400.1				*		Conserved		152.641	15.0144	27.9636	35.1569	15.6601	25.6739	21.1346	15.55	13.3	9.29	8.29	9.62667	8.64667	13.3967		K24997	Protein GDAP2 homolog OS=Nematostella vectensis OX=45351 GN=gdap2 PE=3 SV=1
Sit-miR156g	Seita.1G009500.1			*			Conserved		173.148	34.7589	63.169	60.8899	46.5311	68.879	30.3729	12.5933	9.43667	9.05333	14.0767	10.33	15.3333	11.44
Sit-miR156g	Seita.1G069300.1	*	*	*	*	*	Conserved	SBP	173.148	34.7589	63.169	60.8899	46.5311	68.879	30.3729	11.4367	7.93	3.01	6.05667	5.73333	3.96	6.89	GO:0003677,GO:0005634		Squamosa promoter-binding-like protein 11 OS=Oryza sativa subsp. japonica OX=39947 GN=SPL11 PE=2 SV=1
Sit-miR156g	Seita.1G091900.1		*	*	*		Conserved	SBP	173.148	34.7589	63.169	60.8899	46.5311	68.879	30.3729	4	6.65	1.16333	2.03	3.78	6.94333	10.55	GO:0003677,GO:0005634		Squamosa promoter-binding-like protein 3 OS=Oryza sativa subsp. indica OX=39946 GN=SPL3 PE=2 SV=1
Sit-miR156g	Seita.1G230700.1					*	Conserved		173.148	34.7589	63.169	60.8899	46.5311	68.879	30.3729	0.553333	0.08	0.0266667	0.0966667	0	0	0.0366667
Sit-miR156g	Seita.1G342800.1			*			Conserved		173.148	34.7589	63.169	60.8899	46.5311	68.879	30.3729	1.65	3	0.0633333	0.983333	0.446667	0.01862	2.03	GO:0005515		Protein TONSOKU OS=Arabidopsis thaliana OX=3702 GN=TSK PE=1 SV=2
Sit-miR156g	Seita.2G206600.1					*	Conserved		173.148	34.7589	63.169	60.8899	46.5311	68.879	30.3729	4.37	0.176667	0.176667	0.526667	0	0.146667	0.206667
Sit-miR156g	Seita.2G254300.1		*	*	*		Conserved	SBP	173.148	34.7589	63.169	60.8899	46.5311	68.879	30.3729	0.786667	11.5567	1.05667	2.35	3.38333	1.34333	1.74	GO:0003677,GO:0005634		Squamosa promoter-binding-like protein 17 OS=Oryza sativa subsp. japonica OX=39947 GN=SPL17 PE=2 SV=2
Sit-miR156g	Seita.2G266500.1		*	*	*		Conserved	SBP	173.148	34.7589	63.169	60.8899	46.5311	68.879	30.3729	0.276667	2.18667	0.316667	0.0933333	0.13	0.133333	7.95333	GO:0003677,GO:0005634		Squamosa promoter-binding-like protein 18 OS=Oryza sativa subsp. japonica OX=39947 GN=SPL18 PE=2 SV=1
Sit-miR156g	Seita.2G324900.1	*	*	*	*	*	Conserved	SBP	173.148	34.7589	63.169	60.8899	46.5311	68.879	30.3729	0.726667	2.96333	0.506667	0.43	1.35	2.05667	6.39	GO:0003677,GO:0005634		Squamosa promoter-binding-like protein 13 OS=Oryza sativa subsp. japonica OX=39947 GN=SPL13 PE=2 SV=1
Sit-miR156g	Seita.2G325000.1		*	*	*	*	Conserved	SBP	173.148	34.7589	63.169	60.8899	46.5311	68.879	30.3729	0.0566667	0.73	0.353333	0	0.533333	0.576667	2.18333	GO:0003677,GO:0005634		Squamosa promoter-binding-like protein 13 OS=Oryza sativa subsp. japonica OX=39947 GN=SPL13 PE=2 SV=1
Sit-miR156g	Seita.3G256700.1			*	*		Conserved		173.148	34.7589	63.169	60.8899	46.5311	68.879	30.3729	2.67	12.46	1.66667	0.716667	0.363333	0.176667	7.80333			RING finger protein 44 OS=Danio rerio OX=7955 GN=rnf44 PE=2 SV=1
Sit-miR156g	Seita.4G196500.1		*				Conserved		173.148	34.7589	63.169	60.8899	46.5311	68.879	30.3729	3.29	17.73	1.38	1.48	0.733333	0.52	11.9933	GO:0003824,GO:0006281,GO:0006284,GO:0008725	K01246	Probable GMP synthase [glutamine-hydrolyzing] OS=Helicobacter hepaticus (strain ATCC 51449 / 3B1) OX=235279 GN=guaA PE=3 SV=1
Sit-miR156g	Seita.4G270400.1		*	*	*		Conserved	SBP	173.148	34.7589	63.169	60.8899	46.5311	68.879	30.3729	6.13	10.94	1.07	2.39333	5.36333	0.57	11.1433	GO:0003677,GO:0005634		Squamosa promoter-binding-like protein 12 OS=Oryza sativa subsp. indica OX=39946 GN=SPL12 PE=2 SV=1
Sit-miR156g	Seita.5G104400.1		*				Conserved		173.148	34.7589	63.169	60.8899	46.5311	68.879	30.3729	6.97667	5.14333	4.62667	6.26667	5.49333	4.43	7.52333
Sit-miR156g	Seita.5G323200.1				*	*	Conserved		173.148	34.7589	63.169	60.8899	46.5311	68.879	30.3729	0.76	0.0133333	0	0.0866667	0.56	0.02	1.33	GO:0005216,GO:0005249,GO:0006811,GO:0006813,GO:0016020,GO:0055085	K21867	Potassium channel KAT3 OS=Oryza sativa subsp. japonica OX=39947 GN=Os01g0756700 PE=2 SV=1
Sit-miR156g	Seita.5G419200.1		*		*		Conserved	ARR-B	173.148	34.7589	63.169	60.8899	46.5311	68.879	30.3729	25.88	6.37333	4.16333	29.48	11.9967	5.11667	2.89333	GO:0000160,GO:0003677,GO:0003700,GO:0007165		Two-component response regulator ORR26 OS=Oryza sativa subsp. japonica OX=39947 GN=RR26 PE=3 SV=2
Sit-miR156g	Seita.5G432500.1		*	*	*		Conserved	SBP	173.148	34.7589	63.169	60.8899	46.5311	68.879	30.3729	5.44333	5.31667	1.66333	3.54667	4.41	8.21333	3.57333	GO:0003677,GO:0005634		Squamosa promoter-binding-like protein 2 OS=Oryza sativa subsp. japonica OX=39947 GN=SPL2 PE=2 SV=2
Sit-miR156g	Seita.5G465900.1					*	Conserved		173.148	34.7589	63.169	60.8899	46.5311	68.879	30.3729	4.65667	6.8	4.91	3.57333	4.89	2.32	5.20333	GO:0004177,GO:0006508,GO:0008270	K01267	Probable aspartyl aminopeptidase OS=Ricinus communis OX=3988 GN=RCOM_1506700 PE=2 SV=2
Sit-miR156g	Seita.6G205500.1		*	*	*		Conserved	SBP	173.148	34.7589	63.169	60.8899	46.5311	68.879	30.3729	1.52333	6.22	0.476667	0.793333	0.326667	0.293333	2.76667	GO:0003677,GO:0005634		Squamosa promoter-binding-like protein 14 OS=Oryza sativa subsp. japonica OX=39947 GN=SPL14 PE=2 SV=1
Sit-miR156g	Seita.6G208700.1		*	*	*		Conserved		173.148	34.7589	63.169	60.8899	46.5311	68.879	30.3729	48.8267	9.56667	31.9133	167.277	40.7833	9.89333	12.7867	GO:0004672,GO:0005524,GO:0006468,GO:0030246		Probable L-type lectin-domain containing receptor kinase S.5 OS=Arabidopsis thaliana OX=3702 GN=LECRKS5 PE=2 SV=1
Sit-miR156g	Seita.6G223300.1		*	*	*		Conserved	SBP	173.148	34.7589	63.169	60.8899	46.5311	68.879	30.3729	0.676667	1.8	0.25	0.956667	0.503333	0.256667	2.46333	GO:0003677,GO:0005634		Teosinte glume architecture 1 OS=Zea mays OX=4577 GN=TGA1 PE=1 SV=1
Sit-miR156g	Seita.7G082700.1			*			Conserved		173.148	34.7589	63.169	60.8899	46.5311	68.879	30.3729	20.3433	0.133333	0.00227333	2.08667	0.00862667	0	0.00200667	GO:0015079,GO:0016020,GO:0071805	K03549	Potassium transporter 1 OS=Oryza sativa subsp. japonica OX=39947 GN=HAK1 PE=1 SV=2
Sit-miR156g	Seita.7G190000.1		*	*	*		Conserved	SBP	173.148	34.7589	63.169	60.8899	46.5311	68.879	30.3729	0	0.473333	0.0366667	0	0	0	0.0333333	GO:0003677,GO:0005634		Squamosa promoter-binding-like protein 7 OS=Oryza sativa subsp. japonica OX=39947 GN=SPL7 PE=2 SV=2
Sit-miR156g	Seita.7G287000.1			*			Conserved		173.148	34.7589	63.169	60.8899	46.5311	68.879	30.3729	0.61	1.03333	3.89667	0.116667	0.0566667	0.173333	0.396667	GO:0016020	K03453	Probable sodium/metabolite cotransporter BASS1, chloroplastic OS=Oryza sativa subsp. japonica OX=39947 GN=BASS1 PE=2 SV=2
Sit-miR156g	Seita.8G124900.1		*	*	*	*	Conserved	SBP	173.148	34.7589	63.169	60.8899	46.5311	68.879	30.3729	2.43	1.62	0.336667	1.35333	1.01333	0.24	1.02333	GO:0003677,GO:0005634		Putative squamosa promoter-binding-like protein 19 OS=Oryza sativa subsp. japonica OX=39947 GN=SPL19 PE=3 SV=2
Sit-miR156g	Seita.8G167300.1		*	*			Conserved		173.148	34.7589	63.169	60.8899	46.5311	68.879	30.3729	11.72	0.17	0.186667	7.35667	0.536667	0.39	0.196667	GO:0043531		Disease resistance protein Pik-2 OS=Oryza sativa subsp. japonica OX=39947 GN=PIK-2 PE=3 SV=1
Sit-miR156g	Seita.9G012800.1				*		Conserved		173.148	34.7589	63.169	60.8899	46.5311	68.879	30.3729	3.32667	5.23	4.93667	7.33	9.22667	7.15333	7.91
Sit-miR156g	Seita.9G072000.1		*				Conserved		173.148	34.7589	63.169	60.8899	46.5311	68.879	30.3729	7.39667	9.56667	20.83	9.47	13.6667	11.8967	6.72667			Uncharacterized protein At1g01500 OS=Arabidopsis thaliana OX=3702 GN=At1g01500 PE=2 SV=1
Sit-miR156g	Seita.9G538400.1				*		Conserved		173.148	34.7589	63.169	60.8899	46.5311	68.879	30.3729	15.55	13.3	9.29	8.29	9.62667	8.64667	13.3967		K24997	Protein GDAP2 homolog OS=Nematostella vectensis OX=45351 GN=gdap2 PE=3 SV=1
Sit-miR156h	Seita.1G009500.1			*			Conserved		153.216	14.9866	27.892	35.4021	15.642	25.6569	21.1225	12.5933	9.43667	9.05333	14.0767	10.33	15.3333	11.44
Sit-miR156h	Seita.1G069300.1		*	*	*	*	Conserved	SBP	153.216	14.9866	27.892	35.4021	15.642	25.6569	21.1225	11.4367	7.93	3.01	6.05667	5.73333	3.96	6.89	GO:0003677,GO:0005634		Squamosa promoter-binding-like protein 11 OS=Oryza sativa subsp. japonica OX=39947 GN=SPL11 PE=2 SV=1
Sit-miR156h	Seita.1G091900.1		*	*	*		Conserved	SBP	153.216	14.9866	27.892	35.4021	15.642	25.6569	21.1225	4	6.65	1.16333	2.03	3.78	6.94333	10.55	GO:0003677,GO:0005634		Squamosa promoter-binding-like protein 3 OS=Oryza sativa subsp. indica OX=39946 GN=SPL3 PE=2 SV=1
Sit-miR156h	Seita.1G230700.1					*	Conserved		153.216	14.9866	27.892	35.4021	15.642	25.6569	21.1225	0.553333	0.08	0.0266667	0.0966667	0	0	0.0366667
Sit-miR156h	Seita.1G342800.1			*			Conserved		153.216	14.9866	27.892	35.4021	15.642	25.6569	21.1225	1.65	3	0.0633333	0.983333	0.446667	0.01862	2.03	GO:0005515		Protein TONSOKU OS=Arabidopsis thaliana OX=3702 GN=TSK PE=1 SV=2
Sit-miR156h	Seita.2G206600.1					*	Conserved		153.216	14.9866	27.892	35.4021	15.642	25.6569	21.1225	4.37	0.176667	0.176667	0.526667	0	0.146667	0.206667
Sit-miR156h	Seita.2G254300.1		*	*	*		Conserved	SBP	153.216	14.9866	27.892	35.4021	15.642	25.6569	21.1225	0.786667	11.5567	1.05667	2.35	3.38333	1.34333	1.74	GO:0003677,GO:0005634		Squamosa promoter-binding-like protein 17 OS=Oryza sativa subsp. japonica OX=39947 GN=SPL17 PE=2 SV=2
Sit-miR156h	Seita.2G266500.1		*	*	*		Conserved	SBP	153.216	14.9866	27.892	35.4021	15.642	25.6569	21.1225	0.276667	2.18667	0.316667	0.0933333	0.13	0.133333	7.95333	GO:0003677,GO:0005634		Squamosa promoter-binding-like protein 18 OS=Oryza sativa subsp. japonica OX=39947 GN=SPL18 PE=2 SV=1
Sit-miR156h	Seita.2G324900.1	*	*	*	*	*	Conserved	SBP	153.216	14.9866	27.892	35.4021	15.642	25.6569	21.1225	0.726667	2.96333	0.506667	0.43	1.35	2.05667	6.39	GO:0003677,GO:0005634		Squamosa promoter-binding-like protein 13 OS=Oryza sativa subsp. japonica OX=39947 GN=SPL13 PE=2 SV=1
Sit-miR156h	Seita.2G325000.1		*	*	*	*	Conserved	SBP	153.216	14.9866	27.892	35.4021	15.642	25.6569	21.1225	0.0566667	0.73	0.353333	0	0.533333	0.576667	2.18333	GO:0003677,GO:0005634		Squamosa promoter-binding-like protein 13 OS=Oryza sativa subsp. japonica OX=39947 GN=SPL13 PE=2 SV=1
Sit-miR156h	Seita.3G256700.1			*	*		Conserved		153.216	14.9866	27.892	35.4021	15.642	25.6569	21.1225	2.67	12.46	1.66667	0.716667	0.363333	0.176667	7.80333			RING finger protein 44 OS=Danio rerio OX=7955 GN=rnf44 PE=2 SV=1
Sit-miR156h	Seita.4G196500.1		*				Conserved		153.216	14.9866	27.892	35.4021	15.642	25.6569	21.1225	3.29	17.73	1.38	1.48	0.733333	0.52	11.9933	GO:0003824,GO:0006281,GO:0006284,GO:0008725	K01246	Probable GMP synthase [glutamine-hydrolyzing] OS=Helicobacter hepaticus (strain ATCC 51449 / 3B1) OX=235279 GN=guaA PE=3 SV=1
Sit-miR156h	Seita.4G270400.1		*	*	*		Conserved	SBP	153.216	14.9866	27.892	35.4021	15.642	25.6569	21.1225	6.13	10.94	1.07	2.39333	5.36333	0.57	11.1433	GO:0003677,GO:0005634		Squamosa promoter-binding-like protein 12 OS=Oryza sativa subsp. indica OX=39946 GN=SPL12 PE=2 SV=1
Sit-miR156h	Seita.5G104400.1		*				Conserved		153.216	14.9866	27.892	35.4021	15.642	25.6569	21.1225	6.97667	5.14333	4.62667	6.26667	5.49333	4.43	7.52333
Sit-miR156h	Seita.5G323200.1				*	*	Conserved		153.216	14.9866	27.892	35.4021	15.642	25.6569	21.1225	0.76	0.0133333	0	0.0866667	0.56	0.02	1.33	GO:0005216,GO:0005249,GO:0006811,GO:0006813,GO:0016020,GO:0055085	K21867	Potassium channel KAT3 OS=Oryza sativa subsp. japonica OX=39947 GN=Os01g0756700 PE=2 SV=1
Sit-miR156h	Seita.5G419200.1		*		*		Conserved	ARR-B	153.216	14.9866	27.892	35.4021	15.642	25.6569	21.1225	25.88	6.37333	4.16333	29.48	11.9967	5.11667	2.89333	GO:0000160,GO:0003677,GO:0003700,GO:0007165		Two-component response regulator ORR26 OS=Oryza sativa subsp. japonica OX=39947 GN=RR26 PE=3 SV=2
Sit-miR156h	Seita.5G432500.1		*	*	*		Conserved	SBP	153.216	14.9866	27.892	35.4021	15.642	25.6569	21.1225	5.44333	5.31667	1.66333	3.54667	4.41	8.21333	3.57333	GO:0003677,GO:0005634		Squamosa promoter-binding-like protein 2 OS=Oryza sativa subsp. japonica OX=39947 GN=SPL2 PE=2 SV=2
Sit-miR156h	Seita.5G465900.1					*	Conserved		153.216	14.9866	27.892	35.4021	15.642	25.6569	21.1225	4.65667	6.8	4.91	3.57333	4.89	2.32	5.20333	GO:0004177,GO:0006508,GO:0008270	K01267	Probable aspartyl aminopeptidase OS=Ricinus communis OX=3988 GN=RCOM_1506700 PE=2 SV=2
Sit-miR156h	Seita.6G205500.1		*	*	*		Conserved	SBP	153.216	14.9866	27.892	35.4021	15.642	25.6569	21.1225	1.52333	6.22	0.476667	0.793333	0.326667	0.293333	2.76667	GO:0003677,GO:0005634		Squamosa promoter-binding-like protein 14 OS=Oryza sativa subsp. japonica OX=39947 GN=SPL14 PE=2 SV=1
Sit-miR156h	Seita.6G208700.1		*	*	*		Conserved		153.216	14.9866	27.892	35.4021	15.642	25.6569	21.1225	48.8267	9.56667	31.9133	167.277	40.7833	9.89333	12.7867	GO:0004672,GO:0005524,GO:0006468,GO:0030246		Probable L-type lectin-domain containing receptor kinase S.5 OS=Arabidopsis thaliana OX=3702 GN=LECRKS5 PE=2 SV=1
Sit-miR156h	Seita.6G223300.1		*	*	*		Conserved	SBP	153.216	14.9866	27.892	35.4021	15.642	25.6569	21.1225	0.676667	1.8	0.25	0.956667	0.503333	0.256667	2.46333	GO:0003677,GO:0005634		Teosinte glume architecture 1 OS=Zea mays OX=4577 GN=TGA1 PE=1 SV=1
Sit-miR156h	Seita.7G082700.1			*			Conserved		153.216	14.9866	27.892	35.4021	15.642	25.6569	21.1225	20.3433	0.133333	0.00227333	2.08667	0.00862667	0	0.00200667	GO:0015079,GO:0016020,GO:0071805	K03549	Potassium transporter 1 OS=Oryza sativa subsp. japonica OX=39947 GN=HAK1 PE=1 SV=2
Sit-miR156h	Seita.7G190000.1		*	*	*		Conserved	SBP	153.216	14.9866	27.892	35.4021	15.642	25.6569	21.1225	0	0.473333	0.0366667	0	0	0	0.0333333	GO:0003677,GO:0005634		Squamosa promoter-binding-like protein 7 OS=Oryza sativa subsp. japonica OX=39947 GN=SPL7 PE=2 SV=2
Sit-miR156h	Seita.7G287000.1			*			Conserved		153.216	14.9866	27.892	35.4021	15.642	25.6569	21.1225	0.61	1.03333	3.89667	0.116667	0.0566667	0.173333	0.396667	GO:0016020	K03453	Probable sodium/metabolite cotransporter BASS1, chloroplastic OS=Oryza sativa subsp. japonica OX=39947 GN=BASS1 PE=2 SV=2
Sit-miR156h	Seita.8G124900.1		*	*	*	*	Conserved	SBP	153.216	14.9866	27.892	35.4021	15.642	25.6569	21.1225	2.43	1.62	0.336667	1.35333	1.01333	0.24	1.02333	GO:0003677,GO:0005634		Putative squamosa promoter-binding-like protein 19 OS=Oryza sativa subsp. japonica OX=39947 GN=SPL19 PE=3 SV=2
Sit-miR156h	Seita.8G167300.1		*	*			Conserved		153.216	14.9866	27.892	35.4021	15.642	25.6569	21.1225	11.72	0.17	0.186667	7.35667	0.536667	0.39	0.196667	GO:0043531		Disease resistance protein Pik-2 OS=Oryza sativa subsp. japonica OX=39947 GN=PIK-2 PE=3 SV=1
Sit-miR156h	Seita.9G012800.1				*		Conserved		153.216	14.9866	27.892	35.4021	15.642	25.6569	21.1225	3.32667	5.23	4.93667	7.33	9.22667	7.15333	7.91
Sit-miR156h	Seita.9G072000.1		*				Conserved		153.216	14.9866	27.892	35.4021	15.642	25.6569	21.1225	7.39667	9.56667	20.83	9.47	13.6667	11.8967	6.72667			Uncharacterized protein At1g01500 OS=Arabidopsis thaliana OX=3702 GN=At1g01500 PE=2 SV=1
Sit-miR156h	Seita.9G538400.1				*		Conserved		153.216	14.9866	27.892	35.4021	15.642	25.6569	21.1225	15.55	13.3	9.29	8.29	9.62667	8.64667	13.3967		K24997	Protein GDAP2 homolog OS=Nematostella vectensis OX=45351 GN=gdap2 PE=3 SV=1
Sit-miR156i	Seita.1G009500.1			*			Conserved		149.195	14.8663	27.8354	34.4213	15.554	25.4315	21.0984	12.5933	9.43667	9.05333	14.0767	10.33	15.3333	11.44
Sit-miR156i	Seita.1G069300.1	*	*	*	*	*	Conserved	SBP	149.195	14.8663	27.8354	34.4213	15.554	25.4315	21.0984	11.4367	7.93	3.01	6.05667	5.73333	3.96	6.89	GO:0003677,GO:0005634		Squamosa promoter-binding-like protein 11 OS=Oryza sativa subsp. japonica OX=39947 GN=SPL11 PE=2 SV=1
Sit-miR156i	Seita.1G091900.1	*	*	*	*		Conserved	SBP	149.195	14.8663	27.8354	34.4213	15.554	25.4315	21.0984	4	6.65	1.16333	2.03	3.78	6.94333	10.55	GO:0003677,GO:0005634		Squamosa promoter-binding-like protein 3 OS=Oryza sativa subsp. indica OX=39946 GN=SPL3 PE=2 SV=1
Sit-miR156i	Seita.1G230700.1					*	Conserved		149.195	14.8663	27.8354	34.4213	15.554	25.4315	21.0984	0.553333	0.08	0.0266667	0.0966667	0	0	0.0366667
Sit-miR156i	Seita.1G342800.1			*			Conserved		149.195	14.8663	27.8354	34.4213	15.554	25.4315	21.0984	1.65	3	0.0633333	0.983333	0.446667	0.01862	2.03	GO:0005515		Protein TONSOKU OS=Arabidopsis thaliana OX=3702 GN=TSK PE=1 SV=2
Sit-miR156i	Seita.2G206600.1					*	Conserved		149.195	14.8663	27.8354	34.4213	15.554	25.4315	21.0984	4.37	0.176667	0.176667	0.526667	0	0.146667	0.206667
Sit-miR156i	Seita.2G254300.1		*	*	*		Conserved	SBP	149.195	14.8663	27.8354	34.4213	15.554	25.4315	21.0984	0.786667	11.5567	1.05667	2.35	3.38333	1.34333	1.74	GO:0003677,GO:0005634		Squamosa promoter-binding-like protein 17 OS=Oryza sativa subsp. japonica OX=39947 GN=SPL17 PE=2 SV=2
Sit-miR156i	Seita.2G266500.1		*	*	*		Conserved	SBP	149.195	14.8663	27.8354	34.4213	15.554	25.4315	21.0984	0.276667	2.18667	0.316667	0.0933333	0.13	0.133333	7.95333	GO:0003677,GO:0005634		Squamosa promoter-binding-like protein 18 OS=Oryza sativa subsp. japonica OX=39947 GN=SPL18 PE=2 SV=1
Sit-miR156i	Seita.2G324900.1		*	*	*	*	Conserved	SBP	149.195	14.8663	27.8354	34.4213	15.554	25.4315	21.0984	0.726667	2.96333	0.506667	0.43	1.35	2.05667	6.39	GO:0003677,GO:0005634		Squamosa promoter-binding-like protein 13 OS=Oryza sativa subsp. japonica OX=39947 GN=SPL13 PE=2 SV=1
Sit-miR156i	Seita.2G325000.1		*	*	*	*	Conserved	SBP	149.195	14.8663	27.8354	34.4213	15.554	25.4315	21.0984	0.0566667	0.73	0.353333	0	0.533333	0.576667	2.18333	GO:0003677,GO:0005634		Squamosa promoter-binding-like protein 13 OS=Oryza sativa subsp. japonica OX=39947 GN=SPL13 PE=2 SV=1
Sit-miR156i	Seita.3G256700.1			*	*		Conserved		149.195	14.8663	27.8354	34.4213	15.554	25.4315	21.0984	2.67	12.46	1.66667	0.716667	0.363333	0.176667	7.80333			RING finger protein 44 OS=Danio rerio OX=7955 GN=rnf44 PE=2 SV=1
Sit-miR156i	Seita.4G196500.1		*				Conserved		149.195	14.8663	27.8354	34.4213	15.554	25.4315	21.0984	3.29	17.73	1.38	1.48	0.733333	0.52	11.9933	GO:0003824,GO:0006281,GO:0006284,GO:0008725	K01246	Probable GMP synthase [glutamine-hydrolyzing] OS=Helicobacter hepaticus (strain ATCC 51449 / 3B1) OX=235279 GN=guaA PE=3 SV=1
Sit-miR156i	Seita.4G270400.1		*	*	*		Conserved	SBP	149.195	14.8663	27.8354	34.4213	15.554	25.4315	21.0984	6.13	10.94	1.07	2.39333	5.36333	0.57	11.1433	GO:0003677,GO:0005634		Squamosa promoter-binding-like protein 12 OS=Oryza sativa subsp. indica OX=39946 GN=SPL12 PE=2 SV=1
Sit-miR156i	Seita.5G104400.1		*				Conserved		149.195	14.8663	27.8354	34.4213	15.554	25.4315	21.0984	6.97667	5.14333	4.62667	6.26667	5.49333	4.43	7.52333
Sit-miR156i	Seita.5G323200.1				*	*	Conserved		149.195	14.8663	27.8354	34.4213	15.554	25.4315	21.0984	0.76	0.0133333	0	0.0866667	0.56	0.02	1.33	GO:0005216,GO:0005249,GO:0006811,GO:0006813,GO:0016020,GO:0055085	K21867	Potassium channel KAT3 OS=Oryza sativa subsp. japonica OX=39947 GN=Os01g0756700 PE=2 SV=1
Sit-miR156i	Seita.5G419200.1		*		*		Conserved	ARR-B	149.195	14.8663	27.8354	34.4213	15.554	25.4315	21.0984	25.88	6.37333	4.16333	29.48	11.9967	5.11667	2.89333	GO:0000160,GO:0003677,GO:0003700,GO:0007165		Two-component response regulator ORR26 OS=Oryza sativa subsp. japonica OX=39947 GN=RR26 PE=3 SV=2
Sit-miR156i	Seita.5G432500.1		*	*	*		Conserved	SBP	149.195	14.8663	27.8354	34.4213	15.554	25.4315	21.0984	5.44333	5.31667	1.66333	3.54667	4.41	8.21333	3.57333	GO:0003677,GO:0005634		Squamosa promoter-binding-like protein 2 OS=Oryza sativa subsp. japonica OX=39947 GN=SPL2 PE=2 SV=2
Sit-miR156i	Seita.5G465900.1					*	Conserved		149.195	14.8663	27.8354	34.4213	15.554	25.4315	21.0984	4.65667	6.8	4.91	3.57333	4.89	2.32	5.20333	GO:0004177,GO:0006508,GO:0008270	K01267	Probable aspartyl aminopeptidase OS=Ricinus communis OX=3988 GN=RCOM_1506700 PE=2 SV=2
Sit-miR156i	Seita.6G205500.1		*	*	*		Conserved	SBP	149.195	14.8663	27.8354	34.4213	15.554	25.4315	21.0984	1.52333	6.22	0.476667	0.793333	0.326667	0.293333	2.76667	GO:0003677,GO:0005634		Squamosa promoter-binding-like protein 14 OS=Oryza sativa subsp. japonica OX=39947 GN=SPL14 PE=2 SV=1
Sit-miR156i	Seita.6G208700.1		*	*	*		Conserved		149.195	14.8663	27.8354	34.4213	15.554	25.4315	21.0984	48.8267	9.56667	31.9133	167.277	40.7833	9.89333	12.7867	GO:0004672,GO:0005524,GO:0006468,GO:0030246		Probable L-type lectin-domain containing receptor kinase S.5 OS=Arabidopsis thaliana OX=3702 GN=LECRKS5 PE=2 SV=1
Sit-miR156i	Seita.6G223300.1		*	*	*		Conserved	SBP	149.195	14.8663	27.8354	34.4213	15.554	25.4315	21.0984	0.676667	1.8	0.25	0.956667	0.503333	0.256667	2.46333	GO:0003677,GO:0005634		Teosinte glume architecture 1 OS=Zea mays OX=4577 GN=TGA1 PE=1 SV=1
Sit-miR156i	Seita.7G082700.1			*			Conserved		149.195	14.8663	27.8354	34.4213	15.554	25.4315	21.0984	20.3433	0.133333	0.00227333	2.08667	0.00862667	0	0.00200667	GO:0015079,GO:0016020,GO:0071805	K03549	Potassium transporter 1 OS=Oryza sativa subsp. japonica OX=39947 GN=HAK1 PE=1 SV=2
Sit-miR156i	Seita.7G190000.1		*	*	*		Conserved	SBP	149.195	14.8663	27.8354	34.4213	15.554	25.4315	21.0984	0	0.473333	0.0366667	0	0	0	0.0333333	GO:0003677,GO:0005634		Squamosa promoter-binding-like protein 7 OS=Oryza sativa subsp. japonica OX=39947 GN=SPL7 PE=2 SV=2
Sit-miR156i	Seita.7G287000.1			*			Conserved		149.195	14.8663	27.8354	34.4213	15.554	25.4315	21.0984	0.61	1.03333	3.89667	0.116667	0.0566667	0.173333	0.396667	GO:0016020	K03453	Probable sodium/metabolite cotransporter BASS1, chloroplastic OS=Oryza sativa subsp. japonica OX=39947 GN=BASS1 PE=2 SV=2
Sit-miR156i	Seita.8G124900.1	*	*	*	*	*	Conserved	SBP	149.195	14.8663	27.8354	34.4213	15.554	25.4315	21.0984	2.43	1.62	0.336667	1.35333	1.01333	0.24	1.02333	GO:0003677,GO:0005634		Putative squamosa promoter-binding-like protein 19 OS=Oryza sativa subsp. japonica OX=39947 GN=SPL19 PE=3 SV=2
Sit-miR156i	Seita.8G167300.1		*	*			Conserved		149.195	14.8663	27.8354	34.4213	15.554	25.4315	21.0984	11.72	0.17	0.186667	7.35667	0.536667	0.39	0.196667	GO:0043531		Disease resistance protein Pik-2 OS=Oryza sativa subsp. japonica OX=39947 GN=PIK-2 PE=3 SV=1
Sit-miR156i	Seita.9G012800.1				*		Conserved		149.195	14.8663	27.8354	34.4213	15.554	25.4315	21.0984	3.32667	5.23	4.93667	7.33	9.22667	7.15333	7.91
Sit-miR156i	Seita.9G072000.1		*				Conserved		149.195	14.8663	27.8354	34.4213	15.554	25.4315	21.0984	7.39667	9.56667	20.83	9.47	13.6667	11.8967	6.72667			Uncharacterized protein At1g01500 OS=Arabidopsis thaliana OX=3702 GN=At1g01500 PE=2 SV=1
Sit-miR156i	Seita.9G538400.1				*		Conserved		149.195	14.8663	27.8354	34.4213	15.554	25.4315	21.0984	15.55	13.3	9.29	8.29	9.62667	8.64667	13.3967		K24997	Protein GDAP2 homolog OS=Nematostella vectensis OX=45351 GN=gdap2 PE=3 SV=1
Sit-miR156j	Seita.1G009500.1			*			Conserved		152.641	15.0144	27.9636	35.1569	15.6601	25.6739	21.1346	12.5933	9.43667	9.05333	14.0767	10.33	15.3333	11.44
Sit-miR156j	Seita.1G069300.1	*	*	*	*	*	Conserved	SBP	152.641	15.0144	27.9636	35.1569	15.6601	25.6739	21.1346	11.4367	7.93	3.01	6.05667	5.73333	3.96	6.89	GO:0003677,GO:0005634		Squamosa promoter-binding-like protein 11 OS=Oryza sativa subsp. japonica OX=39947 GN=SPL11 PE=2 SV=1
Sit-miR156j	Seita.1G091900.1		*	*	*		Conserved	SBP	152.641	15.0144	27.9636	35.1569	15.6601	25.6739	21.1346	4	6.65	1.16333	2.03	3.78	6.94333	10.55	GO:0003677,GO:0005634		Squamosa promoter-binding-like protein 3 OS=Oryza sativa subsp. indica OX=39946 GN=SPL3 PE=2 SV=1
Sit-miR156j	Seita.1G230700.1					*	Conserved		152.641	15.0144	27.9636	35.1569	15.6601	25.6739	21.1346	0.553333	0.08	0.0266667	0.0966667	0	0	0.0366667
Sit-miR156j	Seita.1G342800.1			*			Conserved		152.641	15.0144	27.9636	35.1569	15.6601	25.6739	21.1346	1.65	3	0.0633333	0.983333	0.446667	0.01862	2.03	GO:0005515		Protein TONSOKU OS=Arabidopsis thaliana OX=3702 GN=TSK PE=1 SV=2
Sit-miR156j	Seita.2G206600.1					*	Conserved		152.641	15.0144	27.9636	35.1569	15.6601	25.6739	21.1346	4.37	0.176667	0.176667	0.526667	0	0.146667	0.206667
Sit-miR156j	Seita.2G254300.1	*	*	*	*		Conserved	SBP	152.641	15.0144	27.9636	35.1569	15.6601	25.6739	21.1346	0.786667	11.5567	1.05667	2.35	3.38333	1.34333	1.74	GO:0003677,GO:0005634		Squamosa promoter-binding-like protein 17 OS=Oryza sativa subsp. japonica OX=39947 GN=SPL17 PE=2 SV=2
Sit-miR156j	Seita.2G266500.1	*	*	*	*		Conserved	SBP	152.641	15.0144	27.9636	35.1569	15.6601	25.6739	21.1346	0.276667	2.18667	0.316667	0.0933333	0.13	0.133333	7.95333	GO:0003677,GO:0005634		Squamosa promoter-binding-like protein 18 OS=Oryza sativa subsp. japonica OX=39947 GN=SPL18 PE=2 SV=1
Sit-miR156j	Seita.2G324900.1	*	*	*	*	*	Conserved	SBP	152.641	15.0144	27.9636	35.1569	15.6601	25.6739	21.1346	0.726667	2.96333	0.506667	0.43	1.35	2.05667	6.39	GO:0003677,GO:0005634		Squamosa promoter-binding-like protein 13 OS=Oryza sativa subsp. japonica OX=39947 GN=SPL13 PE=2 SV=1
Sit-miR156j	Seita.2G325000.1		*	*	*	*	Conserved	SBP	152.641	15.0144	27.9636	35.1569	15.6601	25.6739	21.1346	0.0566667	0.73	0.353333	0	0.533333	0.576667	2.18333	GO:0003677,GO:0005634		Squamosa promoter-binding-like protein 13 OS=Oryza sativa subsp. japonica OX=39947 GN=SPL13 PE=2 SV=1
Sit-miR156j	Seita.3G256700.1			*	*		Conserved		152.641	15.0144	27.9636	35.1569	15.6601	25.6739	21.1346	2.67	12.46	1.66667	0.716667	0.363333	0.176667	7.80333			RING finger protein 44 OS=Danio rerio OX=7955 GN=rnf44 PE=2 SV=1
Sit-miR156j	Seita.4G196500.1		*				Conserved		152.641	15.0144	27.9636	35.1569	15.6601	25.6739	21.1346	3.29	17.73	1.38	1.48	0.733333	0.52	11.9933	GO:0003824,GO:0006281,GO:0006284,GO:0008725	K01246	Probable GMP synthase [glutamine-hydrolyzing] OS=Helicobacter hepaticus (strain ATCC 51449 / 3B1) OX=235279 GN=guaA PE=3 SV=1
Sit-miR156j	Seita.4G270400.1	*	*	*	*		Conserved	SBP	152.641	15.0144	27.9636	35.1569	15.6601	25.6739	21.1346	6.13	10.94	1.07	2.39333	5.36333	0.57	11.1433	GO:0003677,GO:0005634		Squamosa promoter-binding-like protein 12 OS=Oryza sativa subsp. indica OX=39946 GN=SPL12 PE=2 SV=1
Sit-miR156j	Seita.5G104400.1		*				Conserved		152.641	15.0144	27.9636	35.1569	15.6601	25.6739	21.1346	6.97667	5.14333	4.62667	6.26667	5.49333	4.43	7.52333
Sit-miR156j	Seita.5G323200.1				*	*	Conserved		152.641	15.0144	27.9636	35.1569	15.6601	25.6739	21.1346	0.76	0.0133333	0	0.0866667	0.56	0.02	1.33	GO:0005216,GO:0005249,GO:0006811,GO:0006813,GO:0016020,GO:0055085	K21867	Potassium channel KAT3 OS=Oryza sativa subsp. japonica OX=39947 GN=Os01g0756700 PE=2 SV=1
Sit-miR156j	Seita.5G419200.1		*		*		Conserved	ARR-B	152.641	15.0144	27.9636	35.1569	15.6601	25.6739	21.1346	25.88	6.37333	4.16333	29.48	11.9967	5.11667	2.89333	GO:0000160,GO:0003677,GO:0003700,GO:0007165		Two-component response regulator ORR26 OS=Oryza sativa subsp. japonica OX=39947 GN=RR26 PE=3 SV=2
Sit-miR156j	Seita.5G432500.1		*	*	*		Conserved	SBP	152.641	15.0144	27.9636	35.1569	15.6601	25.6739	21.1346	5.44333	5.31667	1.66333	3.54667	4.41	8.21333	3.57333	GO:0003677,GO:0005634		Squamosa promoter-binding-like protein 2 OS=Oryza sativa subsp. japonica OX=39947 GN=SPL2 PE=2 SV=2
Sit-miR156j	Seita.5G465900.1					*	Conserved		152.641	15.0144	27.9636	35.1569	15.6601	25.6739	21.1346	4.65667	6.8	4.91	3.57333	4.89	2.32	5.20333	GO:0004177,GO:0006508,GO:0008270	K01267	Probable aspartyl aminopeptidase OS=Ricinus communis OX=3988 GN=RCOM_1506700 PE=2 SV=2
Sit-miR156j	Seita.6G205500.1		*	*	*		Conserved	SBP	152.641	15.0144	27.9636	35.1569	15.6601	25.6739	21.1346	1.52333	6.22	0.476667	0.793333	0.326667	0.293333	2.76667	GO:0003677,GO:0005634		Squamosa promoter-binding-like protein 14 OS=Oryza sativa subsp. japonica OX=39947 GN=SPL14 PE=2 SV=1
Sit-miR156j	Seita.6G208700.1		*	*	*		Conserved		152.641	15.0144	27.9636	35.1569	15.6601	25.6739	21.1346	48.8267	9.56667	31.9133	167.277	40.7833	9.89333	12.7867	GO:0004672,GO:0005524,GO:0006468,GO:0030246		Probable L-type lectin-domain containing receptor kinase S.5 OS=Arabidopsis thaliana OX=3702 GN=LECRKS5 PE=2 SV=1
Sit-miR156j	Seita.6G223300.1		*	*	*		Conserved	SBP	152.641	15.0144	27.9636	35.1569	15.6601	25.6739	21.1346	0.676667	1.8	0.25	0.956667	0.503333	0.256667	2.46333	GO:0003677,GO:0005634		Teosinte glume architecture 1 OS=Zea mays OX=4577 GN=TGA1 PE=1 SV=1
Sit-miR156j	Seita.7G082700.1			*			Conserved		152.641	15.0144	27.9636	35.1569	15.6601	25.6739	21.1346	20.3433	0.133333	0.00227333	2.08667	0.00862667	0	0.00200667	GO:0015079,GO:0016020,GO:0071805	K03549	Potassium transporter 1 OS=Oryza sativa subsp. japonica OX=39947 GN=HAK1 PE=1 SV=2
Sit-miR156j	Seita.7G190000.1		*	*	*		Conserved	SBP	152.641	15.0144	27.9636	35.1569	15.6601	25.6739	21.1346	0	0.473333	0.0366667	0	0	0	0.0333333	GO:0003677,GO:0005634		Squamosa promoter-binding-like protein 7 OS=Oryza sativa subsp. japonica OX=39947 GN=SPL7 PE=2 SV=2
Sit-miR156j	Seita.7G287000.1			*			Conserved		152.641	15.0144	27.9636	35.1569	15.6601	25.6739	21.1346	0.61	1.03333	3.89667	0.116667	0.0566667	0.173333	0.396667	GO:0016020	K03453	Probable sodium/metabolite cotransporter BASS1, chloroplastic OS=Oryza sativa subsp. japonica OX=39947 GN=BASS1 PE=2 SV=2
Sit-miR156j	Seita.8G124900.1	*	*	*	*	*	Conserved	SBP	152.641	15.0144	27.9636	35.1569	15.6601	25.6739	21.1346	2.43	1.62	0.336667	1.35333	1.01333	0.24	1.02333	GO:0003677,GO:0005634		Putative squamosa promoter-binding-like protein 19 OS=Oryza sativa subsp. japonica OX=39947 GN=SPL19 PE=3 SV=2
Sit-miR156j	Seita.8G167300.1		*	*			Conserved		152.641	15.0144	27.9636	35.1569	15.6601	25.6739	21.1346	11.72	0.17	0.186667	7.35667	0.536667	0.39	0.196667	GO:0043531		Disease resistance protein Pik-2 OS=Oryza sativa subsp. japonica OX=39947 GN=PIK-2 PE=3 SV=1
Sit-miR156j	Seita.9G012800.1				*		Conserved		152.641	15.0144	27.9636	35.1569	15.6601	25.6739	21.1346	3.32667	5.23	4.93667	7.33	9.22667	7.15333	7.91
Sit-miR156j	Seita.9G072000.1		*				Conserved		152.641	15.0144	27.9636	35.1569	15.6601	25.6739	21.1346	7.39667	9.56667	20.83	9.47	13.6667	11.8967	6.72667			Uncharacterized protein At1g01500 OS=Arabidopsis thaliana OX=3702 GN=At1g01500 PE=2 SV=1
Sit-miR156j	Seita.9G538400.1				*		Conserved		152.641	15.0144	27.9636	35.1569	15.6601	25.6739	21.1346	15.55	13.3	9.29	8.29	9.62667	8.64667	13.3967		K24997	Protein GDAP2 homolog OS=Nematostella vectensis OX=45351 GN=gdap2 PE=3 SV=1
Sit-miR159a	Seita.1G077900.1		*	*	*		Conserved	MYB_related	593.089	341.655	9.73858	91.2903	85.0222	9.52607	190.813	0.23	0.0866667	0.01	0.09	0	0.03	0.163333		K09422	Transcription factor MYB101 OS=Arabidopsis thaliana OX=3702 GN=MYB101 PE=1 SV=1
Sit-miR159a	Seita.1G084000.1			*			Conserved		593.089	341.655	9.73858	91.2903	85.0222	9.52607	190.813	0.603333	1.47333	0.226667	0.0233333	0.0633333	0.0733333	0.886667
Sit-miR159a	Seita.1G186900.1	*	*				Conserved	Trihelix	593.089	341.655	9.73858	91.2903	85.0222	9.52607	190.813	9.21333	5.28667	2.28667	6.27333	5.25333	3.70667	7.38333
Sit-miR159a	Seita.1G348600.1			*			Conserved		593.089	341.655	9.73858	91.2903	85.0222	9.52607	190.813	0.166667	10.3967	65.8233	0.416667	32.74	49.03	9.34333	GO:0005515	K03255	Protein TSS OS=Arabidopsis thaliana OX=3702 GN=TSS PE=1 SV=1
Sit-miR159a	Seita.2G032900.1		*		*	*	Conserved	TCP	593.089	341.655	9.73858	91.2903	85.0222	9.52607	190.813	3.51667	13.97	0.73	1.31	0.856667	0.193333	3.87667	GO:0003700		Transcription factor PCF6 OS=Oryza sativa subsp. indica OX=39946 GN=PCF6 PE=4 SV=1
Sit-miR159a	Seita.2G033000.1		*		*		Conserved		593.089	341.655	9.73858	91.2903	85.0222	9.52607	190.813	1.62333	0.953333	0.0266667	0.223333	0.08	0.0266667	1.14
Sit-miR159a	Seita.2G058200.1					*	Conserved		593.089	341.655	9.73858	91.2903	85.0222	9.52607	190.813	0	0.1	0	0.15	0.0233333	0	0.04
Sit-miR159a	Seita.2G109700.1	*					Conserved		593.089	341.655	9.73858	91.2903	85.0222	9.52607	190.813	11.3933	2.2	14.1	13.56	99.3067	36.22	19.78	GO:0004252,GO:0006508,GO:0008236		CO(2)-response secreted protease OS=Arabidopsis thaliana OX=3702 GN=CRSP PE=2 SV=1
Sit-miR159a	Seita.2G142600.1	*					Conserved		593.089	341.655	9.73858	91.2903	85.0222	9.52607	190.813	6.20333	9.72667	2.33	3.18667	1.2	0.17	3.55	GO:0016274,GO:0018216	K11436	Probable protein arginine N-methyltransferase 3 OS=Oryza sativa subsp. japonica OX=39947 GN=PRMT3 PE=2 SV=1
Sit-miR159a	Seita.2G184400.1					*	Conserved		593.089	341.655	9.73858	91.2903	85.0222	9.52607	190.813	23.29	18.4367	17.32	22.51	16.5733	18.5633	17.3133
Sit-miR159a	Seita.2G220300.1		*	*	*		Conserved		593.089	341.655	9.73858	91.2903	85.0222	9.52607	190.813	0.346667	0.346667	0.06	0.19	0.32	0.0233333	0.563333
Sit-miR159a	Seita.2G294400.1			*			Conserved		593.089	341.655	9.73858	91.2903	85.0222	9.52607	190.813	0.41	0.756667	0.0333333	0.0966667	0.0733333	0	0.203333
Sit-miR159a	Seita.2G437000.1			*			Conserved		593.089	341.655	9.73858	91.2903	85.0222	9.52607	190.813	6.06333	4.83333	2.56667	3.04333	2.2	0.743333	4.81		K14317	Nuclear pore complex protein NUP214 OS=Arabidopsis thaliana OX=3702 GN=NUP214 PE=1 SV=1
Sit-miR159a	Seita.3G068000.1				*		Conserved		593.089	341.655	9.73858	91.2903	85.0222	9.52607	190.813	12.9567	13.8767	14.6767	17.3067	21.7733	16.9233	18.6933
Sit-miR159a	Seita.3G121700.1					*	Conserved		593.089	341.655	9.73858	91.2903	85.0222	9.52607	190.813	38.0833	15.6367	5.28	13.8333	17.95	2.37333	11.8333
Sit-miR159a	Seita.3G188300.1			*	*		Conserved		593.089	341.655	9.73858	91.2903	85.0222	9.52607	190.813	0	0.0466667	0.0133333	0	0	0.06	0.163333	GO:0003700
Sit-miR159a	Seita.3G238900.1					*	Conserved		593.089	341.655	9.73858	91.2903	85.0222	9.52607	190.813	1.13667	4.25	1.05333	1.20333	0.586667	1.25333	2.71
Sit-miR159a	Seita.3G311900.1		*	*	*		Conserved		593.089	341.655	9.73858	91.2903	85.0222	9.52607	190.813	1.80667	2.36333	0.67	0.893333	0.62	0.78	2.4	GO:0003676,GO:0003677,GO:0003887,GO:0005524,GO:0006260,GO:0006261	K02349	Helicase and polymerase-containing protein TEBICHI OS=Arabidopsis thaliana OX=3702 GN=TEB PE=2 SV=1
Sit-miR159a	Seita.3G396300.1				*		Conserved		593.089	341.655	9.73858	91.2903	85.0222	9.52607	190.813	0.0466667	4.54667	0.54	0.0166667	0.63	0.906667	8.00333	GO:0043531		Putative disease resistance RPP13-like protein 3 OS=Arabidopsis thaliana OX=3702 GN=RPP13L3 PE=3 SV=1
Sit-miR159a	Seita.4G016800.1		*	*			Conserved		593.089	341.655	9.73858	91.2903	85.0222	9.52607	190.813	1.22	1.68	0.516667	0.783333	0.93	0.263333	1.41333	GO:0005515		[Fructose-bisphosphate aldolase]-lysine N-methyltransferase, chloroplastic OS=Arabidopsis thaliana OX=3702 GN=LSMT-L PE=1 SV=1
Sit-miR159a	Seita.4G033200.1					*	Conserved		593.089	341.655	9.73858	91.2903	85.0222	9.52607	190.813	0	0.0233333	0.01	0	0.06	0.573333	3.17333	GO:0030570	K01728	Pectate lyase OS=Lilium longiflorum OX=4690 PE=2 SV=1
Sit-miR159a	Seita.4G043400.1				*		Conserved		593.089	341.655	9.73858	91.2903	85.0222	9.52607	190.813	0.236667	0.23	0.213333	0.12	0.693333	0.343333	0.416667	GO:0043531		Probable disease resistance protein RF9 OS=Arabidopsis thaliana OX=3702 GN=RF9 PE=2 SV=1
Sit-miR159a	Seita.4G221900.1		*	*	*		Conserved	MYB	593.089	341.655	9.73858	91.2903	85.0222	9.52607	190.813	5.00667	2.57333	2.19	4.16667	3.09333	1.22	2.98667		K09422	Transcription factor GAMYB OS=Oryza sativa subsp. indica OX=39946 GN=GAM1 PE=2 SV=1
Sit-miR159a	Seita.4G261400.1		*	*	*	*	Conserved	MYB	593.089	341.655	9.73858	91.2903	85.0222	9.52607	190.813	0.0166667	0.0233333	0	0.0266667	0.0133333	0.02	1.61333	GO:0003824	K09422	Transcription factor MYB97 OS=Arabidopsis thaliana OX=3702 GN=MYB97 PE=2 SV=1
Sit-miR159a	Seita.5G081600.1					*	Conserved		593.089	341.655	9.73858	91.2903	85.0222	9.52607	190.813	14.34	19.3567	9.07	15.33	21.7667	12.8367	22.1833	GO:0000275,GO:0005524,GO:0006754,GO:0015986,GO:0016887,GO:0045261,GO:0046034,GO:0046933,GO:1902600	K02133	ATP synthase subunit beta, mitochondrial OS=Zea mays OX=4577 GN=ATPB PE=2 SV=1
Sit-miR159a	Seita.5G130100.1			*			Conserved		593.089	341.655	9.73858	91.2903	85.0222	9.52607	190.813	0.406667	0.84	0.01	0.233333	0.103333	0.11	1.96333	GO:0005506,GO:0016705,GO:0020037,GO:0055114		Noroxomaritidine synthase OS=Narcissus aff. pseudonarcissus MK-2014 OX=1540222 GN=Cyp96T1 PE=1 SV=1
Sit-miR159a	Seita.5G148600.1		*	*	*		Conserved		593.089	341.655	9.73858	91.2903	85.0222	9.52607	190.813	0.03	0.226667	0.00666667	0.04	0.00666667	0	3.96	GO:0003700
Sit-miR159a	Seita.5G149100.1	*			*		Conserved	TCP	593.089	341.655	9.73858	91.2903	85.0222	9.52607	190.813	2.51	41.57	0.67	0.66	0.143333	0.13	17.2667	GO:0003700		Transcription factor PCF5 OS=Oryza sativa subsp. japonica OX=39947 GN=PCF5 PE=2 SV=1
Sit-miR159a	Seita.5G306500.1			*			Conserved		593.089	341.655	9.73858	91.2903	85.0222	9.52607	190.813	2.23667	8.43	0.933333	2.07333	2.59	0.853333	7.03333	GO:0003677,GO:0003887,GO:0005524,GO:0006260,GO:0009360		Protein STICHEL-like 3 OS=Arabidopsis thaliana OX=3702 GN=At4g18820 PE=3 SV=1
Sit-miR159a	Seita.5G322500.1				*		Conserved	TCP	593.089	341.655	9.73858	91.2903	85.0222	9.52607	190.813	0.0233333	34.77	6.71333	0	0.0766667	2.01	3.44333	GO:0003700		Transcription factor PCF7 OS=Oryza sativa subsp. indica OX=39946 GN=PCF7 PE=4 SV=1
Sit-miR159a	Seita.5G355300.1		*	*	*		Conserved	MYB	593.089	341.655	9.73858	91.2903	85.0222	9.52607	190.813	4.67	3.23	1.97	1.99667	3.14667	0.833333	10.3567	GO:0006355	K09422	Transcription factor GAMYB OS=Oryza sativa subsp. japonica OX=39947 GN=GAMYB PE=1 SV=1
Sit-miR159a	Seita.5G389700.1				*		Conserved		593.089	341.655	9.73858	91.2903	85.0222	9.52607	190.813	87.02	127.787	18.89	46.2333	42.72	8.04333	47.9667	GO:0003723,GO:0003735,GO:0006412,GO:0015934	K02865	60S ribosomal protein L10a OS=Oryza sativa subsp. indica OX=39946 GN=RPL10A PE=3 SV=1
Sit-miR159a	Seita.5G467600.1				*		Conserved		593.089	341.655	9.73858	91.2903	85.0222	9.52607	190.813	1.60667	4.15	15.7933	1.35667	1.70667	28.5633	4.26667
Sit-miR159a	Seita.6G211500.1		*	*	*		Conserved	MYB	593.089	341.655	9.73858	91.2903	85.0222	9.52607	190.813	0	0	0	0	0	0	0.06		K09422	Probable transcription factor MYB58 OS=Oryza sativa subsp. japonica OX=39947 GN=MYB58 PE=3 SV=1
Sit-miR159a	Seita.6G243700.1				*		Conserved		593.089	341.655	9.73858	91.2903	85.0222	9.52607	190.813	88.09	106.583	31.0233	101.14	147.137	33.54	75.6633	GO:0003723,GO:0003735,GO:0006412,GO:0015934	K02865	60S ribosomal protein L10a OS=Oryza sativa subsp. indica OX=39946 GN=RPL10A PE=3 SV=1
Sit-miR159a	Seita.7G027200.1			*			Conserved		593.089	341.655	9.73858	91.2903	85.0222	9.52607	190.813	3.36	4.81	3.69	2.5	2.23333	1.63	3.88333	GO:0006338,GO:0031011	K11667
Sit-miR159a	Seita.7G067100.1			*			Conserved		593.089	341.655	9.73858	91.2903	85.0222	9.52607	190.813	21.5233	4.67667	10.33	14.93	8.98667	10.8933	7.13333		K13456
Sit-miR159a	Seita.7G092800.1				*		Conserved		593.089	341.655	9.73858	91.2903	85.0222	9.52607	190.813	0.856667	1.01	0.433333	0.473333	0.463333	0.2	0.726667	GO:0005515		Putative pentatricopeptide repeat-containing protein At5g37570 OS=Arabidopsis thaliana OX=3702 GN=PCMP-E37 PE=3 SV=1
Sit-miR159a	Seita.7G188300.1		*	*	*		Conserved	MYB	593.089	341.655	9.73858	91.2903	85.0222	9.52607	190.813	0.49	0.603333	0.37	0.44	0.12	0.143333	0.336667		K09422	Probable transcription factor MYB58 OS=Oryza sativa subsp. japonica OX=39947 GN=MYB58 PE=3 SV=1
Sit-miR159a	Seita.7G229800.1	*					Conserved		593.089	341.655	9.73858	91.2903	85.0222	9.52607	190.813	1.37333	10.9867	69.7733	1.19	13.2533	122.483	13.4967			Probable plastid-lipid-associated protein 8, chloroplastic OS=Arabidopsis thaliana OX=3702 GN=PAP8 PE=1 SV=1
Sit-miR159a	Seita.7G280400.1			*			Conserved		593.089	341.655	9.73858	91.2903	85.0222	9.52607	190.813	0.87	1.18	0.8	0.333333	0.366667	0.213333	1.35			FT-interacting protein 7 OS=Oryza sativa subsp. japonica OX=39947 GN=FTIP7 PE=1 SV=1
Sit-miR159a	Seita.7G317200.1				*		Conserved		593.089	341.655	9.73858	91.2903	85.0222	9.52607	190.813	0.0466667	4.56333	0.00333333	0.0333333	0.25	0	8.37667	GO:0005515	K14508	BTB/POZ domain and ankyrin repeat-containing protein NH5.2 OS=Oryza sativa subsp. japonica OX=39947 GN=NH5.2 PE=1 SV=1
Sit-miR159a	Seita.7G326700.1			*	*		Conserved		593.089	341.655	9.73858	91.2903	85.0222	9.52607	190.813	7.73333	16.7033	10.14	3.39	2.19667	18.0167	12.8567	GO:0007165		Rho GTPase-activating protein 1 OS=Arabidopsis thaliana OX=3702 GN=ROPGAP1 PE=2 SV=1
Sit-miR159a	Seita.8G035200.1				*		Conserved		593.089	341.655	9.73858	91.2903	85.0222	9.52607	190.813	4.64333	10.03	6.11333	1.50333	1.77333	7.75667	6.53667	GO:0007165		Rho GTPase-activating protein 1 OS=Arabidopsis thaliana OX=3702 GN=ROPGAP1 PE=2 SV=1
Sit-miR159a	Seita.8G042600.1		*	*	*		Conserved		593.089	341.655	9.73858	91.2903	85.0222	9.52607	190.813	0.32	0.996667	0	0.123333	0.14	0	0.306667
Sit-miR159a	Seita.8G089500.1				*		Conserved		593.089	341.655	9.73858	91.2903	85.0222	9.52607	190.813	3.11	3.07667	2.20667	3.02333	6.47667	2.90333	3.94	GO:0043531		Disease resistance RPP8-like protein 3 OS=Arabidopsis thaliana OX=3702 GN=RPP8L3 PE=2 SV=1
Sit-miR159a	Seita.8G187600.1				*		Conserved		593.089	341.655	9.73858	91.2903	85.0222	9.52607	190.813	0.00930333	0	0	0	0	0	0.00333333	GO:0043531		Disease resistance protein Pik-2 OS=Oryza sativa subsp. japonica OX=39947 GN=PIK-2 PE=3 SV=1
Sit-miR159a	Seita.8G194300.1				*	*	Conserved		593.089	341.655	9.73858	91.2903	85.0222	9.52607	190.813	26.6633	38.2267	13.5067	21.3767	18.3133	13.5733	30.28	GO:0005839,GO:0006511,GO:0019773,GO:0043161,GO:0051603	K02729	Proteasome subunit alpha type-5 OS=Oryza sativa subsp. japonica OX=39947 GN=PAE1 PE=2 SV=1
Sit-miR159a	Seita.9G013400.1				*		Conserved		593.089	341.655	9.73858	91.2903	85.0222	9.52607	190.813	19.0467	13.18	5.95333	14.1133	14.77	7.65333	10.0167	GO:0005515	K23563
Sit-miR159a	Seita.9G064600.1		*		*	*	Conserved	TCP	593.089	341.655	9.73858	91.2903	85.0222	9.52607	190.813	1.71333	26.6633	4.39667	0.96	2.91333	1.59333	8.72	GO:0003700		Transcription factor PCF6 OS=Oryza sativa subsp. indica OX=39946 GN=PCF6 PE=4 SV=1
Sit-miR159a	Seita.9G098200.1					*	Conserved	bHLH	593.089	341.655	9.73858	91.2903	85.0222	9.52607	190.813	3.59667	0.21	2.28	107.063	75.73	51.4633	14.67	GO:0046983		Transcription factor BHLH148 OS=Oryza sativa subsp. japonica OX=39947 GN=BHLH148 PE=1 SV=1
Sit-miR159a	Seita.9G134700.1	*					Conserved		593.089	341.655	9.73858	91.2903	85.0222	9.52607	190.813	9.36333	1.21667	1.35	6.44667	5.25	2.82333	3.59	GO:0043531		Putative disease resistance protein RGA3 OS=Solanum bulbocastanum OX=147425 GN=RGA3 PE=2 SV=2
Sit-miR159a	Seita.9G181600.1		*	*	*		Conserved	MYB	593.089	341.655	9.73858	91.2903	85.0222	9.52607	190.813	0.536667	0.0733333	0.04	0.06	0.193333	0.07	3.41	GO:0003824	K09422	Transcription factor MYB101 OS=Arabidopsis thaliana OX=3702 GN=MYB101 PE=1 SV=1
Sit-miR159a	Seita.9G268600.1					*	Conserved		593.089	341.655	9.73858	91.2903	85.0222	9.52607	190.813	1.35333	0.27	0.0966667	0.43	0.303333	0.106667	0.21
Sit-miR159a	Seita.9G409000.1					*	Conserved		593.089	341.655	9.73858	91.2903	85.0222	9.52607	190.813	0	0.853333	0	0	0.0233333	0.02	0.55		K08678	UDP-glucuronic acid decarboxylase 2 OS=Arabidopsis thaliana OX=3702 GN=UXS2 PE=1 SV=1
Sit-miR159a	Seita.9G552500.1					*	Conserved		593.089	341.655	9.73858	91.2903	85.0222	9.52607	190.813	1.59667	1.80333	0.95	0.653333	0.45	0.543333	1.15333	GO:0005515		Pentatricopeptide repeat-containing protein At1g62350 OS=Arabidopsis thaliana OX=3702 GN=At1g62350 PE=2 SV=1
Sit-miR159a	Seita.9G569900.1			*			Conserved		593.089	341.655	9.73858	91.2903	85.0222	9.52607	190.813	1.71667	10.7933	0.0233333	1.38667	0.09	0.0159533	4.55	GO:0003777,GO:0005524,GO:0007018,GO:0008017	K10406	Kinesin-like protein KIN-14E OS=Oryza sativa subsp. japonica OX=39947 GN=KIN14E PE=2 SV=1
Sit-miR159b	Seita.1G035700.1		*				Conserved		988.167	5287.76	537.055	382.267	1875.51	1028.48	2225.97	25.1767	3.72333	8.33333	43.6	40.2333	30.4667	7.77
Sit-miR159b	Seita.1G077900.1	*	*	*	*		Conserved	MYB_related	988.167	5287.76	537.055	382.267	1875.51	1028.48	2225.97	0.23	0.0866667	0.01	0.09	0	0.03	0.163333		K09422	Transcription factor MYB101 OS=Arabidopsis thaliana OX=3702 GN=MYB101 PE=1 SV=1
Sit-miR159b	Seita.2G032900.1					*	Conserved	TCP	988.167	5287.76	537.055	382.267	1875.51	1028.48	2225.97	3.51667	13.97	0.73	1.31	0.856667	0.193333	3.87667	GO:0003700		Transcription factor PCF6 OS=Oryza sativa subsp. indica OX=39946 GN=PCF6 PE=4 SV=1
Sit-miR159b	Seita.2G220300.1		*				Conserved		988.167	5287.76	537.055	382.267	1875.51	1028.48	2225.97	0.346667	0.346667	0.06	0.19	0.32	0.0233333	0.563333
Sit-miR159b	Seita.2G250600.1		*	*			Conserved		988.167	5287.76	537.055	382.267	1875.51	1028.48	2225.97	7.71667	2.81	2.28333	3.61667	2.78	1.81333	5.04	GO:0004842,GO:0005515		E3 ubiquitin-protein ligase UPL5 OS=Arabidopsis thaliana OX=3702 GN=UPL5 PE=1 SV=1
Sit-miR159b	Seita.2G434400.1	*					Conserved		988.167	5287.76	537.055	382.267	1875.51	1028.48	2225.97	13.16	22.4667	11.34	23.85	27.6833	7.81	20.4367	GO:0003743,GO:0006413	K03238	Eukaryotic translation initiation factor 2 subunit beta OS=Triticum aestivum OX=4565 PE=1 SV=1
Sit-miR159b	Seita.3G097700.1	*					Conserved		988.167	5287.76	537.055	382.267	1875.51	1028.48	2225.97	0.726667	3.06667	0.203333	0.43	0.266667	0.226667	1.36667	GO:0003677,GO:0003887,GO:0005524,GO:0006260,GO:0009360		Protein STICHEL OS=Arabidopsis thaliana OX=3702 GN=STI PE=1 SV=2
Sit-miR159b	Seita.3G188300.1	*	*	*	*	*	Conserved		988.167	5287.76	537.055	382.267	1875.51	1028.48	2225.97	0	0.0466667	0.0133333	0	0	0.06	0.163333	GO:0003700
Sit-miR159b	Seita.3G396300.1				*		Conserved		988.167	5287.76	537.055	382.267	1875.51	1028.48	2225.97	0.0466667	4.54667	0.54	0.0166667	0.63	0.906667	8.00333	GO:0043531		Putative disease resistance RPP13-like protein 3 OS=Arabidopsis thaliana OX=3702 GN=RPP13L3 PE=3 SV=1
Sit-miR159b	Seita.4G032400.1			*	*		Conserved		988.167	5287.76	537.055	382.267	1875.51	1028.48	2225.97	7.90333	14.58	4.40667	6.64667	6.94333	2.94333	11.0333	GO:0005198,GO:0005515,GO:0006886,GO:0016192,GO:0030117	K17302	Coatomer subunit beta'-1 OS=Oryza sativa subsp. japonica OX=39947 GN=Os06g0143900 PE=2 SV=1
Sit-miR159b	Seita.4G221900.1		*	*	*		Conserved	MYB	988.167	5287.76	537.055	382.267	1875.51	1028.48	2225.97	5.00667	2.57333	2.19	4.16667	3.09333	1.22	2.98667		K09422	Transcription factor GAMYB OS=Oryza sativa subsp. indica OX=39946 GN=GAM1 PE=2 SV=1
Sit-miR159b	Seita.4G261400.1		*	*		*	Conserved	MYB	988.167	5287.76	537.055	382.267	1875.51	1028.48	2225.97	0.0166667	0.0233333	0	0.0266667	0.0133333	0.02	1.61333	GO:0003824	K09422	Transcription factor MYB97 OS=Arabidopsis thaliana OX=3702 GN=MYB97 PE=2 SV=1
Sit-miR159b	Seita.4G280600.1					*	Conserved		988.167	5287.76	537.055	382.267	1875.51	1028.48	2225.97	51.19	43.8967	16.24	48.2967	40.89	27.1	39.7133	GO:0005789	K13249	Translocon-associated protein subunit alpha OS=Arabidopsis thaliana OX=3702 GN=At2g21160 PE=2 SV=3
Sit-miR159b	Seita.5G148600.1	*	*	*	*		Conserved		988.167	5287.76	537.055	382.267	1875.51	1028.48	2225.97	0.03	0.226667	0.00666667	0.04	0.00666667	0	3.96	GO:0003700
Sit-miR159b	Seita.5G305500.1		*				Conserved		988.167	5287.76	537.055	382.267	1875.51	1028.48	2225.97	1.85667	0.513333	0.956667	7.37	5.42	6.31667	2.47333	GO:0005515		F-box/LRR-repeat protein At1g55660 OS=Arabidopsis thaliana OX=3702 GN=At1g55660 PE=2 SV=1
Sit-miR159b	Seita.5G355300.1	*	*	*	*		Conserved	MYB	988.167	5287.76	537.055	382.267	1875.51	1028.48	2225.97	4.67	3.23	1.97	1.99667	3.14667	0.833333	10.3567	GO:0006355	K09422	Transcription factor GAMYB OS=Oryza sativa subsp. japonica OX=39947 GN=GAMYB PE=1 SV=1
Sit-miR159b	Seita.6G211500.1		*	*	*		Conserved	MYB	988.167	5287.76	537.055	382.267	1875.51	1028.48	2225.97	0	0	0	0	0	0	0.06		K09422	Probable transcription factor MYB58 OS=Oryza sativa subsp. japonica OX=39947 GN=MYB58 PE=3 SV=1
Sit-miR159b	Seita.7G027200.1		*				Conserved		988.167	5287.76	537.055	382.267	1875.51	1028.48	2225.97	3.36	4.81	3.69	2.5	2.23333	1.63	3.88333	GO:0006338,GO:0031011	K11667
Sit-miR159b	Seita.7G092800.1				*		Conserved		988.167	5287.76	537.055	382.267	1875.51	1028.48	2225.97	0.856667	1.01	0.433333	0.473333	0.463333	0.2	0.726667	GO:0005515		Putative pentatricopeptide repeat-containing protein At5g37570 OS=Arabidopsis thaliana OX=3702 GN=PCMP-E37 PE=3 SV=1
Sit-miR159b	Seita.7G188300.1		*	*	*		Conserved	MYB	988.167	5287.76	537.055	382.267	1875.51	1028.48	2225.97	0.49	0.603333	0.37	0.44	0.12	0.143333	0.336667		K09422	Probable transcription factor MYB58 OS=Oryza sativa subsp. japonica OX=39947 GN=MYB58 PE=3 SV=1
Sit-miR159b	Seita.7G326700.1			*			Conserved		988.167	5287.76	537.055	382.267	1875.51	1028.48	2225.97	7.73333	16.7033	10.14	3.39	2.19667	18.0167	12.8567	GO:0007165		Rho GTPase-activating protein 1 OS=Arabidopsis thaliana OX=3702 GN=ROPGAP1 PE=2 SV=1
Sit-miR159b	Seita.7G334400.1			*			Conserved	WOX	988.167	5287.76	537.055	382.267	1875.51	1028.48	2225.97	0	0.0266667	0	0	0	0	0.326667	GO:0003677		WUSCHEL-related homeobox 3B OS=Zea mays OX=4577 GN=WOX3B PE=2 SV=1
Sit-miR159b	Seita.8G194300.1					*	Conserved		988.167	5287.76	537.055	382.267	1875.51	1028.48	2225.97	26.6633	38.2267	13.5067	21.3767	18.3133	13.5733	30.28	GO:0005839,GO:0006511,GO:0019773,GO:0043161,GO:0051603	K02729	Proteasome subunit alpha type-5 OS=Oryza sativa subsp. japonica OX=39947 GN=PAE1 PE=2 SV=1
Sit-miR159b	Seita.9G063000.1	*		*			Conserved		988.167	5287.76	537.055	382.267	1875.51	1028.48	2225.97	3.38333	0.403333	0.69	0.916667	0.0633333	0.27	0.37			RING-H2 finger protein ATL70 OS=Arabidopsis thaliana OX=3702 GN=ATL70 PE=2 SV=1
Sit-miR159b	Seita.9G064600.1					*	Conserved	TCP	988.167	5287.76	537.055	382.267	1875.51	1028.48	2225.97	1.71333	26.6633	4.39667	0.96	2.91333	1.59333	8.72	GO:0003700		Transcription factor PCF6 OS=Oryza sativa subsp. indica OX=39946 GN=PCF6 PE=4 SV=1
Sit-miR159b	Seita.9G181600.1		*	*	*		Conserved	MYB	988.167	5287.76	537.055	382.267	1875.51	1028.48	2225.97	0.536667	0.0733333	0.04	0.06	0.193333	0.07	3.41	GO:0003824	K09422	Transcription factor MYB101 OS=Arabidopsis thaliana OX=3702 GN=MYB101 PE=1 SV=1
Sit-miR159b	Seita.9G209500.1		*				Conserved		988.167	5287.76	537.055	382.267	1875.51	1028.48	2225.97	0.0133333	0.456667	0	0.0133333	0.0633333	0.00666667	1.88667
Sit-miR159b	Seita.9G268600.1					*	Conserved		988.167	5287.76	537.055	382.267	1875.51	1028.48	2225.97	1.35333	0.27	0.0966667	0.43	0.303333	0.106667	0.21
Sit-miR159b	Seita.9G336000.1		*	*			Conserved		988.167	5287.76	537.055	382.267	1875.51	1028.48	2225.97	0.273333	0.383333	0.14	0.12	0.136667	0.0766667	1.20667
Sit-miR159b	Seita.9G451100.1			*			Conserved		988.167	5287.76	537.055	382.267	1875.51	1028.48	2225.97	14.6967	17.3833	8.03	210.96	310.963	83.14	39.35	GO:0008460,GO:0009225	K12450	Trifunctional UDP-glucose 4,6-dehydratase/UDP-4-keto-6-deoxy-D-glucose 3,5-epimerase/UDP-4-keto-L-rhamnose-reductase RHM1 OS=Arabidopsis thaliana OX=3702 GN=RHM1 PE=1 SV=1
Sit-miR159c	Seita.1G035700.1		*				Conserved		988.167	5287.76	537.055	382.267	1875.51	1028.48	2225.97	25.1767	3.72333	8.33333	43.6	40.2333	30.4667	7.77
Sit-miR159c	Seita.1G077900.1		*	*	*		Conserved	MYB_related	988.167	5287.76	537.055	382.267	1875.51	1028.48	2225.97	0.23	0.0866667	0.01	0.09	0	0.03	0.163333		K09422	Transcription factor MYB101 OS=Arabidopsis thaliana OX=3702 GN=MYB101 PE=1 SV=1
Sit-miR159c	Seita.2G032900.1					*	Conserved	TCP	988.167	5287.76	537.055	382.267	1875.51	1028.48	2225.97	3.51667	13.97	0.73	1.31	0.856667	0.193333	3.87667	GO:0003700		Transcription factor PCF6 OS=Oryza sativa subsp. indica OX=39946 GN=PCF6 PE=4 SV=1
Sit-miR159c	Seita.2G220300.1		*				Conserved		988.167	5287.76	537.055	382.267	1875.51	1028.48	2225.97	0.346667	0.346667	0.06	0.19	0.32	0.0233333	0.563333
Sit-miR159c	Seita.2G250600.1		*	*			Conserved		988.167	5287.76	537.055	382.267	1875.51	1028.48	2225.97	7.71667	2.81	2.28333	3.61667	2.78	1.81333	5.04	GO:0004842,GO:0005515		E3 ubiquitin-protein ligase UPL5 OS=Arabidopsis thaliana OX=3702 GN=UPL5 PE=1 SV=1
Sit-miR159c	Seita.3G188300.1	*	*	*	*	*	Conserved		988.167	5287.76	537.055	382.267	1875.51	1028.48	2225.97	0	0.0466667	0.0133333	0	0	0.06	0.163333	GO:0003700
Sit-miR159c	Seita.3G396300.1				*		Conserved		988.167	5287.76	537.055	382.267	1875.51	1028.48	2225.97	0.0466667	4.54667	0.54	0.0166667	0.63	0.906667	8.00333	GO:0043531		Putative disease resistance RPP13-like protein 3 OS=Arabidopsis thaliana OX=3702 GN=RPP13L3 PE=3 SV=1
Sit-miR159c	Seita.4G032400.1			*	*		Conserved		988.167	5287.76	537.055	382.267	1875.51	1028.48	2225.97	7.90333	14.58	4.40667	6.64667	6.94333	2.94333	11.0333	GO:0005198,GO:0005515,GO:0006886,GO:0016192,GO:0030117	K17302	Coatomer subunit beta'-1 OS=Oryza sativa subsp. japonica OX=39947 GN=Os06g0143900 PE=2 SV=1
Sit-miR159c	Seita.4G221900.1	*	*	*	*		Conserved	MYB	988.167	5287.76	537.055	382.267	1875.51	1028.48	2225.97	5.00667	2.57333	2.19	4.16667	3.09333	1.22	2.98667		K09422	Transcription factor GAMYB OS=Oryza sativa subsp. indica OX=39946 GN=GAM1 PE=2 SV=1
Sit-miR159c	Seita.4G261400.1		*	*		*	Conserved	MYB	988.167	5287.76	537.055	382.267	1875.51	1028.48	2225.97	0.0166667	0.0233333	0	0.0266667	0.0133333	0.02	1.61333	GO:0003824	K09422	Transcription factor MYB97 OS=Arabidopsis thaliana OX=3702 GN=MYB97 PE=2 SV=1
Sit-miR159c	Seita.4G280600.1					*	Conserved		988.167	5287.76	537.055	382.267	1875.51	1028.48	2225.97	51.19	43.8967	16.24	48.2967	40.89	27.1	39.7133	GO:0005789	K13249	Translocon-associated protein subunit alpha OS=Arabidopsis thaliana OX=3702 GN=At2g21160 PE=2 SV=3
Sit-miR159c	Seita.5G002500.1	*					Conserved		988.167	5287.76	537.055	382.267	1875.51	1028.48	2225.97	6.97667	6.73667	4.16667	5.12	5.90667	2.74667	6.08
Sit-miR159c	Seita.5G148600.1	*	*	*	*		Conserved		988.167	5287.76	537.055	382.267	1875.51	1028.48	2225.97	0.03	0.226667	0.00666667	0.04	0.00666667	0	3.96	GO:0003700
Sit-miR159c	Seita.5G305500.1		*				Conserved		988.167	5287.76	537.055	382.267	1875.51	1028.48	2225.97	1.85667	0.513333	0.956667	7.37	5.42	6.31667	2.47333	GO:0005515		F-box/LRR-repeat protein At1g55660 OS=Arabidopsis thaliana OX=3702 GN=At1g55660 PE=2 SV=1
Sit-miR159c	Seita.5G355300.1	*	*	*	*		Conserved	MYB	988.167	5287.76	537.055	382.267	1875.51	1028.48	2225.97	4.67	3.23	1.97	1.99667	3.14667	0.833333	10.3567	GO:0006355	K09422	Transcription factor GAMYB OS=Oryza sativa subsp. japonica OX=39947 GN=GAMYB PE=1 SV=1
Sit-miR159c	Seita.6G211500.1		*	*	*		Conserved	MYB	988.167	5287.76	537.055	382.267	1875.51	1028.48	2225.97	0	0	0	0	0	0	0.06		K09422	Probable transcription factor MYB58 OS=Oryza sativa subsp. japonica OX=39947 GN=MYB58 PE=3 SV=1
Sit-miR159c	Seita.7G027200.1		*				Conserved		988.167	5287.76	537.055	382.267	1875.51	1028.48	2225.97	3.36	4.81	3.69	2.5	2.23333	1.63	3.88333	GO:0006338,GO:0031011	K11667
Sit-miR159c	Seita.7G092800.1				*		Conserved		988.167	5287.76	537.055	382.267	1875.51	1028.48	2225.97	0.856667	1.01	0.433333	0.473333	0.463333	0.2	0.726667	GO:0005515		Putative pentatricopeptide repeat-containing protein At5g37570 OS=Arabidopsis thaliana OX=3702 GN=PCMP-E37 PE=3 SV=1
Sit-miR159c	Seita.7G188300.1		*	*	*		Conserved	MYB	988.167	5287.76	537.055	382.267	1875.51	1028.48	2225.97	0.49	0.603333	0.37	0.44	0.12	0.143333	0.336667		K09422	Probable transcription factor MYB58 OS=Oryza sativa subsp. japonica OX=39947 GN=MYB58 PE=3 SV=1
Sit-miR159c	Seita.7G326700.1			*			Conserved		988.167	5287.76	537.055	382.267	1875.51	1028.48	2225.97	7.73333	16.7033	10.14	3.39	2.19667	18.0167	12.8567	GO:0007165		Rho GTPase-activating protein 1 OS=Arabidopsis thaliana OX=3702 GN=ROPGAP1 PE=2 SV=1
Sit-miR159c	Seita.7G334400.1			*			Conserved	WOX	988.167	5287.76	537.055	382.267	1875.51	1028.48	2225.97	0	0.0266667	0	0	0	0	0.326667	GO:0003677		WUSCHEL-related homeobox 3B OS=Zea mays OX=4577 GN=WOX3B PE=2 SV=1
Sit-miR159c	Seita.8G035200.1	*					Conserved		988.167	5287.76	537.055	382.267	1875.51	1028.48	2225.97	4.64333	10.03	6.11333	1.50333	1.77333	7.75667	6.53667	GO:0007165		Rho GTPase-activating protein 1 OS=Arabidopsis thaliana OX=3702 GN=ROPGAP1 PE=2 SV=1
Sit-miR159c	Seita.8G194300.1					*	Conserved		988.167	5287.76	537.055	382.267	1875.51	1028.48	2225.97	26.6633	38.2267	13.5067	21.3767	18.3133	13.5733	30.28	GO:0005839,GO:0006511,GO:0019773,GO:0043161,GO:0051603	K02729	Proteasome subunit alpha type-5 OS=Oryza sativa subsp. japonica OX=39947 GN=PAE1 PE=2 SV=1
Sit-miR159c	Seita.9G063000.1			*			Conserved		988.167	5287.76	537.055	382.267	1875.51	1028.48	2225.97	3.38333	0.403333	0.69	0.916667	0.0633333	0.27	0.37			RING-H2 finger protein ATL70 OS=Arabidopsis thaliana OX=3702 GN=ATL70 PE=2 SV=1
Sit-miR159c	Seita.9G064600.1					*	Conserved	TCP	988.167	5287.76	537.055	382.267	1875.51	1028.48	2225.97	1.71333	26.6633	4.39667	0.96	2.91333	1.59333	8.72	GO:0003700		Transcription factor PCF6 OS=Oryza sativa subsp. indica OX=39946 GN=PCF6 PE=4 SV=1
Sit-miR159c	Seita.9G181600.1	*	*	*	*		Conserved	MYB	988.167	5287.76	537.055	382.267	1875.51	1028.48	2225.97	0.536667	0.0733333	0.04	0.06	0.193333	0.07	3.41	GO:0003824	K09422	Transcription factor MYB101 OS=Arabidopsis thaliana OX=3702 GN=MYB101 PE=1 SV=1
Sit-miR159c	Seita.9G209500.1		*				Conserved		988.167	5287.76	537.055	382.267	1875.51	1028.48	2225.97	0.0133333	0.456667	0	0.0133333	0.0633333	0.00666667	1.88667
Sit-miR159c	Seita.9G268600.1					*	Conserved		988.167	5287.76	537.055	382.267	1875.51	1028.48	2225.97	1.35333	0.27	0.0966667	0.43	0.303333	0.106667	0.21
Sit-miR159c	Seita.9G336000.1		*	*			Conserved		988.167	5287.76	537.055	382.267	1875.51	1028.48	2225.97	0.273333	0.383333	0.14	0.12	0.136667	0.0766667	1.20667
Sit-miR159c	Seita.9G451100.1			*			Conserved		988.167	5287.76	537.055	382.267	1875.51	1028.48	2225.97	14.6967	17.3833	8.03	210.96	310.963	83.14	39.35	GO:0008460,GO:0009225	K12450	Trifunctional UDP-glucose 4,6-dehydratase/UDP-4-keto-6-deoxy-D-glucose 3,5-epimerase/UDP-4-keto-L-rhamnose-reductase RHM1 OS=Arabidopsis thaliana OX=3702 GN=RHM1 PE=1 SV=1
Sit-miR160a	Seita.1G051600.1					*	Conserved		16.1557	30.0803	14.8994	1.95784	2.11832	13.1787	6.05149	0	0	0	0	0	0	0
Sit-miR160a	Seita.1G065200.1					*	Conserved		16.1557	30.0803	14.8994	1.95784	2.11832	13.1787	6.05149	1.71	6.27333	0.646667	0.72	0.506667	0.0133333	0.216667	GO:0080143		Protein GLUTAMINE DUMPER 4 OS=Arabidopsis thaliana OX=3702 GN=GDU4 PE=2 SV=1
Sit-miR160a	Seita.1G210200.1					*	Conserved		16.1557	30.0803	14.8994	1.95784	2.11832	13.1787	6.05149	4.16667	5.76	4.84333	2.69667	3.95	4.29	3.73667	GO:0007017,GO:0030286	K10418	Dynein light chain, cytoplasmic OS=Dictyostelium discoideum OX=44689 GN=dlcB PE=3 SV=1
Sit-miR160a	Seita.1G241500.1		*	*	*		Conserved	ARF	16.1557	30.0803	14.8994	1.95784	2.11832	13.1787	6.05149	12.1833	14.3567	41.2633	5.51	18.88	23.0967	14.5133	GO:0003677,GO:0005515,GO:0005634,GO:0006355,GO:0009725		Auxin response factor 8 OS=Oryza sativa subsp. japonica OX=39947 GN=ARF8 PE=2 SV=1
Sit-miR160a	Seita.1G248200.1					*	Conserved		16.1557	30.0803	14.8994	1.95784	2.11832	13.1787	6.05149	4.42333	2.75	2.68667	3.10333	4.14333	2.08333	1.95333		K12200	Vacuolar-sorting protein BRO1 OS=Arabidopsis thaliana OX=3702 GN=BRO1 PE=1 SV=1
Sit-miR160a	Seita.1G279000.1					*	Conserved		16.1557	30.0803	14.8994	1.95784	2.11832	13.1787	6.05149	23.7	28.3	8.41667	20.92	20.7467	12.3967	21.78	GO:0006886,GO:0016192,GO:0030131	K11826	AP-2 complex subunit mu OS=Arabidopsis thaliana OX=3702 GN=AP2M PE=1 SV=1
Sit-miR160a	Seita.1G291100.1					*	Conserved		16.1557	30.0803	14.8994	1.95784	2.11832	13.1787	6.05149	68.0067	22.66	40.2167	70.8333	44.0867	27.0467	15.9667	GO:0004088,GO:0006207,GO:0006541	K01956	Carbamoyl-phosphate synthase small chain, chloroplastic OS=Oryza sativa subsp. japonica OX=39947 GN=CARA PE=2 SV=2
Sit-miR160a	Seita.2G030200.1					*	Conserved		16.1557	30.0803	14.8994	1.95784	2.11832	13.1787	6.05149	0.183333	20.4	0.0466667	0	0.02	0.28	7.13667	GO:0006629		Patatin-like protein 3 OS=Oryza sativa subsp. indica OX=39946 GN=PLP3 PE=3 SV=1
Sit-miR160a	Seita.2G127500.1					*	Conserved		16.1557	30.0803	14.8994	1.95784	2.11832	13.1787	6.05149	4.38667	2.56	4.26667	2.27	1.98333	1.38667	1.54	GO:0047617	K17362
Sit-miR160a	Seita.2G154000.1					*	Conserved		16.1557	30.0803	14.8994	1.95784	2.11832	13.1787	6.05149	0	0	0	0	0	0	0			CASP-like protein 5B3 OS=Oryza sativa subsp. indica OX=39946 GN=OsI_30532 PE=3 SV=1
Sit-miR160a	Seita.2G162100.1					*	Conserved		16.1557	30.0803	14.8994	1.95784	2.11832	13.1787	6.05149	0.0162233	0	0.00250667	0	0	0	0.0766667	GO:0005515
Sit-miR160a	Seita.2G163800.1					*	Conserved		16.1557	30.0803	14.8994	1.95784	2.11832	13.1787	6.05149	0.593333	1.08667	1.33667	0.546667	0.706667	0.866667	1.66667	GO:0042721,GO:0045039	K17790	Mitochondrial import inner membrane translocase subunit TIM22 OS=Saccharomyces cerevisiae (strain ATCC 204508 / S288c) OX=559292 GN=TIM22 PE=1 SV=1
Sit-miR160a	Seita.2G215900.1					*	Conserved		16.1557	30.0803	14.8994	1.95784	2.11832	13.1787	6.05149	0.05	0	0	0.14	0	0	0.0466667	GO:0004842,GO:0016567		E3 ubiquitin-protein ligase RNF144B OS=Mus musculus OX=10090 GN=Rnf144b PE=2 SV=2
Sit-miR160a	Seita.2G221900.1					*	Conserved		16.1557	30.0803	14.8994	1.95784	2.11832	13.1787	6.05149	1.45333	12.12	0.253333	0.59	0.0933333	0.123333	3.79	GO:0009734		Protein BIG GRAIN 1-like OS=Oryza sativa subsp. japonica OX=39947 GN=LOC_Os10g25810 PE=3 SV=2
Sit-miR160a	Seita.2G226700.1					*	Conserved		16.1557	30.0803	14.8994	1.95784	2.11832	13.1787	6.05149	1.6	2.81	0.916667	1.11667	0.67	0.616667	4.49	GO:0005509,GO:0005544		Annexin D8 OS=Arabidopsis thaliana OX=3702 GN=ANNAT8 PE=2 SV=2
Sit-miR160a	Seita.2G248700.1					*	Conserved		16.1557	30.0803	14.8994	1.95784	2.11832	13.1787	6.05149	5.04	5.50667	1.05	2.82	2.78333	1.37667	3.79333	GO:0005515	K18726	Plant UBX domain-containing protein 10 OS=Arabidopsis thaliana OX=3702 GN=PUX10 PE=2 SV=1
Sit-miR160a	Seita.2G257200.1					*	Conserved		16.1557	30.0803	14.8994	1.95784	2.11832	13.1787	6.05149	0	0.173333	0.0166667	0	0	0	0
Sit-miR160a	Seita.2G329900.1					*	Conserved		16.1557	30.0803	14.8994	1.95784	2.11832	13.1787	6.05149	0	0.163333	0	0	0	0	0.223333
Sit-miR160a	Seita.2G369900.1	*					Conserved		16.1557	30.0803	14.8994	1.95784	2.11832	13.1787	6.05149	11.3	0.58	0.55	8.02667	0.586667	0.66	1.32333			BTB/POZ domain-containing protein At5g48130 OS=Arabidopsis thaliana OX=3702 GN=At5g48130 PE=2 SV=1
Sit-miR160a	Seita.2G426700.1					*	Conserved		16.1557	30.0803	14.8994	1.95784	2.11832	13.1787	6.05149	2.52	0.0333333	0	0.746667	0.0466667	0	1.05667			Protein SRC2 OS=Glycine max OX=3847 GN=SRC2 PE=2 SV=1
Sit-miR160a	Seita.3G003300.1		*	*	*		Conserved	ARF	16.1557	30.0803	14.8994	1.95784	2.11832	13.1787	6.05149	0.46	4.07667	1.95333	0.156667	0.31	0.626667	2	GO:0003677,GO:0005634,GO:0006355,GO:0009725		Auxin response factor 13 OS=Oryza sativa subsp. japonica OX=39947 GN=ARF13 PE=2 SV=2
Sit-miR160a	Seita.3G017900.1					*	Conserved		16.1557	30.0803	14.8994	1.95784	2.11832	13.1787	6.05149	1.15667	0.613333	0	0.173333	0.05	0.0866667	0.553333
Sit-miR160a	Seita.3G137800.1					*	Conserved		16.1557	30.0803	14.8994	1.95784	2.11832	13.1787	6.05149	23.7667	0.0566667	0.00666667	8.57667	0.02	0	1.54	GO:0006629,GO:0008970		Phospholipase A1-II 7 OS=Oryza sativa subsp. indica OX=39946 GN=OsI_21081 PE=3 SV=1
Sit-miR160a	Seita.3G221400.1					*	Conserved		16.1557	30.0803	14.8994	1.95784	2.11832	13.1787	6.05149	10.49	19.0067	10.93	5.50667	2.61333	0.613333	8.01333			Guanylyl cyclase 1 OS=Arabidopsis thaliana OX=3702 GN=GC1 PE=1 SV=1
Sit-miR160a	Seita.3G235800.1					*	Conserved		16.1557	30.0803	14.8994	1.95784	2.11832	13.1787	6.05149	0	0.01	0.05	2.03	0.396667	0.393333	0.0733333	GO:0005543,GO:0005545,GO:0030136,GO:0030276,GO:0048268		Putative clathrin assembly protein At1g03050 OS=Arabidopsis thaliana OX=3702 GN=At1g03050 PE=2 SV=1
Sit-miR160a	Seita.3G316600.1					*	Conserved		16.1557	30.0803	14.8994	1.95784	2.11832	13.1787	6.05149	0	0	0	0	0.00666667	0	0.00666667
Sit-miR160a	Seita.3G349700.1					*	Conserved		16.1557	30.0803	14.8994	1.95784	2.11832	13.1787	6.05149	2.04	3.92	1.19333	2.26	1.47333	0.153333	2.19	GO:0005515		Pentatricopeptide repeat-containing protein At4g02820, mitochondrial OS=Arabidopsis thaliana OX=3702 GN=At4g02820 PE=2 SV=1
Sit-miR160a	Seita.3G380300.1					*	Conserved	GRAS	16.1557	30.0803	14.8994	1.95784	2.11832	13.1787	6.05149	1.34333	0	0	0.07	0	0	0.0166667			Scarecrow-like protein 9 OS=Arabidopsis thaliana OX=3702 GN=SCL9 PE=2 SV=1
Sit-miR160a	Seita.4G020900.1					*	Conserved		16.1557	30.0803	14.8994	1.95784	2.11832	13.1787	6.05149	1.90333	0.923333	0.843333	2.03667	1.54	0.846667	1.50667	GO:0005515	K24770	Protein DECREASED SIZE EXCLUSION LIMIT 1 OS=Nicotiana benthamiana OX=4100 GN=DSE1 PE=2 SV=1
Sit-miR160a	Seita.4G066600.1					*	Conserved		16.1557	30.0803	14.8994	1.95784	2.11832	13.1787	6.05149	0.303333	0.24	0.0866667	0.0933333	0.103333	0.0866667	0.09
Sit-miR160a	Seita.4G157200.1					*	Conserved		16.1557	30.0803	14.8994	1.95784	2.11832	13.1787	6.05149	0.476667	3.10333	0.993333	1.09333	2.41667	0.76	3.16667
Sit-miR160a	Seita.4G171400.1					*	Conserved		16.1557	30.0803	14.8994	1.95784	2.11832	13.1787	6.05149	19.43	5.31	3.75667	8.22	9.16667	4.23667	5.34			E3 ubiquitin-protein ligase Os06g0535400 OS=Oryza sativa subsp. japonica OX=39947 GN=Os06g0535400 PE=2 SV=1
Sit-miR160a	Seita.4G181900.1		*				Conserved		16.1557	30.0803	14.8994	1.95784	2.11832	13.1787	6.05149	0	0	0	0	0	0	0
Sit-miR160a	Seita.4G199200.1					*	Conserved	TALE	16.1557	30.0803	14.8994	1.95784	2.11832	13.1787	6.05149	15.2567	16.32	85.7267	28.2167	38.24	107.787	29.3033	GO:0003677,GO:0005634,GO:0006355		Homeobox protein knotted-1-like 11 OS=Oryza sativa subsp. japonica OX=39947 GN=HOS59 PE=2 SV=2
Sit-miR160a	Seita.4G206500.1					*	Conserved		16.1557	30.0803	14.8994	1.95784	2.11832	13.1787	6.05149	1.05333	0.25	0.416667	3.18667	4.65667	0.343333	0.893333			Uncharacterized membrane protein At1g16860 OS=Arabidopsis thaliana OX=3702 GN=At1g16860 PE=1 SV=1
Sit-miR160a	Seita.4G257800.1	*	*	*	*		Conserved	ARF	16.1557	30.0803	14.8994	1.95784	2.11832	13.1787	6.05149	15.0767	18.63	10.71	14.4467	34.3767	22.5933	23.62	GO:0003677,GO:0005515,GO:0005634,GO:0006355,GO:0009725		Auxin response factor 18 OS=Oryza sativa subsp. japonica OX=39947 GN=ARF18 PE=2 SV=1
Sit-miR160a	Seita.4G282900.1					*	Conserved	bZIP	16.1557	30.0803	14.8994	1.95784	2.11832	13.1787	6.05149	7.51	0.04	0.01	1.23333	0.00666667	0	0.453333	GO:0003700,GO:0006355,GO:0045893		Protein FD OS=Arabidopsis thaliana OX=3702 GN=FD PE=1 SV=1
Sit-miR160a	Seita.5G041200.1					*	Conserved		16.1557	30.0803	14.8994	1.95784	2.11832	13.1787	6.05149	16.1	11.5867	4.27667	8.4	7.82333	3.34333	13.6833
Sit-miR160a	Seita.5G070500.1					*	Conserved		16.1557	30.0803	14.8994	1.95784	2.11832	13.1787	6.05149	76.5233	79.6333	3.00667	38.18	79.8133	2.49667	145.21		K23050	Isoflavone reductase homolog IRL OS=Zea mays OX=4577 GN=IRL PE=2 SV=1
Sit-miR160a	Seita.5G100500.1					*	Conserved		16.1557	30.0803	14.8994	1.95784	2.11832	13.1787	6.05149	0.226667	0.236667	5	0.213333	0.326667	2.54667	0.103333
Sit-miR160a	Seita.5G114500.1					*	Conserved	M-type_MADS	16.1557	30.0803	14.8994	1.95784	2.11832	13.1787	6.05149	0.0666667	0.376667	0.01	0	0	0	0.17	GO:0000981,GO:0000987,GO:0003677,GO:0045944,GO:0046983		Agamous-like MADS-box protein AGL80 OS=Arabidopsis thaliana OX=3702 GN=AGL80 PE=1 SV=1
Sit-miR160a	Seita.5G150400.1					*	Conserved		16.1557	30.0803	14.8994	1.95784	2.11832	13.1787	6.05149	0.86	0.0166667	0	0.0333333	0	0	0	GO:0016788		GDSL esterase/lipase At1g31550 OS=Arabidopsis thaliana OX=3702 GN=At1g31550 PE=2 SV=1
Sit-miR160a	Seita.5G194400.1					*	Conserved		16.1557	30.0803	14.8994	1.95784	2.11832	13.1787	6.05149	0.08	0.0333333	0.01	0.0633333	0.1	0.07	0.27
Sit-miR160a	Seita.5G213400.1					*	Conserved		16.1557	30.0803	14.8994	1.95784	2.11832	13.1787	6.05149	0	0.0466667	0.06	0.0133333	0	0.0333333	1.35	GO:0005515		F-box/LRR-repeat protein At3g59200 OS=Arabidopsis thaliana OX=3702 GN=At3g59200 PE=2 SV=1
Sit-miR160a	Seita.5G232200.1					*	Conserved		16.1557	30.0803	14.8994	1.95784	2.11832	13.1787	6.05149	0	0	0	0.02	0	0	0	GO:0004650,GO:0005975	K01184	Polygalacturonase OS=Prunus persica OX=3760 PE=2 SV=1
Sit-miR160a	Seita.5G273800.1	*					Conserved		16.1557	30.0803	14.8994	1.95784	2.11832	13.1787	6.05149	0.29	0.266667	0.39	0.693333	0.0833333	1.90333	0.303333	GO:0016747		Anthocyanidin 3-O-glucoside 6''-O-acyltransferase (Fragment) OS=Perilla frutescens OX=48386 PE=1 SV=1
Sit-miR160a	Seita.5G325000.1					*	Conserved		16.1557	30.0803	14.8994	1.95784	2.11832	13.1787	6.05149	0	0	0	0.0166667	0.01	0	0
Sit-miR160a	Seita.5G393500.1					*	Conserved		16.1557	30.0803	14.8994	1.95784	2.11832	13.1787	6.05149	3.25667	6.05333	2.50667	2.92333	1.99	1.08	4.39	GO:0000398,GO:0000956,GO:0003723	K12622	Sm-like protein LSM3B OS=Arabidopsis thaliana OX=3702 GN=LSM3B PE=1 SV=1
Sit-miR160a	Seita.5G446000.1					*	Conserved		16.1557	30.0803	14.8994	1.95784	2.11832	13.1787	6.05149	0	0	0	0.0233333	0	0	0	GO:0005515
Sit-miR160a	Seita.5G447000.1					*	Conserved		16.1557	30.0803	14.8994	1.95784	2.11832	13.1787	6.05149	9.68	10.9167	7.04333	5.45	5.06	4.00333	5.34333
Sit-miR160a	Seita.6G170500.1		*				Conserved		16.1557	30.0803	14.8994	1.95784	2.11832	13.1787	6.05149	3.87	1.98333	3.17667	3.53333	3.21667	1.6	4.45333	GO:0004601,GO:0005509,GO:0016020,GO:0016491,GO:0050664,GO:0055114	K13447	Respiratory burst oxidase homolog protein E OS=Arabidopsis thaliana OX=3702 GN=RBOHE PE=2 SV=2
Sit-miR160a	Seita.7G051300.1		*				Conserved		16.1557	30.0803	14.8994	1.95784	2.11832	13.1787	6.05149	26.4833	6.68667	0.793333	12.7333	8.43	1.36667	2.34333	GO:0004185,GO:0006508	K16296	Serine carboxypeptidase 1 OS=Hordeum vulgare OX=4513 GN=CBP1 PE=1 SV=4
Sit-miR160a	Seita.7G169600.1	*	*	*	*		Conserved	ARF	16.1557	30.0803	14.8994	1.95784	2.11832	13.1787	6.05149	12.7867	3.30667	1.69	7.65	8.13	1.29	4.42667	GO:0003677,GO:0005515,GO:0005634,GO:0006355,GO:0009725		Auxin response factor 10 OS=Oryza sativa subsp. indica OX=39946 GN=ARF10 PE=3 SV=2
Sit-miR160a	Seita.7G209700.1		*				Conserved	GRAS	16.1557	30.0803	14.8994	1.95784	2.11832	13.1787	6.05149	26.23	17.0367	10.8633	14.4	25.06	26.03	12.22			Scarecrow-like protein 8 OS=Arabidopsis thaliana OX=3702 GN=SCL8 PE=2 SV=1
Sit-miR160a	Seita.7G295800.1	*					Conserved		16.1557	30.0803	14.8994	1.95784	2.11832	13.1787	6.05149	2.95	1.77	0.846667	0.86	1.10333	1.04	0.456667
Sit-miR160a	Seita.8G133900.1					*	Conserved		16.1557	30.0803	14.8994	1.95784	2.11832	13.1787	6.05149	1.10333	1.42	0.483333	0.616667	0.816667	0.536667	0.84
Sit-miR160a	Seita.8G140100.1					*	Conserved		16.1557	30.0803	14.8994	1.95784	2.11832	13.1787	6.05149	0.01	0.666667	0	0	0.01	0	2.77	GO:0009058,GO:0016746,GO:0016747	K00660	Bisdemethoxycurcumin synthase OS=Oryza sativa subsp. japonica OX=39947 GN=Os07g0271500 PE=1 SV=2
Sit-miR160a	Seita.8G171500.1	*					Conserved		16.1557	30.0803	14.8994	1.95784	2.11832	13.1787	6.05149	0.493333	0.01	0.00666667	0.603333	0.1	0.00666667	0.00333333	GO:0004672,GO:0005524,GO:0006468		Cysteine-rich receptor-like protein kinase 24 OS=Arabidopsis thaliana OX=3702 GN=CRK24 PE=3 SV=2
Sit-miR160a	Seita.8G180500.1					*	Conserved		16.1557	30.0803	14.8994	1.95784	2.11832	13.1787	6.05149	5.62333	0.11	0.273333	28.05	46	2.08333	0.83	GO:0005975	K01183	Xylanase inhibitor protein 2 OS=Oryza sativa subsp. japonica OX=39947 GN=Chib3H-h PE=1 SV=1
Sit-miR160a	Seita.8G197800.1					*	Conserved		16.1557	30.0803	14.8994	1.95784	2.11832	13.1787	6.05149	0	0	0	0	0	0	0.01	GO:0005515	K10523	BTB/POZ and MATH domain-containing protein 2 OS=Arabidopsis thaliana OX=3702 GN=BPM2 PE=1 SV=1
Sit-miR160a	Seita.9G058900.1					*	Conserved		16.1557	30.0803	14.8994	1.95784	2.11832	13.1787	6.05149	2.67	14.9367	0.0233333	12.89	0.613333	0.386667	20.0467			Cupincin OS=Oryza sativa subsp. indica OX=39946 GN=OsI_13867 PE=1 SV=1
Sit-miR160a	Seita.9G070700.1					*	Conserved		16.1557	30.0803	14.8994	1.95784	2.11832	13.1787	6.05149	0.35	0.03	0	0.876667	0.56	0.626667	0.253333
Sit-miR160a	Seita.9G102100.1					*	Conserved		16.1557	30.0803	14.8994	1.95784	2.11832	13.1787	6.05149	13.58	26.1133	13.9067	13.5533	21.85	10.3667	17.4933
Sit-miR160a	Seita.9G105700.1					*	Conserved		16.1557	30.0803	14.8994	1.95784	2.11832	13.1787	6.05149	0	0	0	0	0	0.0133333	1.15333			Uncharacterized protein At1g28695 OS=Arabidopsis thaliana OX=3702 GN=At1g28695 PE=2 SV=1
Sit-miR160a	Seita.9G111800.1					*	Conserved		16.1557	30.0803	14.8994	1.95784	2.11832	13.1787	6.05149	0.12	0.00666667	0	0.353333	0.0966667	0	0.313333	GO:0008194		UDP-glycosyltransferase 73B4 OS=Arabidopsis thaliana OX=3702 GN=UGT73B4 PE=2 SV=1
Sit-miR160a	Seita.9G148800.1					*	Conserved		16.1557	30.0803	14.8994	1.95784	2.11832	13.1787	6.05149	3.29667	8.79333	6.27333	4.45333	3.64333	5.97333	4.22
Sit-miR160a	Seita.9G175700.1					*	Conserved		16.1557	30.0803	14.8994	1.95784	2.11832	13.1787	6.05149	0.0233333	0.05	0.01	0.113333	0.133333	0.05	0.23			Fruit bromelain OS=Ananas comosus OX=4615 PE=1 SV=1
Sit-miR160a	Seita.9G187100.1					*	Conserved		16.1557	30.0803	14.8994	1.95784	2.11832	13.1787	6.05149	0.36	0.566667	0.496667	0.396667	0.303333	0.13	0.383333
Sit-miR160a	Seita.9G219800.1	*	*	*	*		Conserved	ARF	16.1557	30.0803	14.8994	1.95784	2.11832	13.1787	6.05149	6.72667	8.04333	2.53667	8.44667	18.4267	4.55667	19.45	GO:0003677,GO:0005515,GO:0005634,GO:0006355,GO:0009725		Auxin response factor 22 OS=Oryza sativa subsp. japonica OX=39947 GN=ARF22 PE=2 SV=1
Sit-miR160a	Seita.9G441600.1					*	Conserved		16.1557	30.0803	14.8994	1.95784	2.11832	13.1787	6.05149	5.58667	0.08	3.36667	21.37	3.04667	8.40667	0.986667	GO:0016491,GO:0055114		Probable 2-oxoglutarate-dependent dioxygenase At5g05600 OS=Arabidopsis thaliana OX=3702 GN=At5g05600 PE=2 SV=1
Sit-miR160a	Seita.9G461100.1					*	Conserved		16.1557	30.0803	14.8994	1.95784	2.11832	13.1787	6.05149	0.49	0.09	0.63	4.23667	2.27333	1.98333	0.576667
Sit-miR160b	Seita.1G051600.1					*	Conserved		19.1471	32.4562	14.7653	2.41322	2.38222	12.0947	7.26855	0	0	0	0	0	0	0
Sit-miR160b	Seita.1G065200.1					*	Conserved		19.1471	32.4562	14.7653	2.41322	2.38222	12.0947	7.26855	1.71	6.27333	0.646667	0.72	0.506667	0.0133333	0.216667	GO:0080143		Protein GLUTAMINE DUMPER 4 OS=Arabidopsis thaliana OX=3702 GN=GDU4 PE=2 SV=1
Sit-miR160b	Seita.1G210200.1					*	Conserved		19.1471	32.4562	14.7653	2.41322	2.38222	12.0947	7.26855	4.16667	5.76	4.84333	2.69667	3.95	4.29	3.73667	GO:0007017,GO:0030286	K10418	Dynein light chain, cytoplasmic OS=Dictyostelium discoideum OX=44689 GN=dlcB PE=3 SV=1
Sit-miR160b	Seita.1G241500.1		*	*	*		Conserved	ARF	19.1471	32.4562	14.7653	2.41322	2.38222	12.0947	7.26855	12.1833	14.3567	41.2633	5.51	18.88	23.0967	14.5133	GO:0003677,GO:0005515,GO:0005634,GO:0006355,GO:0009725		Auxin response factor 8 OS=Oryza sativa subsp. japonica OX=39947 GN=ARF8 PE=2 SV=1
Sit-miR160b	Seita.1G248200.1					*	Conserved		19.1471	32.4562	14.7653	2.41322	2.38222	12.0947	7.26855	4.42333	2.75	2.68667	3.10333	4.14333	2.08333	1.95333		K12200	Vacuolar-sorting protein BRO1 OS=Arabidopsis thaliana OX=3702 GN=BRO1 PE=1 SV=1
Sit-miR160b	Seita.1G279000.1					*	Conserved		19.1471	32.4562	14.7653	2.41322	2.38222	12.0947	7.26855	23.7	28.3	8.41667	20.92	20.7467	12.3967	21.78	GO:0006886,GO:0016192,GO:0030131	K11826	AP-2 complex subunit mu OS=Arabidopsis thaliana OX=3702 GN=AP2M PE=1 SV=1
Sit-miR160b	Seita.1G291100.1					*	Conserved		19.1471	32.4562	14.7653	2.41322	2.38222	12.0947	7.26855	68.0067	22.66	40.2167	70.8333	44.0867	27.0467	15.9667	GO:0004088,GO:0006207,GO:0006541	K01956	Carbamoyl-phosphate synthase small chain, chloroplastic OS=Oryza sativa subsp. japonica OX=39947 GN=CARA PE=2 SV=2
Sit-miR160b	Seita.2G030200.1					*	Conserved		19.1471	32.4562	14.7653	2.41322	2.38222	12.0947	7.26855	0.183333	20.4	0.0466667	0	0.02	0.28	7.13667	GO:0006629		Patatin-like protein 3 OS=Oryza sativa subsp. indica OX=39946 GN=PLP3 PE=3 SV=1
Sit-miR160b	Seita.2G127500.1					*	Conserved		19.1471	32.4562	14.7653	2.41322	2.38222	12.0947	7.26855	4.38667	2.56	4.26667	2.27	1.98333	1.38667	1.54	GO:0047617	K17362
Sit-miR160b	Seita.2G154000.1					*	Conserved		19.1471	32.4562	14.7653	2.41322	2.38222	12.0947	7.26855	0	0	0	0	0	0	0			CASP-like protein 5B3 OS=Oryza sativa subsp. indica OX=39946 GN=OsI_30532 PE=3 SV=1
Sit-miR160b	Seita.2G162100.1					*	Conserved		19.1471	32.4562	14.7653	2.41322	2.38222	12.0947	7.26855	0.0162233	0	0.00250667	0	0	0	0.0766667	GO:0005515
Sit-miR160b	Seita.2G163800.1					*	Conserved		19.1471	32.4562	14.7653	2.41322	2.38222	12.0947	7.26855	0.593333	1.08667	1.33667	0.546667	0.706667	0.866667	1.66667	GO:0042721,GO:0045039	K17790	Mitochondrial import inner membrane translocase subunit TIM22 OS=Saccharomyces cerevisiae (strain ATCC 204508 / S288c) OX=559292 GN=TIM22 PE=1 SV=1
Sit-miR160b	Seita.2G215900.1					*	Conserved		19.1471	32.4562	14.7653	2.41322	2.38222	12.0947	7.26855	0.05	0	0	0.14	0	0	0.0466667	GO:0004842,GO:0016567		E3 ubiquitin-protein ligase RNF144B OS=Mus musculus OX=10090 GN=Rnf144b PE=2 SV=2
Sit-miR160b	Seita.2G221900.1					*	Conserved		19.1471	32.4562	14.7653	2.41322	2.38222	12.0947	7.26855	1.45333	12.12	0.253333	0.59	0.0933333	0.123333	3.79	GO:0009734		Protein BIG GRAIN 1-like OS=Oryza sativa subsp. japonica OX=39947 GN=LOC_Os10g25810 PE=3 SV=2
Sit-miR160b	Seita.2G226700.1					*	Conserved		19.1471	32.4562	14.7653	2.41322	2.38222	12.0947	7.26855	1.6	2.81	0.916667	1.11667	0.67	0.616667	4.49	GO:0005509,GO:0005544		Annexin D8 OS=Arabidopsis thaliana OX=3702 GN=ANNAT8 PE=2 SV=2
Sit-miR160b	Seita.2G248700.1					*	Conserved		19.1471	32.4562	14.7653	2.41322	2.38222	12.0947	7.26855	5.04	5.50667	1.05	2.82	2.78333	1.37667	3.79333	GO:0005515	K18726	Plant UBX domain-containing protein 10 OS=Arabidopsis thaliana OX=3702 GN=PUX10 PE=2 SV=1
Sit-miR160b	Seita.2G249600.1	*					Conserved		19.1471	32.4562	14.7653	2.41322	2.38222	12.0947	7.26855	1.05333	5.10667	5.28333	0.543333	0.33	0.263333	1.32667		K00784	tRNase Z TRZ2, chloroplastic OS=Arabidopsis thaliana OX=3702 GN=TRZ2 PE=2 SV=1
Sit-miR160b	Seita.2G257200.1					*	Conserved		19.1471	32.4562	14.7653	2.41322	2.38222	12.0947	7.26855	0	0.173333	0.0166667	0	0	0	0
Sit-miR160b	Seita.2G329900.1					*	Conserved		19.1471	32.4562	14.7653	2.41322	2.38222	12.0947	7.26855	0	0.163333	0	0	0	0	0.223333
Sit-miR160b	Seita.2G426700.1					*	Conserved		19.1471	32.4562	14.7653	2.41322	2.38222	12.0947	7.26855	2.52	0.0333333	0	0.746667	0.0466667	0	1.05667			Protein SRC2 OS=Glycine max OX=3847 GN=SRC2 PE=2 SV=1
Sit-miR160b	Seita.3G003300.1	*	*	*	*		Conserved	ARF	19.1471	32.4562	14.7653	2.41322	2.38222	12.0947	7.26855	0.46	4.07667	1.95333	0.156667	0.31	0.626667	2	GO:0003677,GO:0005634,GO:0006355,GO:0009725		Auxin response factor 13 OS=Oryza sativa subsp. japonica OX=39947 GN=ARF13 PE=2 SV=2
Sit-miR160b	Seita.3G017900.1					*	Conserved		19.1471	32.4562	14.7653	2.41322	2.38222	12.0947	7.26855	1.15667	0.613333	0	0.173333	0.05	0.0866667	0.553333
Sit-miR160b	Seita.3G137800.1					*	Conserved		19.1471	32.4562	14.7653	2.41322	2.38222	12.0947	7.26855	23.7667	0.0566667	0.00666667	8.57667	0.02	0	1.54	GO:0006629,GO:0008970		Phospholipase A1-II 7 OS=Oryza sativa subsp. indica OX=39946 GN=OsI_21081 PE=3 SV=1
Sit-miR160b	Seita.3G221400.1					*	Conserved		19.1471	32.4562	14.7653	2.41322	2.38222	12.0947	7.26855	10.49	19.0067	10.93	5.50667	2.61333	0.613333	8.01333			Guanylyl cyclase 1 OS=Arabidopsis thaliana OX=3702 GN=GC1 PE=1 SV=1
Sit-miR160b	Seita.3G235800.1					*	Conserved		19.1471	32.4562	14.7653	2.41322	2.38222	12.0947	7.26855	0	0.01	0.05	2.03	0.396667	0.393333	0.0733333	GO:0005543,GO:0005545,GO:0030136,GO:0030276,GO:0048268		Putative clathrin assembly protein At1g03050 OS=Arabidopsis thaliana OX=3702 GN=At1g03050 PE=2 SV=1
Sit-miR160b	Seita.3G316600.1					*	Conserved		19.1471	32.4562	14.7653	2.41322	2.38222	12.0947	7.26855	0	0	0	0	0.00666667	0	0.00666667
Sit-miR160b	Seita.3G349700.1					*	Conserved		19.1471	32.4562	14.7653	2.41322	2.38222	12.0947	7.26855	2.04	3.92	1.19333	2.26	1.47333	0.153333	2.19	GO:0005515		Pentatricopeptide repeat-containing protein At4g02820, mitochondrial OS=Arabidopsis thaliana OX=3702 GN=At4g02820 PE=2 SV=1
Sit-miR160b	Seita.3G380300.1					*	Conserved	GRAS	19.1471	32.4562	14.7653	2.41322	2.38222	12.0947	7.26855	1.34333	0	0	0.07	0	0	0.0166667			Scarecrow-like protein 9 OS=Arabidopsis thaliana OX=3702 GN=SCL9 PE=2 SV=1
Sit-miR160b	Seita.4G020900.1					*	Conserved		19.1471	32.4562	14.7653	2.41322	2.38222	12.0947	7.26855	1.90333	0.923333	0.843333	2.03667	1.54	0.846667	1.50667	GO:0005515	K24770	Protein DECREASED SIZE EXCLUSION LIMIT 1 OS=Nicotiana benthamiana OX=4100 GN=DSE1 PE=2 SV=1
Sit-miR160b	Seita.4G043900.1	*					Conserved		19.1471	32.4562	14.7653	2.41322	2.38222	12.0947	7.26855	48.2633	141.32	43.7333	75.5933	76.2667	30.9833	84.72	GO:0003723,GO:0003735,GO:0005840,GO:0006412,GO:0022625	K02885	60S ribosomal protein L19-1 OS=Arabidopsis thaliana OX=3702 GN=RPL19A PE=2 SV=1
Sit-miR160b	Seita.4G066600.1					*	Conserved		19.1471	32.4562	14.7653	2.41322	2.38222	12.0947	7.26855	0.303333	0.24	0.0866667	0.0933333	0.103333	0.0866667	0.09
Sit-miR160b	Seita.4G157200.1					*	Conserved		19.1471	32.4562	14.7653	2.41322	2.38222	12.0947	7.26855	0.476667	3.10333	0.993333	1.09333	2.41667	0.76	3.16667
Sit-miR160b	Seita.4G171400.1					*	Conserved		19.1471	32.4562	14.7653	2.41322	2.38222	12.0947	7.26855	19.43	5.31	3.75667	8.22	9.16667	4.23667	5.34			E3 ubiquitin-protein ligase Os06g0535400 OS=Oryza sativa subsp. japonica OX=39947 GN=Os06g0535400 PE=2 SV=1
Sit-miR160b	Seita.4G181900.1		*				Conserved		19.1471	32.4562	14.7653	2.41322	2.38222	12.0947	7.26855	0	0	0	0	0	0	0
Sit-miR160b	Seita.4G199200.1					*	Conserved	TALE	19.1471	32.4562	14.7653	2.41322	2.38222	12.0947	7.26855	15.2567	16.32	85.7267	28.2167	38.24	107.787	29.3033	GO:0003677,GO:0005634,GO:0006355		Homeobox protein knotted-1-like 11 OS=Oryza sativa subsp. japonica OX=39947 GN=HOS59 PE=2 SV=2
Sit-miR160b	Seita.4G206500.1					*	Conserved		19.1471	32.4562	14.7653	2.41322	2.38222	12.0947	7.26855	1.05333	0.25	0.416667	3.18667	4.65667	0.343333	0.893333			Uncharacterized membrane protein At1g16860 OS=Arabidopsis thaliana OX=3702 GN=At1g16860 PE=1 SV=1
Sit-miR160b	Seita.4G257800.1	*	*	*	*		Conserved	ARF	19.1471	32.4562	14.7653	2.41322	2.38222	12.0947	7.26855	15.0767	18.63	10.71	14.4467	34.3767	22.5933	23.62	GO:0003677,GO:0005515,GO:0005634,GO:0006355,GO:0009725		Auxin response factor 18 OS=Oryza sativa subsp. japonica OX=39947 GN=ARF18 PE=2 SV=1
Sit-miR160b	Seita.4G282900.1					*	Conserved	bZIP	19.1471	32.4562	14.7653	2.41322	2.38222	12.0947	7.26855	7.51	0.04	0.01	1.23333	0.00666667	0	0.453333	GO:0003700,GO:0006355,GO:0045893		Protein FD OS=Arabidopsis thaliana OX=3702 GN=FD PE=1 SV=1
Sit-miR160b	Seita.5G041200.1					*	Conserved		19.1471	32.4562	14.7653	2.41322	2.38222	12.0947	7.26855	16.1	11.5867	4.27667	8.4	7.82333	3.34333	13.6833
Sit-miR160b	Seita.5G070500.1					*	Conserved		19.1471	32.4562	14.7653	2.41322	2.38222	12.0947	7.26855	76.5233	79.6333	3.00667	38.18	79.8133	2.49667	145.21		K23050	Isoflavone reductase homolog IRL OS=Zea mays OX=4577 GN=IRL PE=2 SV=1
Sit-miR160b	Seita.5G100500.1					*	Conserved		19.1471	32.4562	14.7653	2.41322	2.38222	12.0947	7.26855	0.226667	0.236667	5	0.213333	0.326667	2.54667	0.103333
Sit-miR160b	Seita.5G114500.1					*	Conserved	M-type_MADS	19.1471	32.4562	14.7653	2.41322	2.38222	12.0947	7.26855	0.0666667	0.376667	0.01	0	0	0	0.17	GO:0000981,GO:0000987,GO:0003677,GO:0045944,GO:0046983		Agamous-like MADS-box protein AGL80 OS=Arabidopsis thaliana OX=3702 GN=AGL80 PE=1 SV=1
Sit-miR160b	Seita.5G150400.1					*	Conserved		19.1471	32.4562	14.7653	2.41322	2.38222	12.0947	7.26855	0.86	0.0166667	0	0.0333333	0	0	0	GO:0016788		GDSL esterase/lipase At1g31550 OS=Arabidopsis thaliana OX=3702 GN=At1g31550 PE=2 SV=1
Sit-miR160b	Seita.5G194400.1					*	Conserved		19.1471	32.4562	14.7653	2.41322	2.38222	12.0947	7.26855	0.08	0.0333333	0.01	0.0633333	0.1	0.07	0.27
Sit-miR160b	Seita.5G213400.1					*	Conserved		19.1471	32.4562	14.7653	2.41322	2.38222	12.0947	7.26855	0	0.0466667	0.06	0.0133333	0	0.0333333	1.35	GO:0005515		F-box/LRR-repeat protein At3g59200 OS=Arabidopsis thaliana OX=3702 GN=At3g59200 PE=2 SV=1
Sit-miR160b	Seita.5G232200.1					*	Conserved		19.1471	32.4562	14.7653	2.41322	2.38222	12.0947	7.26855	0	0	0	0.02	0	0	0	GO:0004650,GO:0005975	K01184	Polygalacturonase OS=Prunus persica OX=3760 PE=2 SV=1
Sit-miR160b	Seita.5G267100.1	*					Conserved	Trihelix	19.1471	32.4562	14.7653	2.41322	2.38222	12.0947	7.26855	3.75	3.38667	2.29333	13.6033	8.87333	6.6	4.19			Trihelix transcription factor ASIL2 OS=Arabidopsis thaliana OX=3702 GN=ASIL2 PE=1 SV=1
Sit-miR160b	Seita.5G325000.1					*	Conserved		19.1471	32.4562	14.7653	2.41322	2.38222	12.0947	7.26855	0	0	0	0.0166667	0.01	0	0
Sit-miR160b	Seita.5G393500.1					*	Conserved		19.1471	32.4562	14.7653	2.41322	2.38222	12.0947	7.26855	3.25667	6.05333	2.50667	2.92333	1.99	1.08	4.39	GO:0000398,GO:0000956,GO:0003723	K12622	Sm-like protein LSM3B OS=Arabidopsis thaliana OX=3702 GN=LSM3B PE=1 SV=1
Sit-miR160b	Seita.5G446000.1					*	Conserved		19.1471	32.4562	14.7653	2.41322	2.38222	12.0947	7.26855	0	0	0	0.0233333	0	0	0	GO:0005515
Sit-miR160b	Seita.5G447000.1					*	Conserved		19.1471	32.4562	14.7653	2.41322	2.38222	12.0947	7.26855	9.68	10.9167	7.04333	5.45	5.06	4.00333	5.34333
Sit-miR160b	Seita.6G170500.1		*				Conserved		19.1471	32.4562	14.7653	2.41322	2.38222	12.0947	7.26855	3.87	1.98333	3.17667	3.53333	3.21667	1.6	4.45333	GO:0004601,GO:0005509,GO:0016020,GO:0016491,GO:0050664,GO:0055114	K13447	Respiratory burst oxidase homolog protein E OS=Arabidopsis thaliana OX=3702 GN=RBOHE PE=2 SV=2
Sit-miR160b	Seita.7G051300.1		*				Conserved		19.1471	32.4562	14.7653	2.41322	2.38222	12.0947	7.26855	26.4833	6.68667	0.793333	12.7333	8.43	1.36667	2.34333	GO:0004185,GO:0006508	K16296	Serine carboxypeptidase 1 OS=Hordeum vulgare OX=4513 GN=CBP1 PE=1 SV=4
Sit-miR160b	Seita.7G169600.1	*	*	*	*		Conserved	ARF	19.1471	32.4562	14.7653	2.41322	2.38222	12.0947	7.26855	12.7867	3.30667	1.69	7.65	8.13	1.29	4.42667	GO:0003677,GO:0005515,GO:0005634,GO:0006355,GO:0009725		Auxin response factor 10 OS=Oryza sativa subsp. indica OX=39946 GN=ARF10 PE=3 SV=2
Sit-miR160b	Seita.7G209700.1		*				Conserved	GRAS	19.1471	32.4562	14.7653	2.41322	2.38222	12.0947	7.26855	26.23	17.0367	10.8633	14.4	25.06	26.03	12.22			Scarecrow-like protein 8 OS=Arabidopsis thaliana OX=3702 GN=SCL8 PE=2 SV=1
Sit-miR160b	Seita.8G133900.1					*	Conserved		19.1471	32.4562	14.7653	2.41322	2.38222	12.0947	7.26855	1.10333	1.42	0.483333	0.616667	0.816667	0.536667	0.84
Sit-miR160b	Seita.8G140100.1					*	Conserved		19.1471	32.4562	14.7653	2.41322	2.38222	12.0947	7.26855	0.01	0.666667	0	0	0.01	0	2.77	GO:0009058,GO:0016746,GO:0016747	K00660	Bisdemethoxycurcumin synthase OS=Oryza sativa subsp. japonica OX=39947 GN=Os07g0271500 PE=1 SV=2
Sit-miR160b	Seita.8G180500.1					*	Conserved		19.1471	32.4562	14.7653	2.41322	2.38222	12.0947	7.26855	5.62333	0.11	0.273333	28.05	46	2.08333	0.83	GO:0005975	K01183	Xylanase inhibitor protein 2 OS=Oryza sativa subsp. japonica OX=39947 GN=Chib3H-h PE=1 SV=1
Sit-miR160b	Seita.8G197800.1					*	Conserved		19.1471	32.4562	14.7653	2.41322	2.38222	12.0947	7.26855	0	0	0	0	0	0	0.01	GO:0005515	K10523	BTB/POZ and MATH domain-containing protein 2 OS=Arabidopsis thaliana OX=3702 GN=BPM2 PE=1 SV=1
Sit-miR160b	Seita.9G058900.1					*	Conserved		19.1471	32.4562	14.7653	2.41322	2.38222	12.0947	7.26855	2.67	14.9367	0.0233333	12.89	0.613333	0.386667	20.0467			Cupincin OS=Oryza sativa subsp. indica OX=39946 GN=OsI_13867 PE=1 SV=1
Sit-miR160b	Seita.9G070700.1					*	Conserved		19.1471	32.4562	14.7653	2.41322	2.38222	12.0947	7.26855	0.35	0.03	0	0.876667	0.56	0.626667	0.253333
Sit-miR160b	Seita.9G102100.1					*	Conserved		19.1471	32.4562	14.7653	2.41322	2.38222	12.0947	7.26855	13.58	26.1133	13.9067	13.5533	21.85	10.3667	17.4933
Sit-miR160b	Seita.9G105700.1					*	Conserved		19.1471	32.4562	14.7653	2.41322	2.38222	12.0947	7.26855	0	0	0	0	0	0.0133333	1.15333			Uncharacterized protein At1g28695 OS=Arabidopsis thaliana OX=3702 GN=At1g28695 PE=2 SV=1
Sit-miR160b	Seita.9G111800.1					*	Conserved		19.1471	32.4562	14.7653	2.41322	2.38222	12.0947	7.26855	0.12	0.00666667	0	0.353333	0.0966667	0	0.313333	GO:0008194		UDP-glycosyltransferase 73B4 OS=Arabidopsis thaliana OX=3702 GN=UGT73B4 PE=2 SV=1
Sit-miR160b	Seita.9G148800.1					*	Conserved		19.1471	32.4562	14.7653	2.41322	2.38222	12.0947	7.26855	3.29667	8.79333	6.27333	4.45333	3.64333	5.97333	4.22
Sit-miR160b	Seita.9G175700.1					*	Conserved		19.1471	32.4562	14.7653	2.41322	2.38222	12.0947	7.26855	0.0233333	0.05	0.01	0.113333	0.133333	0.05	0.23			Fruit bromelain OS=Ananas comosus OX=4615 PE=1 SV=1
Sit-miR160b	Seita.9G187100.1					*	Conserved		19.1471	32.4562	14.7653	2.41322	2.38222	12.0947	7.26855	0.36	0.566667	0.496667	0.396667	0.303333	0.13	0.383333
Sit-miR160b	Seita.9G219800.1	*	*	*	*		Conserved	ARF	19.1471	32.4562	14.7653	2.41322	2.38222	12.0947	7.26855	6.72667	8.04333	2.53667	8.44667	18.4267	4.55667	19.45	GO:0003677,GO:0005515,GO:0005634,GO:0006355,GO:0009725		Auxin response factor 22 OS=Oryza sativa subsp. japonica OX=39947 GN=ARF22 PE=2 SV=1
Sit-miR160b	Seita.9G441600.1					*	Conserved		19.1471	32.4562	14.7653	2.41322	2.38222	12.0947	7.26855	5.58667	0.08	3.36667	21.37	3.04667	8.40667	0.986667	GO:0016491,GO:0055114		Probable 2-oxoglutarate-dependent dioxygenase At5g05600 OS=Arabidopsis thaliana OX=3702 GN=At5g05600 PE=2 SV=1
Sit-miR160b	Seita.9G461100.1					*	Conserved		19.1471	32.4562	14.7653	2.41322	2.38222	12.0947	7.26855	0.49	0.09	0.63	4.23667	2.27333	1.98333	0.576667
Sit-miR160c	Seita.1G241500.1		*	*	*		Conserved	ARF	0.196203	5.8718	2.98126	0.0836845	0.123542	0.899009	0.69808	12.1833	14.3567	41.2633	5.51	18.88	23.0967	14.5133	GO:0003677,GO:0005515,GO:0005634,GO:0006355,GO:0009725		Auxin response factor 8 OS=Oryza sativa subsp. japonica OX=39947 GN=ARF8 PE=2 SV=1
Sit-miR160c	Seita.2G050100.1					*	Conserved		0.196203	5.8718	2.98126	0.0836845	0.123542	0.899009	0.69808	1.25	0	0	1.83	0.756667	0.0233333	0.0166667	GO:0008194		Putative UDP-rhamnose:rhamnosyltransferase 1 OS=Fragaria ananassa OX=3747 GN=GT4 PE=2 SV=1
Sit-miR160c	Seita.2G076000.1					*	Conserved		0.196203	5.8718	2.98126	0.0836845	0.123542	0.899009	0.69808	1.26	0.256667	0.02	0.41	0.183333	0.0866667	0.0633333	GO:0008194		Putative UDP-rhamnose:rhamnosyltransferase 1 OS=Fragaria ananassa OX=3747 GN=GT4 PE=2 SV=1
Sit-miR160c	Seita.2G093700.1					*	Conserved		0.196203	5.8718	2.98126	0.0836845	0.123542	0.899009	0.69808	0.526667	0.563333	0	0.166667	0.0333333	0	0.106667	GO:0005515
Sit-miR160c	Seita.2G215900.1					*	Conserved		0.196203	5.8718	2.98126	0.0836845	0.123542	0.899009	0.69808	0.05	0	0	0.14	0	0	0.0466667	GO:0004842,GO:0016567		E3 ubiquitin-protein ligase RNF144B OS=Mus musculus OX=10090 GN=Rnf144b PE=2 SV=2
Sit-miR160c	Seita.2G221900.1					*	Conserved		0.196203	5.8718	2.98126	0.0836845	0.123542	0.899009	0.69808	1.45333	12.12	0.253333	0.59	0.0933333	0.123333	3.79	GO:0009734		Protein BIG GRAIN 1-like OS=Oryza sativa subsp. japonica OX=39947 GN=LOC_Os10g25810 PE=3 SV=2
Sit-miR160c	Seita.2G383800.1					*	Conserved		0.196203	5.8718	2.98126	0.0836845	0.123542	0.899009	0.69808	0	0	0.226667	0	0	0.226667	0
Sit-miR160c	Seita.2G387900.1					*	Conserved	GRAS	0.196203	5.8718	2.98126	0.0836845	0.123542	0.899009	0.69808	4.71667	0.0266667	0	0.3	0.01	0	0.143333			Protein NODULATION SIGNALING PATHWAY 1 OS=Oryza sativa subsp. japonica OX=39947 GN=NSP1 PE=2 SV=1
Sit-miR160c	Seita.3G003300.1	*	*	*	*		Conserved	ARF	0.196203	5.8718	2.98126	0.0836845	0.123542	0.899009	0.69808	0.46	4.07667	1.95333	0.156667	0.31	0.626667	2	GO:0003677,GO:0005634,GO:0006355,GO:0009725		Auxin response factor 13 OS=Oryza sativa subsp. japonica OX=39947 GN=ARF13 PE=2 SV=2
Sit-miR160c	Seita.3G119500.1					*	Conserved		0.196203	5.8718	2.98126	0.0836845	0.123542	0.899009	0.69808	0.566667	0.0833333	0.0133333	0	0.0933333	0.0333333	2.77333
Sit-miR160c	Seita.3G221400.1					*	Conserved		0.196203	5.8718	2.98126	0.0836845	0.123542	0.899009	0.69808	10.49	19.0067	10.93	5.50667	2.61333	0.613333	8.01333			Guanylyl cyclase 1 OS=Arabidopsis thaliana OX=3702 GN=GC1 PE=1 SV=1
Sit-miR160c	Seita.3G235800.1					*	Conserved		0.196203	5.8718	2.98126	0.0836845	0.123542	0.899009	0.69808	0	0.01	0.05	2.03	0.396667	0.393333	0.0733333	GO:0005543,GO:0005545,GO:0030136,GO:0030276,GO:0048268		Putative clathrin assembly protein At1g03050 OS=Arabidopsis thaliana OX=3702 GN=At1g03050 PE=2 SV=1
Sit-miR160c	Seita.3G254000.1				*		Conserved		0.196203	5.8718	2.98126	0.0836845	0.123542	0.899009	0.69808	8.01333	2.98667	2.87	16.3867	17.5667	11.88	3.67333			Probable LRR receptor-like serine/threonine-protein kinase At1g67720 OS=Arabidopsis thaliana OX=3702 GN=At1g67720 PE=1 SV=1
Sit-miR160c	Seita.3G316600.1					*	Conserved		0.196203	5.8718	2.98126	0.0836845	0.123542	0.899009	0.69808	0	0	0	0	0.00666667	0	0.00666667
Sit-miR160c	Seita.3G380300.1					*	Conserved	GRAS	0.196203	5.8718	2.98126	0.0836845	0.123542	0.899009	0.69808	1.34333	0	0	0.07	0	0	0.0166667			Scarecrow-like protein 9 OS=Arabidopsis thaliana OX=3702 GN=SCL9 PE=2 SV=1
Sit-miR160c	Seita.4G173800.1	*				*	Conserved		0.196203	5.8718	2.98126	0.0836845	0.123542	0.899009	0.69808	119.847	200.9	24.6667	46.4433	18.3067	4.90667	205.39
Sit-miR160c	Seita.4G206500.1					*	Conserved		0.196203	5.8718	2.98126	0.0836845	0.123542	0.899009	0.69808	1.05333	0.25	0.416667	3.18667	4.65667	0.343333	0.893333			Uncharacterized membrane protein At1g16860 OS=Arabidopsis thaliana OX=3702 GN=At1g16860 PE=1 SV=1
Sit-miR160c	Seita.4G257800.1		*	*	*		Conserved	ARF	0.196203	5.8718	2.98126	0.0836845	0.123542	0.899009	0.69808	15.0767	18.63	10.71	14.4467	34.3767	22.5933	23.62	GO:0003677,GO:0005515,GO:0005634,GO:0006355,GO:0009725		Auxin response factor 18 OS=Oryza sativa subsp. japonica OX=39947 GN=ARF18 PE=2 SV=1
Sit-miR160c	Seita.5G061800.1					*	Conserved		0.196203	5.8718	2.98126	0.0836845	0.123542	0.899009	0.69808	0.0833333	0.106667	0.00666667	0.0233333	0.0366667	0	0.0466667
Sit-miR160c	Seita.5G070500.1					*	Conserved		0.196203	5.8718	2.98126	0.0836845	0.123542	0.899009	0.69808	76.5233	79.6333	3.00667	38.18	79.8133	2.49667	145.21		K23050	Isoflavone reductase homolog IRL OS=Zea mays OX=4577 GN=IRL PE=2 SV=1
Sit-miR160c	Seita.5G114500.1					*	Conserved	M-type_MADS	0.196203	5.8718	2.98126	0.0836845	0.123542	0.899009	0.69808	0.0666667	0.376667	0.01	0	0	0	0.17	GO:0000981,GO:0000987,GO:0003677,GO:0045944,GO:0046983		Agamous-like MADS-box protein AGL80 OS=Arabidopsis thaliana OX=3702 GN=AGL80 PE=1 SV=1
Sit-miR160c	Seita.5G298300.1					*	Conserved		0.196203	5.8718	2.98126	0.0836845	0.123542	0.899009	0.69808	0.536667	3.15333	0.143333	0.313333	0.0366667	0.673333	3.81			FCS-Like Zinc finger 10 OS=Arabidopsis thaliana OX=3702 GN=FLZ10 PE=1 SV=1
Sit-miR160c	Seita.5G393500.1					*	Conserved		0.196203	5.8718	2.98126	0.0836845	0.123542	0.899009	0.69808	3.25667	6.05333	2.50667	2.92333	1.99	1.08	4.39	GO:0000398,GO:0000956,GO:0003723	K12622	Sm-like protein LSM3B OS=Arabidopsis thaliana OX=3702 GN=LSM3B PE=1 SV=1
Sit-miR160c	Seita.5G447000.1					*	Conserved		0.196203	5.8718	2.98126	0.0836845	0.123542	0.899009	0.69808	9.68	10.9167	7.04333	5.45	5.06	4.00333	5.34333
Sit-miR160c	Seita.6G170500.1		*	*			Conserved		0.196203	5.8718	2.98126	0.0836845	0.123542	0.899009	0.69808	3.87	1.98333	3.17667	3.53333	3.21667	1.6	4.45333	GO:0004601,GO:0005509,GO:0016020,GO:0016491,GO:0050664,GO:0055114	K13447	Respiratory burst oxidase homolog protein E OS=Arabidopsis thaliana OX=3702 GN=RBOHE PE=2 SV=2
Sit-miR160c	Seita.7G155700.1	*					Conserved		0.196203	5.8718	2.98126	0.0836845	0.123542	0.899009	0.69808	78.67	15.3633	8.84	46.0033	25.51	16.62	19.79	GO:0016747	K13065	Hydroxycinnamoyltransferase 1 OS=Oryza sativa subsp. japonica OX=39947 GN=HCT1 PE=2 SV=1
Sit-miR160c	Seita.7G169600.1	*	*	*	*		Conserved	ARF	0.196203	5.8718	2.98126	0.0836845	0.123542	0.899009	0.69808	12.7867	3.30667	1.69	7.65	8.13	1.29	4.42667	GO:0003677,GO:0005515,GO:0005634,GO:0006355,GO:0009725		Auxin response factor 10 OS=Oryza sativa subsp. indica OX=39946 GN=ARF10 PE=3 SV=2
Sit-miR160c	Seita.7G171800.1	*					Conserved		0.196203	5.8718	2.98126	0.0836845	0.123542	0.899009	0.69808	7.25667	0.213333	0	1.17	0	0.1	0.233333	GO:0008194		UDP-glycosyltransferase 73D1 OS=Arabidopsis thaliana OX=3702 GN=UGT73D1 PE=3 SV=1
Sit-miR160c	Seita.7G295400.1	*					Conserved		0.196203	5.8718	2.98126	0.0836845	0.123542	0.899009	0.69808	0.303333	0.126667	0.736667	0.903333	2.76667	4.48	0.543333	GO:0004842,GO:0016567		E3 ubiquitin-protein ligase PUB23 OS=Arabidopsis thaliana OX=3702 GN=PUB23 PE=1 SV=1
Sit-miR160c	Seita.7G312400.1		*				Conserved		0.196203	5.8718	2.98126	0.0836845	0.123542	0.899009	0.69808	0.0866667	0.676667	1.00333	0.123333	0.0733333	1.80667	0.826667
Sit-miR160c	Seita.8G133900.1					*	Conserved		0.196203	5.8718	2.98126	0.0836845	0.123542	0.899009	0.69808	1.10333	1.42	0.483333	0.616667	0.816667	0.536667	0.84
Sit-miR160c	Seita.8G140100.1					*	Conserved		0.196203	5.8718	2.98126	0.0836845	0.123542	0.899009	0.69808	0.01	0.666667	0	0	0.01	0	2.77	GO:0009058,GO:0016746,GO:0016747	K00660	Bisdemethoxycurcumin synthase OS=Oryza sativa subsp. japonica OX=39947 GN=Os07g0271500 PE=1 SV=2
Sit-miR160c	Seita.8G197800.1					*	Conserved		0.196203	5.8718	2.98126	0.0836845	0.123542	0.899009	0.69808	0	0	0	0	0	0	0.01	GO:0005515	K10523	BTB/POZ and MATH domain-containing protein 2 OS=Arabidopsis thaliana OX=3702 GN=BPM2 PE=1 SV=1
Sit-miR160c	Seita.9G058900.1					*	Conserved		0.196203	5.8718	2.98126	0.0836845	0.123542	0.899009	0.69808	2.67	14.9367	0.0233333	12.89	0.613333	0.386667	20.0467			Cupincin OS=Oryza sativa subsp. indica OX=39946 GN=OsI_13867 PE=1 SV=1
Sit-miR160c	Seita.9G086200.1					*	Conserved		0.196203	5.8718	2.98126	0.0836845	0.123542	0.899009	0.69808	1.88333	0	0.00666667	0.476667	0.0233333	0	0.01	GO:0008194		UDP-glycosyltransferase 83A1 OS=Arabidopsis thaliana OX=3702 GN=UGT83A1 PE=2 SV=1
Sit-miR160c	Seita.9G219800.1		*	*	*		Conserved	ARF	0.196203	5.8718	2.98126	0.0836845	0.123542	0.899009	0.69808	6.72667	8.04333	2.53667	8.44667	18.4267	4.55667	19.45	GO:0003677,GO:0005515,GO:0005634,GO:0006355,GO:0009725		Auxin response factor 22 OS=Oryza sativa subsp. japonica OX=39947 GN=ARF22 PE=2 SV=1
Sit-miR160c	Seita.9G250900.1	*					Conserved		0.196203	5.8718	2.98126	0.0836845	0.123542	0.899009	0.69808	0.526667	0.543333	0.81	0.86	0.963333	2.29667	1.27333
Sit-miR160c	Seita.9G380800.1					*	Conserved		0.196203	5.8718	2.98126	0.0836845	0.123542	0.899009	0.69808	10.7467	87.5933	28.69	4.33	10.3067	0.683333	16.61
Sit-miR160d	Seita.1G051600.1					*	Conserved		19.1471	32.4315	14.7653	2.41322	2.38222	12.0947	7.26855	0	0	0	0	0	0	0
Sit-miR160d	Seita.1G065200.1					*	Conserved		19.1471	32.4315	14.7653	2.41322	2.38222	12.0947	7.26855	1.71	6.27333	0.646667	0.72	0.506667	0.0133333	0.216667	GO:0080143		Protein GLUTAMINE DUMPER 4 OS=Arabidopsis thaliana OX=3702 GN=GDU4 PE=2 SV=1
Sit-miR160d	Seita.1G210200.1					*	Conserved		19.1471	32.4315	14.7653	2.41322	2.38222	12.0947	7.26855	4.16667	5.76	4.84333	2.69667	3.95	4.29	3.73667	GO:0007017,GO:0030286	K10418	Dynein light chain, cytoplasmic OS=Dictyostelium discoideum OX=44689 GN=dlcB PE=3 SV=1
Sit-miR160d	Seita.1G241500.1	*	*	*	*		Conserved	ARF	19.1471	32.4315	14.7653	2.41322	2.38222	12.0947	7.26855	12.1833	14.3567	41.2633	5.51	18.88	23.0967	14.5133	GO:0003677,GO:0005515,GO:0005634,GO:0006355,GO:0009725		Auxin response factor 8 OS=Oryza sativa subsp. japonica OX=39947 GN=ARF8 PE=2 SV=1
Sit-miR160d	Seita.1G248200.1					*	Conserved		19.1471	32.4315	14.7653	2.41322	2.38222	12.0947	7.26855	4.42333	2.75	2.68667	3.10333	4.14333	2.08333	1.95333		K12200	Vacuolar-sorting protein BRO1 OS=Arabidopsis thaliana OX=3702 GN=BRO1 PE=1 SV=1
Sit-miR160d	Seita.1G279000.1					*	Conserved		19.1471	32.4315	14.7653	2.41322	2.38222	12.0947	7.26855	23.7	28.3	8.41667	20.92	20.7467	12.3967	21.78	GO:0006886,GO:0016192,GO:0030131	K11826	AP-2 complex subunit mu OS=Arabidopsis thaliana OX=3702 GN=AP2M PE=1 SV=1
Sit-miR160d	Seita.1G291100.1					*	Conserved		19.1471	32.4315	14.7653	2.41322	2.38222	12.0947	7.26855	68.0067	22.66	40.2167	70.8333	44.0867	27.0467	15.9667	GO:0004088,GO:0006207,GO:0006541	K01956	Carbamoyl-phosphate synthase small chain, chloroplastic OS=Oryza sativa subsp. japonica OX=39947 GN=CARA PE=2 SV=2
Sit-miR160d	Seita.2G030200.1					*	Conserved		19.1471	32.4315	14.7653	2.41322	2.38222	12.0947	7.26855	0.183333	20.4	0.0466667	0	0.02	0.28	7.13667	GO:0006629		Patatin-like protein 3 OS=Oryza sativa subsp. indica OX=39946 GN=PLP3 PE=3 SV=1
Sit-miR160d	Seita.2G127500.1					*	Conserved		19.1471	32.4315	14.7653	2.41322	2.38222	12.0947	7.26855	4.38667	2.56	4.26667	2.27	1.98333	1.38667	1.54	GO:0047617	K17362
Sit-miR160d	Seita.2G154000.1					*	Conserved		19.1471	32.4315	14.7653	2.41322	2.38222	12.0947	7.26855	0	0	0	0	0	0	0			CASP-like protein 5B3 OS=Oryza sativa subsp. indica OX=39946 GN=OsI_30532 PE=3 SV=1
Sit-miR160d	Seita.2G162100.1					*	Conserved		19.1471	32.4315	14.7653	2.41322	2.38222	12.0947	7.26855	0.0162233	0	0.00250667	0	0	0	0.0766667	GO:0005515
Sit-miR160d	Seita.2G163800.1					*	Conserved		19.1471	32.4315	14.7653	2.41322	2.38222	12.0947	7.26855	0.593333	1.08667	1.33667	0.546667	0.706667	0.866667	1.66667	GO:0042721,GO:0045039	K17790	Mitochondrial import inner membrane translocase subunit TIM22 OS=Saccharomyces cerevisiae (strain ATCC 204508 / S288c) OX=559292 GN=TIM22 PE=1 SV=1
Sit-miR160d	Seita.2G205400.1	*					Conserved		19.1471	32.4315	14.7653	2.41322	2.38222	12.0947	7.26855	1.13667	1.96333	1.38	9.05	10.9433	10.8267	2.63333
Sit-miR160d	Seita.2G215900.1					*	Conserved		19.1471	32.4315	14.7653	2.41322	2.38222	12.0947	7.26855	0.05	0	0	0.14	0	0	0.0466667	GO:0004842,GO:0016567		E3 ubiquitin-protein ligase RNF144B OS=Mus musculus OX=10090 GN=Rnf144b PE=2 SV=2
Sit-miR160d	Seita.2G221900.1					*	Conserved		19.1471	32.4315	14.7653	2.41322	2.38222	12.0947	7.26855	1.45333	12.12	0.253333	0.59	0.0933333	0.123333	3.79	GO:0009734		Protein BIG GRAIN 1-like OS=Oryza sativa subsp. japonica OX=39947 GN=LOC_Os10g25810 PE=3 SV=2
Sit-miR160d	Seita.2G226700.1					*	Conserved		19.1471	32.4315	14.7653	2.41322	2.38222	12.0947	7.26855	1.6	2.81	0.916667	1.11667	0.67	0.616667	4.49	GO:0005509,GO:0005544		Annexin D8 OS=Arabidopsis thaliana OX=3702 GN=ANNAT8 PE=2 SV=2
Sit-miR160d	Seita.2G248700.1					*	Conserved		19.1471	32.4315	14.7653	2.41322	2.38222	12.0947	7.26855	5.04	5.50667	1.05	2.82	2.78333	1.37667	3.79333	GO:0005515	K18726	Plant UBX domain-containing protein 10 OS=Arabidopsis thaliana OX=3702 GN=PUX10 PE=2 SV=1
Sit-miR160d	Seita.2G257200.1					*	Conserved		19.1471	32.4315	14.7653	2.41322	2.38222	12.0947	7.26855	0	0.173333	0.0166667	0	0	0	0
Sit-miR160d	Seita.2G329900.1					*	Conserved		19.1471	32.4315	14.7653	2.41322	2.38222	12.0947	7.26855	0	0.163333	0	0	0	0	0.223333
Sit-miR160d	Seita.2G426700.1					*	Conserved		19.1471	32.4315	14.7653	2.41322	2.38222	12.0947	7.26855	2.52	0.0333333	0	0.746667	0.0466667	0	1.05667			Protein SRC2 OS=Glycine max OX=3847 GN=SRC2 PE=2 SV=1
Sit-miR160d	Seita.3G003300.1		*	*	*		Conserved	ARF	19.1471	32.4315	14.7653	2.41322	2.38222	12.0947	7.26855	0.46	4.07667	1.95333	0.156667	0.31	0.626667	2	GO:0003677,GO:0005634,GO:0006355,GO:0009725		Auxin response factor 13 OS=Oryza sativa subsp. japonica OX=39947 GN=ARF13 PE=2 SV=2
Sit-miR160d	Seita.3G017900.1					*	Conserved		19.1471	32.4315	14.7653	2.41322	2.38222	12.0947	7.26855	1.15667	0.613333	0	0.173333	0.05	0.0866667	0.553333
Sit-miR160d	Seita.3G137800.1					*	Conserved		19.1471	32.4315	14.7653	2.41322	2.38222	12.0947	7.26855	23.7667	0.0566667	0.00666667	8.57667	0.02	0	1.54	GO:0006629,GO:0008970		Phospholipase A1-II 7 OS=Oryza sativa subsp. indica OX=39946 GN=OsI_21081 PE=3 SV=1
Sit-miR160d	Seita.3G221400.1					*	Conserved		19.1471	32.4315	14.7653	2.41322	2.38222	12.0947	7.26855	10.49	19.0067	10.93	5.50667	2.61333	0.613333	8.01333			Guanylyl cyclase 1 OS=Arabidopsis thaliana OX=3702 GN=GC1 PE=1 SV=1
Sit-miR160d	Seita.3G235800.1					*	Conserved		19.1471	32.4315	14.7653	2.41322	2.38222	12.0947	7.26855	0	0.01	0.05	2.03	0.396667	0.393333	0.0733333	GO:0005543,GO:0005545,GO:0030136,GO:0030276,GO:0048268		Putative clathrin assembly protein At1g03050 OS=Arabidopsis thaliana OX=3702 GN=At1g03050 PE=2 SV=1
Sit-miR160d	Seita.3G316600.1					*	Conserved		19.1471	32.4315	14.7653	2.41322	2.38222	12.0947	7.26855	0	0	0	0	0.00666667	0	0.00666667
Sit-miR160d	Seita.3G349700.1					*	Conserved		19.1471	32.4315	14.7653	2.41322	2.38222	12.0947	7.26855	2.04	3.92	1.19333	2.26	1.47333	0.153333	2.19	GO:0005515		Pentatricopeptide repeat-containing protein At4g02820, mitochondrial OS=Arabidopsis thaliana OX=3702 GN=At4g02820 PE=2 SV=1
Sit-miR160d	Seita.3G380300.1					*	Conserved	GRAS	19.1471	32.4315	14.7653	2.41322	2.38222	12.0947	7.26855	1.34333	0	0	0.07	0	0	0.0166667			Scarecrow-like protein 9 OS=Arabidopsis thaliana OX=3702 GN=SCL9 PE=2 SV=1
Sit-miR160d	Seita.4G020900.1					*	Conserved		19.1471	32.4315	14.7653	2.41322	2.38222	12.0947	7.26855	1.90333	0.923333	0.843333	2.03667	1.54	0.846667	1.50667	GO:0005515	K24770	Protein DECREASED SIZE EXCLUSION LIMIT 1 OS=Nicotiana benthamiana OX=4100 GN=DSE1 PE=2 SV=1
Sit-miR160d	Seita.4G043900.1	*					Conserved		19.1471	32.4315	14.7653	2.41322	2.38222	12.0947	7.26855	48.2633	141.32	43.7333	75.5933	76.2667	30.9833	84.72	GO:0003723,GO:0003735,GO:0005840,GO:0006412,GO:0022625	K02885	60S ribosomal protein L19-1 OS=Arabidopsis thaliana OX=3702 GN=RPL19A PE=2 SV=1
Sit-miR160d	Seita.4G066600.1					*	Conserved		19.1471	32.4315	14.7653	2.41322	2.38222	12.0947	7.26855	0.303333	0.24	0.0866667	0.0933333	0.103333	0.0866667	0.09
Sit-miR160d	Seita.4G157200.1					*	Conserved		19.1471	32.4315	14.7653	2.41322	2.38222	12.0947	7.26855	0.476667	3.10333	0.993333	1.09333	2.41667	0.76	3.16667
Sit-miR160d	Seita.4G171400.1					*	Conserved		19.1471	32.4315	14.7653	2.41322	2.38222	12.0947	7.26855	19.43	5.31	3.75667	8.22	9.16667	4.23667	5.34			E3 ubiquitin-protein ligase Os06g0535400 OS=Oryza sativa subsp. japonica OX=39947 GN=Os06g0535400 PE=2 SV=1
Sit-miR160d	Seita.4G181900.1		*				Conserved		19.1471	32.4315	14.7653	2.41322	2.38222	12.0947	7.26855	0	0	0	0	0	0	0
Sit-miR160d	Seita.4G199200.1					*	Conserved	TALE	19.1471	32.4315	14.7653	2.41322	2.38222	12.0947	7.26855	15.2567	16.32	85.7267	28.2167	38.24	107.787	29.3033	GO:0003677,GO:0005634,GO:0006355		Homeobox protein knotted-1-like 11 OS=Oryza sativa subsp. japonica OX=39947 GN=HOS59 PE=2 SV=2
Sit-miR160d	Seita.4G206500.1					*	Conserved		19.1471	32.4315	14.7653	2.41322	2.38222	12.0947	7.26855	1.05333	0.25	0.416667	3.18667	4.65667	0.343333	0.893333			Uncharacterized membrane protein At1g16860 OS=Arabidopsis thaliana OX=3702 GN=At1g16860 PE=1 SV=1
Sit-miR160d	Seita.4G257800.1	*	*	*	*		Conserved	ARF	19.1471	32.4315	14.7653	2.41322	2.38222	12.0947	7.26855	15.0767	18.63	10.71	14.4467	34.3767	22.5933	23.62	GO:0003677,GO:0005515,GO:0005634,GO:0006355,GO:0009725		Auxin response factor 18 OS=Oryza sativa subsp. japonica OX=39947 GN=ARF18 PE=2 SV=1
Sit-miR160d	Seita.4G282900.1					*	Conserved	bZIP	19.1471	32.4315	14.7653	2.41322	2.38222	12.0947	7.26855	7.51	0.04	0.01	1.23333	0.00666667	0	0.453333	GO:0003700,GO:0006355,GO:0045893		Protein FD OS=Arabidopsis thaliana OX=3702 GN=FD PE=1 SV=1
Sit-miR160d	Seita.5G041200.1					*	Conserved		19.1471	32.4315	14.7653	2.41322	2.38222	12.0947	7.26855	16.1	11.5867	4.27667	8.4	7.82333	3.34333	13.6833
Sit-miR160d	Seita.5G070500.1					*	Conserved		19.1471	32.4315	14.7653	2.41322	2.38222	12.0947	7.26855	76.5233	79.6333	3.00667	38.18	79.8133	2.49667	145.21		K23050	Isoflavone reductase homolog IRL OS=Zea mays OX=4577 GN=IRL PE=2 SV=1
Sit-miR160d	Seita.5G100500.1					*	Conserved		19.1471	32.4315	14.7653	2.41322	2.38222	12.0947	7.26855	0.226667	0.236667	5	0.213333	0.326667	2.54667	0.103333
Sit-miR160d	Seita.5G114500.1					*	Conserved	M-type_MADS	19.1471	32.4315	14.7653	2.41322	2.38222	12.0947	7.26855	0.0666667	0.376667	0.01	0	0	0	0.17	GO:0000981,GO:0000987,GO:0003677,GO:0045944,GO:0046983		Agamous-like MADS-box protein AGL80 OS=Arabidopsis thaliana OX=3702 GN=AGL80 PE=1 SV=1
Sit-miR160d	Seita.5G150400.1					*	Conserved		19.1471	32.4315	14.7653	2.41322	2.38222	12.0947	7.26855	0.86	0.0166667	0	0.0333333	0	0	0	GO:0016788		GDSL esterase/lipase At1g31550 OS=Arabidopsis thaliana OX=3702 GN=At1g31550 PE=2 SV=1
Sit-miR160d	Seita.5G194400.1					*	Conserved		19.1471	32.4315	14.7653	2.41322	2.38222	12.0947	7.26855	0.08	0.0333333	0.01	0.0633333	0.1	0.07	0.27
Sit-miR160d	Seita.5G213400.1					*	Conserved		19.1471	32.4315	14.7653	2.41322	2.38222	12.0947	7.26855	0	0.0466667	0.06	0.0133333	0	0.0333333	1.35	GO:0005515		F-box/LRR-repeat protein At3g59200 OS=Arabidopsis thaliana OX=3702 GN=At3g59200 PE=2 SV=1
Sit-miR160d	Seita.5G232200.1					*	Conserved		19.1471	32.4315	14.7653	2.41322	2.38222	12.0947	7.26855	0	0	0	0.02	0	0	0	GO:0004650,GO:0005975	K01184	Polygalacturonase OS=Prunus persica OX=3760 PE=2 SV=1
Sit-miR160d	Seita.5G325000.1					*	Conserved		19.1471	32.4315	14.7653	2.41322	2.38222	12.0947	7.26855	0	0	0	0.0166667	0.01	0	0
Sit-miR160d	Seita.5G393500.1					*	Conserved		19.1471	32.4315	14.7653	2.41322	2.38222	12.0947	7.26855	3.25667	6.05333	2.50667	2.92333	1.99	1.08	4.39	GO:0000398,GO:0000956,GO:0003723	K12622	Sm-like protein LSM3B OS=Arabidopsis thaliana OX=3702 GN=LSM3B PE=1 SV=1
Sit-miR160d	Seita.5G446000.1					*	Conserved		19.1471	32.4315	14.7653	2.41322	2.38222	12.0947	7.26855	0	0	0	0.0233333	0	0	0	GO:0005515
Sit-miR160d	Seita.5G447000.1					*	Conserved		19.1471	32.4315	14.7653	2.41322	2.38222	12.0947	7.26855	9.68	10.9167	7.04333	5.45	5.06	4.00333	5.34333
Sit-miR160d	Seita.6G069300.1	*					Conserved		19.1471	32.4315	14.7653	2.41322	2.38222	12.0947	7.26855	11.4133	14.6633	4.25667	3.62667	5.74667	1.59667	4.13
Sit-miR160d	Seita.6G170500.1		*				Conserved		19.1471	32.4315	14.7653	2.41322	2.38222	12.0947	7.26855	3.87	1.98333	3.17667	3.53333	3.21667	1.6	4.45333	GO:0004601,GO:0005509,GO:0016020,GO:0016491,GO:0050664,GO:0055114	K13447	Respiratory burst oxidase homolog protein E OS=Arabidopsis thaliana OX=3702 GN=RBOHE PE=2 SV=2
Sit-miR160d	Seita.7G051300.1		*				Conserved		19.1471	32.4315	14.7653	2.41322	2.38222	12.0947	7.26855	26.4833	6.68667	0.793333	12.7333	8.43	1.36667	2.34333	GO:0004185,GO:0006508	K16296	Serine carboxypeptidase 1 OS=Hordeum vulgare OX=4513 GN=CBP1 PE=1 SV=4
Sit-miR160d	Seita.7G169600.1	*	*	*	*		Conserved	ARF	19.1471	32.4315	14.7653	2.41322	2.38222	12.0947	7.26855	12.7867	3.30667	1.69	7.65	8.13	1.29	4.42667	GO:0003677,GO:0005515,GO:0005634,GO:0006355,GO:0009725		Auxin response factor 10 OS=Oryza sativa subsp. indica OX=39946 GN=ARF10 PE=3 SV=2
Sit-miR160d	Seita.7G209700.1		*				Conserved	GRAS	19.1471	32.4315	14.7653	2.41322	2.38222	12.0947	7.26855	26.23	17.0367	10.8633	14.4	25.06	26.03	12.22			Scarecrow-like protein 8 OS=Arabidopsis thaliana OX=3702 GN=SCL8 PE=2 SV=1
Sit-miR160d	Seita.7G295800.1	*					Conserved		19.1471	32.4315	14.7653	2.41322	2.38222	12.0947	7.26855	2.95	1.77	0.846667	0.86	1.10333	1.04	0.456667
Sit-miR160d	Seita.8G133900.1					*	Conserved		19.1471	32.4315	14.7653	2.41322	2.38222	12.0947	7.26855	1.10333	1.42	0.483333	0.616667	0.816667	0.536667	0.84
Sit-miR160d	Seita.8G140100.1					*	Conserved		19.1471	32.4315	14.7653	2.41322	2.38222	12.0947	7.26855	0.01	0.666667	0	0	0.01	0	2.77	GO:0009058,GO:0016746,GO:0016747	K00660	Bisdemethoxycurcumin synthase OS=Oryza sativa subsp. japonica OX=39947 GN=Os07g0271500 PE=1 SV=2
Sit-miR160d	Seita.8G180500.1					*	Conserved		19.1471	32.4315	14.7653	2.41322	2.38222	12.0947	7.26855	5.62333	0.11	0.273333	28.05	46	2.08333	0.83	GO:0005975	K01183	Xylanase inhibitor protein 2 OS=Oryza sativa subsp. japonica OX=39947 GN=Chib3H-h PE=1 SV=1
Sit-miR160d	Seita.8G197800.1					*	Conserved		19.1471	32.4315	14.7653	2.41322	2.38222	12.0947	7.26855	0	0	0	0	0	0	0.01	GO:0005515	K10523	BTB/POZ and MATH domain-containing protein 2 OS=Arabidopsis thaliana OX=3702 GN=BPM2 PE=1 SV=1
Sit-miR160d	Seita.8G248200.1	*					Conserved		19.1471	32.4315	14.7653	2.41322	2.38222	12.0947	7.26855	0.72	0.43	0.85	0.05	0	0.196667	0.0366667			E3 ubiquitin-protein ligase Os04g0590900 OS=Oryza sativa subsp. japonica OX=39947 GN=Os04g0590900 PE=2 SV=2
Sit-miR160d	Seita.9G058900.1					*	Conserved		19.1471	32.4315	14.7653	2.41322	2.38222	12.0947	7.26855	2.67	14.9367	0.0233333	12.89	0.613333	0.386667	20.0467			Cupincin OS=Oryza sativa subsp. indica OX=39946 GN=OsI_13867 PE=1 SV=1
Sit-miR160d	Seita.9G070700.1					*	Conserved		19.1471	32.4315	14.7653	2.41322	2.38222	12.0947	7.26855	0.35	0.03	0	0.876667	0.56	0.626667	0.253333
Sit-miR160d	Seita.9G102100.1					*	Conserved		19.1471	32.4315	14.7653	2.41322	2.38222	12.0947	7.26855	13.58	26.1133	13.9067	13.5533	21.85	10.3667	17.4933
Sit-miR160d	Seita.9G105700.1					*	Conserved		19.1471	32.4315	14.7653	2.41322	2.38222	12.0947	7.26855	0	0	0	0	0	0.0133333	1.15333			Uncharacterized protein At1g28695 OS=Arabidopsis thaliana OX=3702 GN=At1g28695 PE=2 SV=1
Sit-miR160d	Seita.9G111800.1					*	Conserved		19.1471	32.4315	14.7653	2.41322	2.38222	12.0947	7.26855	0.12	0.00666667	0	0.353333	0.0966667	0	0.313333	GO:0008194		UDP-glycosyltransferase 73B4 OS=Arabidopsis thaliana OX=3702 GN=UGT73B4 PE=2 SV=1
Sit-miR160d	Seita.9G148800.1					*	Conserved		19.1471	32.4315	14.7653	2.41322	2.38222	12.0947	7.26855	3.29667	8.79333	6.27333	4.45333	3.64333	5.97333	4.22
Sit-miR160d	Seita.9G175700.1					*	Conserved		19.1471	32.4315	14.7653	2.41322	2.38222	12.0947	7.26855	0.0233333	0.05	0.01	0.113333	0.133333	0.05	0.23			Fruit bromelain OS=Ananas comosus OX=4615 PE=1 SV=1
Sit-miR160d	Seita.9G187100.1					*	Conserved		19.1471	32.4315	14.7653	2.41322	2.38222	12.0947	7.26855	0.36	0.566667	0.496667	0.396667	0.303333	0.13	0.383333
Sit-miR160d	Seita.9G219800.1	*	*	*	*		Conserved	ARF	19.1471	32.4315	14.7653	2.41322	2.38222	12.0947	7.26855	6.72667	8.04333	2.53667	8.44667	18.4267	4.55667	19.45	GO:0003677,GO:0005515,GO:0005634,GO:0006355,GO:0009725		Auxin response factor 22 OS=Oryza sativa subsp. japonica OX=39947 GN=ARF22 PE=2 SV=1
Sit-miR160d	Seita.9G441600.1					*	Conserved		19.1471	32.4315	14.7653	2.41322	2.38222	12.0947	7.26855	5.58667	0.08	3.36667	21.37	3.04667	8.40667	0.986667	GO:0016491,GO:0055114		Probable 2-oxoglutarate-dependent dioxygenase At5g05600 OS=Arabidopsis thaliana OX=3702 GN=At5g05600 PE=2 SV=1
Sit-miR160d	Seita.9G461100.1					*	Conserved		19.1471	32.4315	14.7653	2.41322	2.38222	12.0947	7.26855	0.49	0.09	0.63	4.23667	2.27333	1.98333	0.576667
Sit-miR162	Seita.1G017000.1					*	Conserved		304.672	366.7	228.763	119.281	611.534	357.216	331.406	0	0.00666667	0.00333333	0.0133333	0.00333333	0.0266667	0.03	GO:0015031,GO:0016020	K10956	Protein transport protein SEC61 subunit alpha OS=Wickerhamomyces anomalus OX=4927 GN=SEC61 PE=3 SV=1
Sit-miR162	Seita.1G314100.1		*				Conserved		304.672	366.7	228.763	119.281	611.534	357.216	331.406	7.65667	5.4	2.19	57.2267	20.6867	16.2667	9.89667	GO:0004553,GO:0005975		Endoglucanase 7 OS=Oryza sativa subsp. japonica OX=39947 GN=GLU10 PE=2 SV=1
Sit-miR162	Seita.2G059200.1				*		Conserved		304.672	366.7	228.763	119.281	611.534	357.216	331.406	8.06	9.68333	0.143333	3.46	0.986667	0.11	6.67667	GO:0003682,GO:0003886,GO:0005634,GO:0008168,GO:0090116	K00558	DNA (cytosine-5)-methyltransferase 1B OS=Oryza sativa subsp. japonica OX=39947 GN=MET1B PE=2 SV=1
Sit-miR162	Seita.5G064400.1	*	*	*	*	*	Conserved		304.672	366.7	228.763	119.281	611.534	357.216	331.406	83.9167	158.22	36.51	34.4833	42.01	22.7933	80.0833	GO:0016491,GO:0055114		2-alkenal reductase (NADP(+)-dependent) OS=Nicotiana tabacum OX=4097 GN=DBR PE=1 SV=1
Sit-miR162	Seita.5G177000.1		*				Conserved		304.672	366.7	228.763	119.281	611.534	357.216	331.406	2.18667	2.01333	4.73333	2.05667	5.34	8.19	3.95667	GO:0005975	K10571	Light-mediated development protein DET1 OS=Solanum lycopersicum OX=4081 GN=DET1 PE=1 SV=1
Sit-miR162	Seita.6G177800.1		*				Conserved	C2H2	304.672	366.7	228.763	119.281	611.534	357.216	331.406	0.286667	1.63333	0.08	0.0466667	0.31	0.01	1.26667			Protein indeterminate-domain 14 OS=Arabidopsis thaliana OX=3702 GN=IDD14 PE=1 SV=1
Sit-miR162	Seita.7G266800.1		*	*			Conserved		304.672	366.7	228.763	119.281	611.534	357.216	331.406	4.24667	6.21	0.87	2.4	1.74667	0.703333	5.38	GO:0000226,GO:0000922,GO:0005815,GO:0007020,GO:0043015	K16571	Gamma-tubulin complex component 4 OS=Arabidopsis thaliana OX=3702 GN=GCP4 PE=2 SV=2
Sit-miR162	Seita.9G054000.1				*		Conserved		304.672	366.7	228.763	119.281	611.534	357.216	331.406	0.0366667	0.06	0	0.02	0.00172667	0.01	0.396667	GO:0003682,GO:0003886,GO:0005634,GO:0008168,GO:0090116	K00558	DNA (cytosine-5)-methyltransferase 1A OS=Oryza sativa subsp. japonica OX=39947 GN=MET1A PE=2 SV=1
Sit-miR162	Seita.9G538200.1	*					Conserved		304.672	366.7	228.763	119.281	611.534	357.216	331.406	0.09	0.04	0	0.09	0.0266667	0.0566667	0.0766667
Sit-miR162	Seita.9G562200.1	*	*		*		Conserved		304.672	366.7	228.763	119.281	611.534	357.216	331.406	6.90667	7.18	4.44333	7.37667	5.22	2.47333	7.47333	GO:0003676,GO:0003723,GO:0004525,GO:0005515,GO:0005524,GO:0006396,GO:0016075,GO:0016891	K11592	Endoribonuclease Dicer homolog 1 OS=Oryza sativa subsp. japonica OX=39947 GN=DCL1 PE=3 SV=1
Sit-miR164a	Seita.1G209000.1	*	*	*	*	*	Conserved	NAC	24.164	1.11696	0.0156419	6.64022	0.034929	0.0156116	0.47683	20.3833	2.14667	0.423333	22.58	11.7333	0.0633333	8.44333	GO:0003677,GO:0006355		NAC domain-containing protein 100 OS=Arabidopsis thaliana OX=3702 GN=NAC100 PE=2 SV=1
Sit-miR164a	Seita.1G242100.1		*				Conserved		24.164	1.11696	0.0156419	6.64022	0.034929	0.0156116	0.47683	28.1733	350.823	0.35	6.55333	0.03	0	144.413	GO:0006952		Defensin-like protein CAL1 OS=Oryza sativa subsp. japonica OX=39947 GN=CAL1 PE=1 SV=1
Sit-miR164a	Seita.1G263100.1				*		Conserved		24.164	1.11696	0.0156419	6.64022	0.034929	0.0156116	0.47683	0.103333	0.233333	0.03	0.06	0.0333333	0.03	0.51	GO:0005515		BEACH domain-containing protein C2 OS=Arabidopsis thaliana OX=3702 GN=BCHC2 PE=1 SV=1
Sit-miR164a	Seita.2G177600.1				*		Conserved		24.164	1.11696	0.0156419	6.64022	0.034929	0.0156116	0.47683	0.456667	0.21	0.00333333	0.206667	0.0166667	0.0233333	3.09333	GO:0004672,GO:0005515,GO:0005524,GO:0006468		Receptor-like protein kinase HSL1 OS=Arabidopsis thaliana OX=3702 GN=HSL1 PE=2 SV=1
Sit-miR164a	Seita.2G212000.1				*		Conserved		24.164	1.11696	0.0156419	6.64022	0.034929	0.0156116	0.47683	1.64	2.71	0.83	1.46333	1.05	0.276667	1.96667		K22900	tRNA (adenine(37)-N6)-methyltransferase OS=Homo sapiens OX=9606 GN=TRMO PE=1 SV=2
Sit-miR164a	Seita.2G324600.1		*				Conserved		24.164	1.11696	0.0156419	6.64022	0.034929	0.0156116	0.47683	0.6	0.126667	0.3	1.13667	4.55667	0.663333	5.38	GO:0008194		Anthocyanidin 5,3-O-glucosyltransferase OS=Rosa hybrid cultivar OX=128735 GN=RhGT1 PE=2 SV=1
Sit-miR164a	Seita.2G368700.1			*			Conserved		24.164	1.11696	0.0156419	6.64022	0.034929	0.0156116	0.47683	88.73	0.26	17.9233	61.6433	45.9933	153.607	24.5967	GO:0016020,GO:0016021,GO:0022857,GO:0055085		Polyol transporter 5 OS=Arabidopsis thaliana OX=3702 GN=PLT5 PE=1 SV=2
Sit-miR164a	Seita.2G368800.1			*			Conserved		24.164	1.11696	0.0156419	6.64022	0.034929	0.0156116	0.47683	12.38	0.346667	3.41	17.5867	19.4167	39.8767	19.3033	GO:0016020,GO:0016021,GO:0022857,GO:0055085		Polyol transporter 5 OS=Arabidopsis thaliana OX=3702 GN=PLT5 PE=1 SV=2
Sit-miR164a	Seita.2G429700.1		*	*			Conserved		24.164	1.11696	0.0156419	6.64022	0.034929	0.0156116	0.47683	0.573333	0.04	0	0.09	0.356667	0.06	0.193333
Sit-miR164a	Seita.3G193800.1		*	*	*		Conserved		24.164	1.11696	0.0156419	6.64022	0.034929	0.0156116	0.47683	0.0666667	0.0666667	0.0233333	0.02	0.00333333	0	0.0666667	GO:0005515		EID1-like F-box protein 3 OS=Arabidopsis thaliana OX=3702 GN=EDL3 PE=2 SV=1
Sit-miR164a	Seita.3G386200.1		*				Conserved	NAC	24.164	1.11696	0.0156419	6.64022	0.034929	0.0156116	0.47683	5.59	0.816667	1.31	8.78333	3.25667	0.67	2.79	GO:0003677,GO:0006355		NAC domain-containing protein 21/22 OS=Arabidopsis thaliana OX=3702 GN=NAC021 PE=1 SV=2
Sit-miR164a	Seita.4G157500.1		*				Conserved	NAC	24.164	1.11696	0.0156419	6.64022	0.034929	0.0156116	0.47683	0	0.376667	0.02	0	0	0	1.33	GO:0003677,GO:0006355		Protein CUP-SHAPED COTYLEDON 2 OS=Arabidopsis thaliana OX=3702 GN=NAC098 PE=1 SV=1
Sit-miR164a	Seita.4G256800.1				*		Conserved		24.164	1.11696	0.0156419	6.64022	0.034929	0.0156116	0.47683	3.68	5.61333	1.74333	2.63667	1.64667	0.466667	4.67667
Sit-miR164a	Seita.4G263400.1		*				Conserved	NAC	24.164	1.11696	0.0156419	6.64022	0.034929	0.0156116	0.47683	3.52667	0.363333	0.28	2.70333	0.716667	0.723333	2.95	GO:0003677,GO:0006355		NAC domain-containing protein 21/22 OS=Arabidopsis thaliana OX=3702 GN=NAC021 PE=1 SV=2
Sit-miR164a	Seita.5G232500.1				*		Conserved		24.164	1.11696	0.0156419	6.64022	0.034929	0.0156116	0.47683	1.67333	2.16667	0.15	0.343333	0.133333	0.0933333	0.256667	GO:0017040,GO:0046514	K12349	Neutral ceramidase OS=Oryza sativa subsp. japonica OX=39947 GN=Os01g0624000 PE=1 SV=1
Sit-miR164a	Seita.6G015600.1		*				Conserved		24.164	1.11696	0.0156419	6.64022	0.034929	0.0156116	0.47683	0.33	1.52	2.76667	0.22	7.25667	1.53	1.45667
Sit-miR164a	Seita.6G015800.1		*				Conserved		24.164	1.11696	0.0156419	6.64022	0.034929	0.0156116	0.47683	0.27	1.31	2.73	0.19	7.73333	1.22	1.46667
Sit-miR164a	Seita.6G015900.1		*				Conserved		24.164	1.11696	0.0156419	6.64022	0.034929	0.0156116	0.47683	0.0233333	0.09	0.22	0.01	0.563333	0.0766667	0.4
Sit-miR164a	Seita.6G016000.1		*				Conserved		24.164	1.11696	0.0156419	6.64022	0.034929	0.0156116	0.47683	1.06	1.19667	0.503333	0.543333	0.673333	0.336667	1.22
Sit-miR164a	Seita.6G016200.1		*				Conserved		24.164	1.11696	0.0156419	6.64022	0.034929	0.0156116	0.47683	17.8233	25.53	11.49	8.86667	13.7133	7.56	23.5633
Sit-miR164a	Seita.6G016300.1		*				Conserved		24.164	1.11696	0.0156419	6.64022	0.034929	0.0156116	0.47683	32.9833	40.0433	18.4133	18.5133	20.76	12.5967	35.0033
Sit-miR164a	Seita.6G016400.1		*				Conserved		24.164	1.11696	0.0156419	6.64022	0.034929	0.0156116	0.47683	32.7367	38.7333	17.7433	19.02	22.2233	13.0067	33.12
Sit-miR164a	Seita.6G032700.1	*	*	*	*		Conserved	NAC	24.164	1.11696	0.0156419	6.64022	0.034929	0.0156116	0.47683	0.693333	2.73333	1.52667	0.493333	0.636667	0.473333	0.64	GO:0003677,GO:0006355		NAC domain-containing protein 21/22 OS=Arabidopsis thaliana OX=3702 GN=NAC021 PE=1 SV=2
Sit-miR164a	Seita.6G202600.1		*		*		Conserved		24.164	1.11696	0.0156419	6.64022	0.034929	0.0156116	0.47683	0.516667	2.79	0.0533333	0.55	0.116667	0.11	0.806667
Sit-miR164a	Seita.7G023200.1			*			Conserved		24.164	1.11696	0.0156419	6.64022	0.034929	0.0156116	0.47683	1.25667	4.69	5.84333	2.17	3.47	1.30333	5.11667
Sit-miR164a	Seita.7G123300.1		*	*			Conserved		24.164	1.11696	0.0156419	6.64022	0.034929	0.0156116	0.47683	5.96667	22.9533	0.08	2.25	0.0966667	0	18.4233	GO:0005524,GO:0016021,GO:0016887,GO:0042626,GO:0055085	K05658	ABC transporter B family member 19 OS=Arabidopsis thaliana OX=3702 GN=ABCB19 PE=1 SV=1
Sit-miR164a	Seita.7G124900.1	*	*	*	*		Conserved	NAC	24.164	1.11696	0.0156419	6.64022	0.034929	0.0156116	0.47683	23.2833	1.23667	0.31	18.6233	2.84667	0.17	16.8767	GO:0003677,GO:0006355		NAC domain-containing protein 79 OS=Arabidopsis thaliana OX=3702 GN=NAC079 PE=2 SV=1
Sit-miR164a	Seita.7G150700.1	*					Conserved		24.164	1.11696	0.0156419	6.64022	0.034929	0.0156116	0.47683	8.37667	0.0433333	0.186667	5.41667	0.0633333	0.573333	0.286667	GO:0004568,GO:0005975,GO:0006032,GO:0008061,GO:0016998	K01183	Endochitinase A OS=Zea mays OX=4577 GN=CHIA PE=1 SV=1
Sit-miR164a	Seita.7G154500.1		*				Conserved		24.164	1.11696	0.0156419	6.64022	0.034929	0.0156116	0.47683	2.54	4.57	2.73667	2.32333	1.93333	0.546667	3.03	GO:0005524,GO:0016887		Cell division control protein 48 homolog B OS=Arabidopsis thaliana OX=3702 GN=CDC48B PE=2 SV=1
Sit-miR164a	Seita.7G161500.1		*	*			Conserved		24.164	1.11696	0.0156419	6.64022	0.034929	0.0156116	0.47683	0.0133333	0	0	0	0	0	0.903333	GO:0016021		Protein CANDIDATE G-PROTEIN COUPLED RECEPTOR 7 OS=Arabidopsis thaliana OX=3702 GN=CAND7 PE=2 SV=1
Sit-miR164a	Seita.7G168000.1				*		Conserved		24.164	1.11696	0.0156419	6.64022	0.034929	0.0156116	0.47683	10.8967	0	0	1.23	0.0333333	0	0.0266667	GO:0004672,GO:0005509,GO:0005524,GO:0006468,GO:0030247		Wall-associated receptor kinase 5 OS=Arabidopsis thaliana OX=3702 GN=WAK5 PE=2 SV=1
Sit-miR164a	Seita.7G252700.1				*		Conserved		24.164	1.11696	0.0156419	6.64022	0.034929	0.0156116	0.47683	0.06	0.00943333	0.0333333	0.09	0.09	0.306667	0.0466667
Sit-miR164a	Seita.7G253800.1		*				Conserved		24.164	1.11696	0.0156419	6.64022	0.034929	0.0156116	0.47683	1.01333	0.866667	0.48	22.7033	16.6567	0.256667	4.11333
Sit-miR164a	Seita.8G055500.1				*		Conserved		24.164	1.11696	0.0156419	6.64022	0.034929	0.0156116	0.47683	0.513333	0.136667	2.05	0.72	1.74667	6.46667	1.35333	GO:0005515		Receptor-like protein EIX1 OS=Solanum lycopersicum OX=4081 GN=EIX1 PE=2 SV=2
Sit-miR164a	Seita.8G055600.1				*		Conserved		24.164	1.11696	0.0156419	6.64022	0.034929	0.0156116	0.47683	2.05	0.393333	7.59333	4.11	9.7	23.3333	4.36	GO:0005515		Receptor-like protein EIX1 OS=Solanum lycopersicum OX=4081 GN=EIX1 PE=2 SV=2
Sit-miR164a	Seita.8G069600.1				*		Conserved		24.164	1.11696	0.0156419	6.64022	0.034929	0.0156116	0.47683	5.17667	0.0366667	0.59	5.42	3.08667	2.23667	0.57	GO:0005515		Receptor-like protein EIX1 OS=Solanum lycopersicum OX=4081 GN=EIX1 PE=2 SV=2
Sit-miR164a	Seita.8G174300.1				*		Conserved		24.164	1.11696	0.0156419	6.64022	0.034929	0.0156116	0.47683	0	0.0733333	0	0	0	0	0.02	GO:0016021		Ergosterol biosynthetic protein 28 OS=Arabidopsis thaliana OX=3702 GN=At1g10030 PE=2 SV=2
Sit-miR164a	Seita.9G028600.1		*				Conserved		24.164	1.11696	0.0156419	6.64022	0.034929	0.0156116	0.47683	16.21	15.7733	7.20667	11.6033	10.3567	5.82667	15.1967	GO:0005515		Protein DEFECTIVE IN EXINE FORMATION 1 OS=Arabidopsis thaliana OX=3702 GN=DEX1 PE=2 SV=1
Sit-miR164a	Seita.9G143300.1				*		Conserved		24.164	1.11696	0.0156419	6.64022	0.034929	0.0156116	0.47683	1.35667	6.37667	0.0533333	0.0533333	2.92667	0.23	0.72	GO:0016021		Ergosterol biosynthetic protein 28 OS=Arabidopsis thaliana OX=3702 GN=At1g10030 PE=2 SV=2
Sit-miR164a	Seita.9G528000.1		*			*	Conserved		24.164	1.11696	0.0156419	6.64022	0.034929	0.0156116	0.47683	0.346667	0.373333	0.02	0.223333	0.04	0.05	0.35	GO:0005506,GO:0016491,GO:0016705,GO:0031418,GO:0055114	K00472	Probable prolyl 4-hydroxylase 6 OS=Arabidopsis thaliana OX=3702 GN=P4H6 PE=2 SV=1
Sit-miR164a	Seita.9G579100.1		*				Conserved		24.164	1.11696	0.0156419	6.64022	0.034929	0.0156116	0.47683	23.6767	27.99	15.8067	20.0467	19.1867	20.64	29.07	GO:0016491,GO:0055114	K00344	Quinone oxidoreductase OS=Pseudomonas aeruginosa (strain ATCC 15692 / DSM 22644 / CIP 104116 / JCM 14847 / LMG 12228 / 1C / PRS 101 / PAO1) OX=208964 GN=qor PE=3 SV=2
Sit-miR164a	Seita.J028200.1		*	*			Conserved		24.164	1.11696	0.0156419	6.64022	0.034929	0.0156116	0.47683	1.60667	6.78333	1.63667	0.953333	6.8	0.413333	0.6	GO:0008194		UDP-glycosyltransferase 90A1 OS=Arabidopsis thaliana OX=3702 GN=UGT90A1 PE=2 SV=1
Sit-miR164b	Seita.1G095200.1		*				Conserved		30.5138	104.823	30.7221	12.4964	190.016	61.8108	55.0265	0.126667	0.126667	0.0933333	0.0866667	0.0766667	0.0333333	0.0466667
Sit-miR164b	Seita.1G209000.1		*	*	*	*	Conserved	NAC	30.5138	104.823	30.7221	12.4964	190.016	61.8108	55.0265	20.3833	2.14667	0.423333	22.58	11.7333	0.0633333	8.44333	GO:0003677,GO:0006355		NAC domain-containing protein 100 OS=Arabidopsis thaliana OX=3702 GN=NAC100 PE=2 SV=1
Sit-miR164b	Seita.1G302900.1			*	*		Conserved	NF-YB	30.5138	104.823	30.7221	12.4964	190.016	61.8108	55.0265	0	0	0	0.00666667	0.02	0.0966667	0.27	GO:0001228,GO:0006355,GO:0016602,GO:0046982	K08065	Nuclear transcription factor Y subunit B-1 OS=Oryza sativa subsp. japonica OX=39947 GN=NFYB1 PE=1 SV=2
Sit-miR164b	Seita.2G063400.1		*				Conserved		30.5138	104.823	30.7221	12.4964	190.016	61.8108	55.0265	0	0	0	0	0	0	0.566667	GO:0005515		F-box protein At5g07610 OS=Arabidopsis thaliana OX=3702 GN=At5g07610 PE=2 SV=1
Sit-miR164b	Seita.2G106300.1					*	Conserved		30.5138	104.823	30.7221	12.4964	190.016	61.8108	55.0265	0.2	0	0	0.593333	0.00177667	0	0.00333333		K03217
Sit-miR164b	Seita.2G174200.1	*	*	*	*		Conserved		30.5138	104.823	30.7221	12.4964	190.016	61.8108	55.0265	4.75333	5.09333	4.44	5.37	4.29667	3.52	5.91667
Sit-miR164b	Seita.2G244400.1					*	Conserved		30.5138	104.823	30.7221	12.4964	190.016	61.8108	55.0265	2.07667	0.583333	9.81	0.133333	0.0766667	0	0.0766667
Sit-miR164b	Seita.2G278300.1		*				Conserved		30.5138	104.823	30.7221	12.4964	190.016	61.8108	55.0265	2.24	10.5167	1.45333	0.973333	5.22667	2.86	5.03333
Sit-miR164b	Seita.2G333100.1		*	*			Conserved		30.5138	104.823	30.7221	12.4964	190.016	61.8108	55.0265	0	0.0766667	0	0	0	0	1.48333	GO:0005524,GO:0016887		AAA-ATPase At5g17760 OS=Arabidopsis thaliana OX=3702 GN=At5g17760 PE=3 SV=1
Sit-miR164b	Seita.2G381900.1		*				Conserved		30.5138	104.823	30.7221	12.4964	190.016	61.8108	55.0265	4.65	1.08667	0.356667	5.84333	0.73	0.38	1.21667			Putative methylesterase 11, chloroplastic OS=Arabidopsis thaliana OX=3702 GN=MES11 PE=1 SV=1
Sit-miR164b	Seita.2G404600.1					*	Conserved		30.5138	104.823	30.7221	12.4964	190.016	61.8108	55.0265	1.6	1.97	0.873333	1.06	0.663333	0.51	1.68667	GO:0005515		Pentatricopeptide repeat-containing protein At1g11290, chloroplastic OS=Arabidopsis thaliana OX=3702 GN=PCMP-H40 PE=2 SV=1
Sit-miR164b	Seita.2G429700.1		*	*	*		Conserved		30.5138	104.823	30.7221	12.4964	190.016	61.8108	55.0265	0.573333	0.04	0	0.09	0.356667	0.06	0.193333
Sit-miR164b	Seita.3G186700.1		*				Conserved		30.5138	104.823	30.7221	12.4964	190.016	61.8108	55.0265	0.233333	1.67333	0	0.09	0	0	0.373333	GO:0045168
Sit-miR164b	Seita.3G193800.1		*	*		*	Conserved		30.5138	104.823	30.7221	12.4964	190.016	61.8108	55.0265	0.0666667	0.0666667	0.0233333	0.02	0.00333333	0	0.0666667	GO:0005515		EID1-like F-box protein 3 OS=Arabidopsis thaliana OX=3702 GN=EDL3 PE=2 SV=1
Sit-miR164b	Seita.3G206700.1			*			Conserved		30.5138	104.823	30.7221	12.4964	190.016	61.8108	55.0265	0.426667	0.33	0.316667	0.0266667	2.6	0.67	1.38667		K06842
Sit-miR164b	Seita.3G386200.1	*	*	*	*		Conserved	NAC	30.5138	104.823	30.7221	12.4964	190.016	61.8108	55.0265	5.59	0.816667	1.31	8.78333	3.25667	0.67	2.79	GO:0003677,GO:0006355		NAC domain-containing protein 21/22 OS=Arabidopsis thaliana OX=3702 GN=NAC021 PE=1 SV=2
Sit-miR164b	Seita.4G006000.1				*	*	Conserved		30.5138	104.823	30.7221	12.4964	190.016	61.8108	55.0265	1.39667	0	0	0.09	0	0	0.04	GO:0005576,GO:0009664		Expansin-A17 OS=Oryza sativa subsp. japonica OX=39947 GN=EXPA17 PE=2 SV=2
Sit-miR164b	Seita.4G026100.1		*				Conserved		30.5138	104.823	30.7221	12.4964	190.016	61.8108	55.0265	6.10667	13.85	18.27	5.29333	8.09667	7.40333	8.07333	GO:0004176,GO:0004252,GO:0006508	K01358	ATP-dependent Clp protease proteolytic subunit-related protein 2, chloroplastic OS=Arabidopsis thaliana OX=3702 GN=CLPR2 PE=1 SV=1
Sit-miR164b	Seita.4G157500.1	*	*	*	*	*	Conserved	NAC	30.5138	104.823	30.7221	12.4964	190.016	61.8108	55.0265	0	0.376667	0.02	0	0	0	1.33	GO:0003677,GO:0006355		Protein CUP-SHAPED COTYLEDON 2 OS=Arabidopsis thaliana OX=3702 GN=NAC098 PE=1 SV=1
Sit-miR164b	Seita.4G263400.1	*	*	*	*		Conserved	NAC	30.5138	104.823	30.7221	12.4964	190.016	61.8108	55.0265	3.52667	0.363333	0.28	2.70333	0.716667	0.723333	2.95	GO:0003677,GO:0006355		NAC domain-containing protein 21/22 OS=Arabidopsis thaliana OX=3702 GN=NAC021 PE=1 SV=2
Sit-miR164b	Seita.5G009000.1		*				Conserved		30.5138	104.823	30.7221	12.4964	190.016	61.8108	55.0265	6.24333	4.96	0.873333	4.33333	3.21333	0.73	5.52667
Sit-miR164b	Seita.5G032300.1		*				Conserved		30.5138	104.823	30.7221	12.4964	190.016	61.8108	55.0265	79.2233	31.3233	73.7467	64.2467	59.4967	59.04	72.4333	GO:0004190,GO:0006508,GO:0006629	K08245	Aspartic proteinase OS=Oryza sativa subsp. japonica OX=39947 GN=RAP PE=2 SV=2
Sit-miR164b	Seita.5G087200.1		*	*	*		Conserved	MYB	30.5138	104.823	30.7221	12.4964	190.016	61.8108	55.0265	0.23	0.00969667	0.00313333	0.22	0.0833333	0.00333333	0.156667		K09422	Transcription factor MYB62 OS=Arabidopsis thaliana OX=3702 GN=MYB62 PE=2 SV=1
Sit-miR164b	Seita.5G353700.1		*				Conserved		30.5138	104.823	30.7221	12.4964	190.016	61.8108	55.0265	21.8233	5.96333	10.4067	38.0967	12.9033	3.56667	10.5067	GO:0005737,GO:0016787,GO:0016810	K01464	Dihydropyrimidinase OS=Arabidopsis thaliana OX=3702 GN=PYD2 PE=1 SV=1
Sit-miR164b	Seita.6G004200.1				*		Conserved		30.5138	104.823	30.7221	12.4964	190.016	61.8108	55.0265	3.73667	2.36333	4.77333	2.75667	2.98333	5.54333	2.81	GO:0005515		F-box protein At5g39450 OS=Arabidopsis thaliana OX=3702 GN=At5g39450 PE=2 SV=1
Sit-miR164b	Seita.6G032700.1		*	*	*		Conserved	NAC	30.5138	104.823	30.7221	12.4964	190.016	61.8108	55.0265	0.693333	2.73333	1.52667	0.493333	0.636667	0.473333	0.64	GO:0003677,GO:0006355		NAC domain-containing protein 21/22 OS=Arabidopsis thaliana OX=3702 GN=NAC021 PE=1 SV=2
Sit-miR164b	Seita.6G081900.1		*				Conserved		30.5138	104.823	30.7221	12.4964	190.016	61.8108	55.0265	28.17	23.02	9.45	14.26	14.5767	19.5833	28.93	GO:0003735,GO:0005840,GO:0006099,GO:0006412,GO:0009055,GO:0016491,GO:0051536,GO:0051537,GO:0055114	K00235	Succinate dehydrogenase [ubiquinone] iron-sulfur subunit 1, mitochondrial OS=Oryza sativa subsp. japonica OX=39947 GN=SDH2-1 PE=1 SV=1
Sit-miR164b	Seita.6G175700.1				*		Conserved		30.5138	104.823	30.7221	12.4964	190.016	61.8108	55.0265	8.93667	3.21667	0.163333	3.09667	5.34333	0	0.21
Sit-miR164b	Seita.7G124900.1		*	*	*		Conserved	NAC	30.5138	104.823	30.7221	12.4964	190.016	61.8108	55.0265	23.2833	1.23667	0.31	18.6233	2.84667	0.17	16.8767	GO:0003677,GO:0006355		NAC domain-containing protein 79 OS=Arabidopsis thaliana OX=3702 GN=NAC079 PE=2 SV=1
Sit-miR164b	Seita.7G314800.1				*		Conserved		30.5138	104.823	30.7221	12.4964	190.016	61.8108	55.0265	4.24333	0.0466667	0.04	1.22667	0.0133333	0.0133333	0.0333333	GO:0005506,GO:0016705,GO:0020037,GO:0055114		Cytochrome P450 94B1 OS=Arabidopsis thaliana OX=3702 GN=CYP94B1 PE=1 SV=1
Sit-miR164b	Seita.8G055000.1					*	Conserved		30.5138	104.823	30.7221	12.4964	190.016	61.8108	55.0265	2.7	0.603333	0.373333	0.866667	0.383333	0.0533333	0.226667		K05391	Cyclic nucleotide-gated ion channel 18 OS=Arabidopsis thaliana OX=3702 GN=CNGC18 PE=1 SV=1
Sit-miR164b	Seita.8G078800.1		*				Conserved		30.5138	104.823	30.7221	12.4964	190.016	61.8108	55.0265	0.373333	5.91	0.0866667	0.17	0.16936	0.0466667	2.26333	GO:0008289
Sit-miR164b	Seita.9G031200.1				*		Conserved		30.5138	104.823	30.7221	12.4964	190.016	61.8108	55.0265	0.02	0.193333	0.0633333	0	0.00333333	0.103333	0.253333
Sit-miR164b	Seita.9G159000.1					*	Conserved		30.5138	104.823	30.7221	12.4964	190.016	61.8108	55.0265	0	0	0	0	0	0	0	GO:0005515
Sit-miR164b	Seita.9G347600.1		*	*			Conserved		30.5138	104.823	30.7221	12.4964	190.016	61.8108	55.0265	2.57333	63.9567	2.33667	0.696667	1.16333	0.273333	8.77667	GO:0004252,GO:0006508,GO:0008236		Subtilisin-like protease 4 OS=Lotus japonicus OX=34305 GN=SBTM4 PE=2 SV=1
Sit-miR164b	Seita.9G375100.1		*		*		Conserved		30.5138	104.823	30.7221	12.4964	190.016	61.8108	55.0265	0.0199067	1.02667	71.0433	0.0133333	0.0566667	39.5833	2.14667	GO:0016020,GO:0022857,GO:0055085		Dicarboxylate transporter 2, chloroplastic OS=Spinacia oleracea OX=3562 GN=DIT2 PE=1 SV=1
Sit-miR164b	Seita.9G391300.1		*				Conserved		30.5138	104.823	30.7221	12.4964	190.016	61.8108	55.0265	28.96	4.93333	103.937	13.7067	8.79667	29.4633	40.0133	GO:0005506,GO:0016705,GO:0020037,GO:0055114	K20660	Cytochrome P450 709B2 OS=Arabidopsis thaliana OX=3702 GN=CYP709B2 PE=2 SV=1
Sit-miR164b	Seita.9G422600.1				*	*	Conserved		30.5138	104.823	30.7221	12.4964	190.016	61.8108	55.0265	0.0166667	7.52667	31.6633	0.0466667	0.77	37.27	8.58333
Sit-miR164b	Seita.9G564500.1		*	*	*		Conserved		30.5138	104.823	30.7221	12.4964	190.016	61.8108	55.0265	10.22	46.3867	3.96	12.37	30.77	21.0367	62.1733	GO:0004252,GO:0006508,GO:0008236		Subtilisin-like protease 4 OS=Lotus japonicus OX=34305 GN=SBTM4 PE=2 SV=1
Sit-miR164b	Seita.J028200.1		*				Conserved		30.5138	104.823	30.7221	12.4964	190.016	61.8108	55.0265	1.60667	6.78333	1.63667	0.953333	6.8	0.413333	0.6	GO:0008194		UDP-glycosyltransferase 90A1 OS=Arabidopsis thaliana OX=3702 GN=UGT90A1 PE=2 SV=1
Sit-miR164c	Seita.1G095200.1		*				Conserved		30.8192	105.505	30.9056	12.4964	190.491	62.0036	55.1331	0.126667	0.126667	0.0933333	0.0866667	0.0766667	0.0333333	0.0466667
Sit-miR164c	Seita.1G209000.1		*	*	*	*	Conserved	NAC	30.8192	105.505	30.9056	12.4964	190.491	62.0036	55.1331	20.3833	2.14667	0.423333	22.58	11.7333	0.0633333	8.44333	GO:0003677,GO:0006355		NAC domain-containing protein 100 OS=Arabidopsis thaliana OX=3702 GN=NAC100 PE=2 SV=1
Sit-miR164c	Seita.1G302900.1			*	*		Conserved	NF-YB	30.8192	105.505	30.9056	12.4964	190.491	62.0036	55.1331	0	0	0	0.00666667	0.02	0.0966667	0.27	GO:0001228,GO:0006355,GO:0016602,GO:0046982	K08065	Nuclear transcription factor Y subunit B-1 OS=Oryza sativa subsp. japonica OX=39947 GN=NFYB1 PE=1 SV=2
Sit-miR164c	Seita.2G063400.1		*				Conserved		30.8192	105.505	30.9056	12.4964	190.491	62.0036	55.1331	0	0	0	0	0	0	0.566667	GO:0005515		F-box protein At5g07610 OS=Arabidopsis thaliana OX=3702 GN=At5g07610 PE=2 SV=1
Sit-miR164c	Seita.2G106300.1					*	Conserved		30.8192	105.505	30.9056	12.4964	190.491	62.0036	55.1331	0.2	0	0	0.593333	0.00177667	0	0.00333333		K03217
Sit-miR164c	Seita.2G174200.1		*	*	*		Conserved		30.8192	105.505	30.9056	12.4964	190.491	62.0036	55.1331	4.75333	5.09333	4.44	5.37	4.29667	3.52	5.91667
Sit-miR164c	Seita.2G244400.1					*	Conserved		30.8192	105.505	30.9056	12.4964	190.491	62.0036	55.1331	2.07667	0.583333	9.81	0.133333	0.0766667	0	0.0766667
Sit-miR164c	Seita.2G278300.1		*				Conserved		30.8192	105.505	30.9056	12.4964	190.491	62.0036	55.1331	2.24	10.5167	1.45333	0.973333	5.22667	2.86	5.03333
Sit-miR164c	Seita.2G333100.1		*	*			Conserved		30.8192	105.505	30.9056	12.4964	190.491	62.0036	55.1331	0	0.0766667	0	0	0	0	1.48333	GO:0005524,GO:0016887		AAA-ATPase At5g17760 OS=Arabidopsis thaliana OX=3702 GN=At5g17760 PE=3 SV=1
Sit-miR164c	Seita.2G381900.1	*	*				Conserved		30.8192	105.505	30.9056	12.4964	190.491	62.0036	55.1331	4.65	1.08667	0.356667	5.84333	0.73	0.38	1.21667			Putative methylesterase 11, chloroplastic OS=Arabidopsis thaliana OX=3702 GN=MES11 PE=1 SV=1
Sit-miR164c	Seita.2G404600.1					*	Conserved		30.8192	105.505	30.9056	12.4964	190.491	62.0036	55.1331	1.6	1.97	0.873333	1.06	0.663333	0.51	1.68667	GO:0005515		Pentatricopeptide repeat-containing protein At1g11290, chloroplastic OS=Arabidopsis thaliana OX=3702 GN=PCMP-H40 PE=2 SV=1
Sit-miR164c	Seita.2G429700.1		*	*	*		Conserved		30.8192	105.505	30.9056	12.4964	190.491	62.0036	55.1331	0.573333	0.04	0	0.09	0.356667	0.06	0.193333
Sit-miR164c	Seita.3G186700.1		*				Conserved		30.8192	105.505	30.9056	12.4964	190.491	62.0036	55.1331	0.233333	1.67333	0	0.09	0	0	0.373333	GO:0045168
Sit-miR164c	Seita.3G193800.1		*	*		*	Conserved		30.8192	105.505	30.9056	12.4964	190.491	62.0036	55.1331	0.0666667	0.0666667	0.0233333	0.02	0.00333333	0	0.0666667	GO:0005515		EID1-like F-box protein 3 OS=Arabidopsis thaliana OX=3702 GN=EDL3 PE=2 SV=1
Sit-miR164c	Seita.3G206700.1			*			Conserved		30.8192	105.505	30.9056	12.4964	190.491	62.0036	55.1331	0.426667	0.33	0.316667	0.0266667	2.6	0.67	1.38667		K06842
Sit-miR164c	Seita.3G386200.1		*	*	*		Conserved	NAC	30.8192	105.505	30.9056	12.4964	190.491	62.0036	55.1331	5.59	0.816667	1.31	8.78333	3.25667	0.67	2.79	GO:0003677,GO:0006355		NAC domain-containing protein 21/22 OS=Arabidopsis thaliana OX=3702 GN=NAC021 PE=1 SV=2
Sit-miR164c	Seita.4G006000.1				*	*	Conserved		30.8192	105.505	30.9056	12.4964	190.491	62.0036	55.1331	1.39667	0	0	0.09	0	0	0.04	GO:0005576,GO:0009664		Expansin-A17 OS=Oryza sativa subsp. japonica OX=39947 GN=EXPA17 PE=2 SV=2
Sit-miR164c	Seita.4G026100.1		*				Conserved		30.8192	105.505	30.9056	12.4964	190.491	62.0036	55.1331	6.10667	13.85	18.27	5.29333	8.09667	7.40333	8.07333	GO:0004176,GO:0004252,GO:0006508	K01358	ATP-dependent Clp protease proteolytic subunit-related protein 2, chloroplastic OS=Arabidopsis thaliana OX=3702 GN=CLPR2 PE=1 SV=1
Sit-miR164c	Seita.4G157500.1		*	*	*	*	Conserved	NAC	30.8192	105.505	30.9056	12.4964	190.491	62.0036	55.1331	0	0.376667	0.02	0	0	0	1.33	GO:0003677,GO:0006355		Protein CUP-SHAPED COTYLEDON 2 OS=Arabidopsis thaliana OX=3702 GN=NAC098 PE=1 SV=1
Sit-miR164c	Seita.4G263400.1		*	*	*		Conserved	NAC	30.8192	105.505	30.9056	12.4964	190.491	62.0036	55.1331	3.52667	0.363333	0.28	2.70333	0.716667	0.723333	2.95	GO:0003677,GO:0006355		NAC domain-containing protein 21/22 OS=Arabidopsis thaliana OX=3702 GN=NAC021 PE=1 SV=2
Sit-miR164c	Seita.5G009000.1		*				Conserved		30.8192	105.505	30.9056	12.4964	190.491	62.0036	55.1331	6.24333	4.96	0.873333	4.33333	3.21333	0.73	5.52667
Sit-miR164c	Seita.5G032300.1		*				Conserved		30.8192	105.505	30.9056	12.4964	190.491	62.0036	55.1331	79.2233	31.3233	73.7467	64.2467	59.4967	59.04	72.4333	GO:0004190,GO:0006508,GO:0006629	K08245	Aspartic proteinase OS=Oryza sativa subsp. japonica OX=39947 GN=RAP PE=2 SV=2
Sit-miR164c	Seita.5G087200.1		*	*	*		Conserved	MYB	30.8192	105.505	30.9056	12.4964	190.491	62.0036	55.1331	0.23	0.00969667	0.00313333	0.22	0.0833333	0.00333333	0.156667		K09422	Transcription factor MYB62 OS=Arabidopsis thaliana OX=3702 GN=MYB62 PE=2 SV=1
Sit-miR164c	Seita.5G353700.1		*				Conserved		30.8192	105.505	30.9056	12.4964	190.491	62.0036	55.1331	21.8233	5.96333	10.4067	38.0967	12.9033	3.56667	10.5067	GO:0005737,GO:0016787,GO:0016810	K01464	Dihydropyrimidinase OS=Arabidopsis thaliana OX=3702 GN=PYD2 PE=1 SV=1
Sit-miR164c	Seita.6G004200.1				*		Conserved		30.8192	105.505	30.9056	12.4964	190.491	62.0036	55.1331	3.73667	2.36333	4.77333	2.75667	2.98333	5.54333	2.81	GO:0005515		F-box protein At5g39450 OS=Arabidopsis thaliana OX=3702 GN=At5g39450 PE=2 SV=1
Sit-miR164c	Seita.6G032700.1		*	*	*		Conserved	NAC	30.8192	105.505	30.9056	12.4964	190.491	62.0036	55.1331	0.693333	2.73333	1.52667	0.493333	0.636667	0.473333	0.64	GO:0003677,GO:0006355		NAC domain-containing protein 21/22 OS=Arabidopsis thaliana OX=3702 GN=NAC021 PE=1 SV=2
Sit-miR164c	Seita.6G081900.1		*				Conserved		30.8192	105.505	30.9056	12.4964	190.491	62.0036	55.1331	28.17	23.02	9.45	14.26	14.5767	19.5833	28.93	GO:0003735,GO:0005840,GO:0006099,GO:0006412,GO:0009055,GO:0016491,GO:0051536,GO:0051537,GO:0055114	K00235	Succinate dehydrogenase [ubiquinone] iron-sulfur subunit 1, mitochondrial OS=Oryza sativa subsp. japonica OX=39947 GN=SDH2-1 PE=1 SV=1
Sit-miR164c	Seita.6G175700.1				*		Conserved		30.8192	105.505	30.9056	12.4964	190.491	62.0036	55.1331	8.93667	3.21667	0.163333	3.09667	5.34333	0	0.21
Sit-miR164c	Seita.7G124900.1		*	*	*		Conserved	NAC	30.8192	105.505	30.9056	12.4964	190.491	62.0036	55.1331	23.2833	1.23667	0.31	18.6233	2.84667	0.17	16.8767	GO:0003677,GO:0006355		NAC domain-containing protein 79 OS=Arabidopsis thaliana OX=3702 GN=NAC079 PE=2 SV=1
Sit-miR164c	Seita.7G314800.1				*		Conserved		30.8192	105.505	30.9056	12.4964	190.491	62.0036	55.1331	4.24333	0.0466667	0.04	1.22667	0.0133333	0.0133333	0.0333333	GO:0005506,GO:0016705,GO:0020037,GO:0055114		Cytochrome P450 94B1 OS=Arabidopsis thaliana OX=3702 GN=CYP94B1 PE=1 SV=1
Sit-miR164c	Seita.8G055000.1					*	Conserved		30.8192	105.505	30.9056	12.4964	190.491	62.0036	55.1331	2.7	0.603333	0.373333	0.866667	0.383333	0.0533333	0.226667		K05391	Cyclic nucleotide-gated ion channel 18 OS=Arabidopsis thaliana OX=3702 GN=CNGC18 PE=1 SV=1
Sit-miR164c	Seita.8G078800.1		*				Conserved		30.8192	105.505	30.9056	12.4964	190.491	62.0036	55.1331	0.373333	5.91	0.0866667	0.17	0.16936	0.0466667	2.26333	GO:0008289
Sit-miR164c	Seita.9G031200.1				*		Conserved		30.8192	105.505	30.9056	12.4964	190.491	62.0036	55.1331	0.02	0.193333	0.0633333	0	0.00333333	0.103333	0.253333
Sit-miR164c	Seita.9G159000.1					*	Conserved		30.8192	105.505	30.9056	12.4964	190.491	62.0036	55.1331	0	0	0	0	0	0	0	GO:0005515
Sit-miR164c	Seita.9G347600.1		*	*			Conserved		30.8192	105.505	30.9056	12.4964	190.491	62.0036	55.1331	2.57333	63.9567	2.33667	0.696667	1.16333	0.273333	8.77667	GO:0004252,GO:0006508,GO:0008236		Subtilisin-like protease 4 OS=Lotus japonicus OX=34305 GN=SBTM4 PE=2 SV=1
Sit-miR164c	Seita.9G375100.1		*		*		Conserved		30.8192	105.505	30.9056	12.4964	190.491	62.0036	55.1331	0.0199067	1.02667	71.0433	0.0133333	0.0566667	39.5833	2.14667	GO:0016020,GO:0022857,GO:0055085		Dicarboxylate transporter 2, chloroplastic OS=Spinacia oleracea OX=3562 GN=DIT2 PE=1 SV=1
Sit-miR164c	Seita.9G391300.1		*				Conserved		30.8192	105.505	30.9056	12.4964	190.491	62.0036	55.1331	28.96	4.93333	103.937	13.7067	8.79667	29.4633	40.0133	GO:0005506,GO:0016705,GO:0020037,GO:0055114	K20660	Cytochrome P450 709B2 OS=Arabidopsis thaliana OX=3702 GN=CYP709B2 PE=2 SV=1
Sit-miR164c	Seita.9G422600.1				*	*	Conserved		30.8192	105.505	30.9056	12.4964	190.491	62.0036	55.1331	0.0166667	7.52667	31.6633	0.0466667	0.77	37.27	8.58333
Sit-miR164c	Seita.9G564500.1		*	*	*		Conserved		30.8192	105.505	30.9056	12.4964	190.491	62.0036	55.1331	10.22	46.3867	3.96	12.37	30.77	21.0367	62.1733	GO:0004252,GO:0006508,GO:0008236		Subtilisin-like protease 4 OS=Lotus japonicus OX=34305 GN=SBTM4 PE=2 SV=1
Sit-miR164c	Seita.J028200.1		*				Conserved		30.8192	105.505	30.9056	12.4964	190.491	62.0036	55.1331	1.60667	6.78333	1.63667	0.953333	6.8	0.413333	0.6	GO:0008194		UDP-glycosyltransferase 90A1 OS=Arabidopsis thaliana OX=3702 GN=UGT90A1 PE=2 SV=1
Sit-miR164d	Seita.1G095200.1		*				Conserved		30.6832	105.527	31.0115	12.4964	190.614	61.954	55.117	0.126667	0.126667	0.0933333	0.0866667	0.0766667	0.0333333	0.0466667
Sit-miR164d	Seita.1G209000.1		*	*	*	*	Conserved	NAC	30.6832	105.527	31.0115	12.4964	190.614	61.954	55.117	20.3833	2.14667	0.423333	22.58	11.7333	0.0633333	8.44333	GO:0003677,GO:0006355		NAC domain-containing protein 100 OS=Arabidopsis thaliana OX=3702 GN=NAC100 PE=2 SV=1
Sit-miR164d	Seita.1G302900.1			*	*		Conserved	NF-YB	30.6832	105.527	31.0115	12.4964	190.614	61.954	55.117	0	0	0	0.00666667	0.02	0.0966667	0.27	GO:0001228,GO:0006355,GO:0016602,GO:0046982	K08065	Nuclear transcription factor Y subunit B-1 OS=Oryza sativa subsp. japonica OX=39947 GN=NFYB1 PE=1 SV=2
Sit-miR164d	Seita.2G063400.1		*				Conserved		30.6832	105.527	31.0115	12.4964	190.614	61.954	55.117	0	0	0	0	0	0	0.566667	GO:0005515		F-box protein At5g07610 OS=Arabidopsis thaliana OX=3702 GN=At5g07610 PE=2 SV=1
Sit-miR164d	Seita.2G106300.1					*	Conserved		30.6832	105.527	31.0115	12.4964	190.614	61.954	55.117	0.2	0	0	0.593333	0.00177667	0	0.00333333		K03217
Sit-miR164d	Seita.2G174200.1		*	*	*		Conserved		30.6832	105.527	31.0115	12.4964	190.614	61.954	55.117	4.75333	5.09333	4.44	5.37	4.29667	3.52	5.91667
Sit-miR164d	Seita.2G244400.1					*	Conserved		30.6832	105.527	31.0115	12.4964	190.614	61.954	55.117	2.07667	0.583333	9.81	0.133333	0.0766667	0	0.0766667
Sit-miR164d	Seita.2G278300.1		*				Conserved		30.6832	105.527	31.0115	12.4964	190.614	61.954	55.117	2.24	10.5167	1.45333	0.973333	5.22667	2.86	5.03333
Sit-miR164d	Seita.2G333100.1		*	*			Conserved		30.6832	105.527	31.0115	12.4964	190.614	61.954	55.117	0	0.0766667	0	0	0	0	1.48333	GO:0005524,GO:0016887		AAA-ATPase At5g17760 OS=Arabidopsis thaliana OX=3702 GN=At5g17760 PE=3 SV=1
Sit-miR164d	Seita.2G381900.1		*				Conserved		30.6832	105.527	31.0115	12.4964	190.614	61.954	55.117	4.65	1.08667	0.356667	5.84333	0.73	0.38	1.21667			Putative methylesterase 11, chloroplastic OS=Arabidopsis thaliana OX=3702 GN=MES11 PE=1 SV=1
Sit-miR164d	Seita.2G404600.1					*	Conserved		30.6832	105.527	31.0115	12.4964	190.614	61.954	55.117	1.6	1.97	0.873333	1.06	0.663333	0.51	1.68667	GO:0005515		Pentatricopeptide repeat-containing protein At1g11290, chloroplastic OS=Arabidopsis thaliana OX=3702 GN=PCMP-H40 PE=2 SV=1
Sit-miR164d	Seita.2G429700.1		*	*	*		Conserved		30.6832	105.527	31.0115	12.4964	190.614	61.954	55.117	0.573333	0.04	0	0.09	0.356667	0.06	0.193333
Sit-miR164d	Seita.3G186700.1		*				Conserved		30.6832	105.527	31.0115	12.4964	190.614	61.954	55.117	0.233333	1.67333	0	0.09	0	0	0.373333	GO:0045168
Sit-miR164d	Seita.3G193800.1		*	*		*	Conserved		30.6832	105.527	31.0115	12.4964	190.614	61.954	55.117	0.0666667	0.0666667	0.0233333	0.02	0.00333333	0	0.0666667	GO:0005515		EID1-like F-box protein 3 OS=Arabidopsis thaliana OX=3702 GN=EDL3 PE=2 SV=1
Sit-miR164d	Seita.3G206700.1			*			Conserved		30.6832	105.527	31.0115	12.4964	190.614	61.954	55.117	0.426667	0.33	0.316667	0.0266667	2.6	0.67	1.38667		K06842
Sit-miR164d	Seita.3G386200.1		*	*	*		Conserved	NAC	30.6832	105.527	31.0115	12.4964	190.614	61.954	55.117	5.59	0.816667	1.31	8.78333	3.25667	0.67	2.79	GO:0003677,GO:0006355		NAC domain-containing protein 21/22 OS=Arabidopsis thaliana OX=3702 GN=NAC021 PE=1 SV=2
Sit-miR164d	Seita.4G006000.1				*	*	Conserved		30.6832	105.527	31.0115	12.4964	190.614	61.954	55.117	1.39667	0	0	0.09	0	0	0.04	GO:0005576,GO:0009664		Expansin-A17 OS=Oryza sativa subsp. japonica OX=39947 GN=EXPA17 PE=2 SV=2
Sit-miR164d	Seita.4G026100.1		*				Conserved		30.6832	105.527	31.0115	12.4964	190.614	61.954	55.117	6.10667	13.85	18.27	5.29333	8.09667	7.40333	8.07333	GO:0004176,GO:0004252,GO:0006508	K01358	ATP-dependent Clp protease proteolytic subunit-related protein 2, chloroplastic OS=Arabidopsis thaliana OX=3702 GN=CLPR2 PE=1 SV=1
Sit-miR164d	Seita.4G157500.1		*	*	*	*	Conserved	NAC	30.6832	105.527	31.0115	12.4964	190.614	61.954	55.117	0	0.376667	0.02	0	0	0	1.33	GO:0003677,GO:0006355		Protein CUP-SHAPED COTYLEDON 2 OS=Arabidopsis thaliana OX=3702 GN=NAC098 PE=1 SV=1
Sit-miR164d	Seita.4G263400.1		*	*	*		Conserved	NAC	30.6832	105.527	31.0115	12.4964	190.614	61.954	55.117	3.52667	0.363333	0.28	2.70333	0.716667	0.723333	2.95	GO:0003677,GO:0006355		NAC domain-containing protein 21/22 OS=Arabidopsis thaliana OX=3702 GN=NAC021 PE=1 SV=2
Sit-miR164d	Seita.5G009000.1		*				Conserved		30.6832	105.527	31.0115	12.4964	190.614	61.954	55.117	6.24333	4.96	0.873333	4.33333	3.21333	0.73	5.52667
Sit-miR164d	Seita.5G032300.1		*				Conserved		30.6832	105.527	31.0115	12.4964	190.614	61.954	55.117	79.2233	31.3233	73.7467	64.2467	59.4967	59.04	72.4333	GO:0004190,GO:0006508,GO:0006629	K08245	Aspartic proteinase OS=Oryza sativa subsp. japonica OX=39947 GN=RAP PE=2 SV=2
Sit-miR164d	Seita.5G087200.1		*	*	*		Conserved	MYB	30.6832	105.527	31.0115	12.4964	190.614	61.954	55.117	0.23	0.00969667	0.00313333	0.22	0.0833333	0.00333333	0.156667		K09422	Transcription factor MYB62 OS=Arabidopsis thaliana OX=3702 GN=MYB62 PE=2 SV=1
Sit-miR164d	Seita.5G353700.1		*				Conserved		30.6832	105.527	31.0115	12.4964	190.614	61.954	55.117	21.8233	5.96333	10.4067	38.0967	12.9033	3.56667	10.5067	GO:0005737,GO:0016787,GO:0016810	K01464	Dihydropyrimidinase OS=Arabidopsis thaliana OX=3702 GN=PYD2 PE=1 SV=1
Sit-miR164d	Seita.6G004200.1				*		Conserved		30.6832	105.527	31.0115	12.4964	190.614	61.954	55.117	3.73667	2.36333	4.77333	2.75667	2.98333	5.54333	2.81	GO:0005515		F-box protein At5g39450 OS=Arabidopsis thaliana OX=3702 GN=At5g39450 PE=2 SV=1
Sit-miR164d	Seita.6G032700.1		*	*	*		Conserved	NAC	30.6832	105.527	31.0115	12.4964	190.614	61.954	55.117	0.693333	2.73333	1.52667	0.493333	0.636667	0.473333	0.64	GO:0003677,GO:0006355		NAC domain-containing protein 21/22 OS=Arabidopsis thaliana OX=3702 GN=NAC021 PE=1 SV=2
Sit-miR164d	Seita.6G081900.1		*				Conserved		30.6832	105.527	31.0115	12.4964	190.614	61.954	55.117	28.17	23.02	9.45	14.26	14.5767	19.5833	28.93	GO:0003735,GO:0005840,GO:0006099,GO:0006412,GO:0009055,GO:0016491,GO:0051536,GO:0051537,GO:0055114	K00235	Succinate dehydrogenase [ubiquinone] iron-sulfur subunit 1, mitochondrial OS=Oryza sativa subsp. japonica OX=39947 GN=SDH2-1 PE=1 SV=1
Sit-miR164d	Seita.6G175700.1				*		Conserved		30.6832	105.527	31.0115	12.4964	190.614	61.954	55.117	8.93667	3.21667	0.163333	3.09667	5.34333	0	0.21
Sit-miR164d	Seita.7G124900.1		*	*	*		Conserved	NAC	30.6832	105.527	31.0115	12.4964	190.614	61.954	55.117	23.2833	1.23667	0.31	18.6233	2.84667	0.17	16.8767	GO:0003677,GO:0006355		NAC domain-containing protein 79 OS=Arabidopsis thaliana OX=3702 GN=NAC079 PE=2 SV=1
Sit-miR164d	Seita.7G314800.1				*		Conserved		30.6832	105.527	31.0115	12.4964	190.614	61.954	55.117	4.24333	0.0466667	0.04	1.22667	0.0133333	0.0133333	0.0333333	GO:0005506,GO:0016705,GO:0020037,GO:0055114		Cytochrome P450 94B1 OS=Arabidopsis thaliana OX=3702 GN=CYP94B1 PE=1 SV=1
Sit-miR164d	Seita.8G055000.1					*	Conserved		30.6832	105.527	31.0115	12.4964	190.614	61.954	55.117	2.7	0.603333	0.373333	0.866667	0.383333	0.0533333	0.226667		K05391	Cyclic nucleotide-gated ion channel 18 OS=Arabidopsis thaliana OX=3702 GN=CNGC18 PE=1 SV=1
Sit-miR164d	Seita.8G078800.1		*				Conserved		30.6832	105.527	31.0115	12.4964	190.614	61.954	55.117	0.373333	5.91	0.0866667	0.17	0.16936	0.0466667	2.26333	GO:0008289
Sit-miR164d	Seita.9G031200.1				*		Conserved		30.6832	105.527	31.0115	12.4964	190.614	61.954	55.117	0.02	0.193333	0.0633333	0	0.00333333	0.103333	0.253333
Sit-miR164d	Seita.9G159000.1					*	Conserved		30.6832	105.527	31.0115	12.4964	190.614	61.954	55.117	0	0	0	0	0	0	0	GO:0005515
Sit-miR164d	Seita.9G347600.1		*	*			Conserved		30.6832	105.527	31.0115	12.4964	190.614	61.954	55.117	2.57333	63.9567	2.33667	0.696667	1.16333	0.273333	8.77667	GO:0004252,GO:0006508,GO:0008236		Subtilisin-like protease 4 OS=Lotus japonicus OX=34305 GN=SBTM4 PE=2 SV=1
Sit-miR164d	Seita.9G375100.1		*		*		Conserved		30.6832	105.527	31.0115	12.4964	190.614	61.954	55.117	0.0199067	1.02667	71.0433	0.0133333	0.0566667	39.5833	2.14667	GO:0016020,GO:0022857,GO:0055085		Dicarboxylate transporter 2, chloroplastic OS=Spinacia oleracea OX=3562 GN=DIT2 PE=1 SV=1
Sit-miR164d	Seita.9G391300.1		*				Conserved		30.6832	105.527	31.0115	12.4964	190.614	61.954	55.117	28.96	4.93333	103.937	13.7067	8.79667	29.4633	40.0133	GO:0005506,GO:0016705,GO:0020037,GO:0055114	K20660	Cytochrome P450 709B2 OS=Arabidopsis thaliana OX=3702 GN=CYP709B2 PE=2 SV=1
Sit-miR164d	Seita.9G422600.1				*	*	Conserved		30.6832	105.527	31.0115	12.4964	190.614	61.954	55.117	0.0166667	7.52667	31.6633	0.0466667	0.77	37.27	8.58333
Sit-miR164d	Seita.9G564500.1		*	*	*		Conserved		30.6832	105.527	31.0115	12.4964	190.614	61.954	55.117	10.22	46.3867	3.96	12.37	30.77	21.0367	62.1733	GO:0004252,GO:0006508,GO:0008236		Subtilisin-like protease 4 OS=Lotus japonicus OX=34305 GN=SBTM4 PE=2 SV=1
Sit-miR164d	Seita.J028200.1		*				Conserved		30.6832	105.527	31.0115	12.4964	190.614	61.954	55.117	1.60667	6.78333	1.63667	0.953333	6.8	0.413333	0.6	GO:0008194		UDP-glycosyltransferase 90A1 OS=Arabidopsis thaliana OX=3702 GN=UGT90A1 PE=2 SV=1
Sit-miR164e	Seita.1G183000.1			*	*		Conserved		16.9937	21.1329	8.97497	4.46264	25.2556	10.4873	6.69928	15.64	9.25667	9.02333	14.1067	14.2233	9.42333	15.01	GO:0016020,GO:0030001,GO:0046873,GO:0055085		Putative zinc transporter At3g08650 OS=Arabidopsis thaliana OX=3702 GN=At3g08650 PE=2 SV=2
Sit-miR164e	Seita.1G209000.1		*	*	*	*	Conserved	NAC	16.9937	21.1329	8.97497	4.46264	25.2556	10.4873	6.69928	20.3833	2.14667	0.423333	22.58	11.7333	0.0633333	8.44333	GO:0003677,GO:0006355		NAC domain-containing protein 100 OS=Arabidopsis thaliana OX=3702 GN=NAC100 PE=2 SV=1
Sit-miR164e	Seita.1G277900.1			*			Conserved		16.9937	21.1329	8.97497	4.46264	25.2556	10.4873	6.69928	5.71667	1.52333	1.78	1.72333	0.65	1.32667	4.01667	GO:0015211,GO:0016021		Probable purine permease 11 OS=Arabidopsis thaliana OX=3702 GN=PUP11 PE=1 SV=1
Sit-miR164e	Seita.1G302900.1			*			Conserved	NF-YB	16.9937	21.1329	8.97497	4.46264	25.2556	10.4873	6.69928	0	0	0	0.00666667	0.02	0.0966667	0.27	GO:0001228,GO:0006355,GO:0016602,GO:0046982	K08065	Nuclear transcription factor Y subunit B-1 OS=Oryza sativa subsp. japonica OX=39947 GN=NFYB1 PE=1 SV=2
Sit-miR164e	Seita.2G063400.1		*				Conserved		16.9937	21.1329	8.97497	4.46264	25.2556	10.4873	6.69928	0	0	0	0	0	0	0.566667	GO:0005515		F-box protein At5g07610 OS=Arabidopsis thaliana OX=3702 GN=At5g07610 PE=2 SV=1
Sit-miR164e	Seita.2G106300.1					*	Conserved		16.9937	21.1329	8.97497	4.46264	25.2556	10.4873	6.69928	0.2	0	0	0.593333	0.00177667	0	0.00333333		K03217
Sit-miR164e	Seita.2G174200.1		*		*		Conserved		16.9937	21.1329	8.97497	4.46264	25.2556	10.4873	6.69928	4.75333	5.09333	4.44	5.37	4.29667	3.52	5.91667
Sit-miR164e	Seita.2G209900.1				*		Conserved	AP2	16.9937	21.1329	8.97497	4.46264	25.2556	10.4873	6.69928	0.83	0.573333	0.243333	0.426667	0.363333	0.296667	1.22667	GO:0003677,GO:0003700,GO:0006355	K09285	AP2-like ethylene-responsive transcription factor At1g16060 OS=Arabidopsis thaliana OX=3702 GN=At1g16060 PE=2 SV=1
Sit-miR164e	Seita.2G244400.1					*	Conserved		16.9937	21.1329	8.97497	4.46264	25.2556	10.4873	6.69928	2.07667	0.583333	9.81	0.133333	0.0766667	0	0.0766667
Sit-miR164e	Seita.2G278300.1		*	*			Conserved		16.9937	21.1329	8.97497	4.46264	25.2556	10.4873	6.69928	2.24	10.5167	1.45333	0.973333	5.22667	2.86	5.03333
Sit-miR164e	Seita.2G333100.1		*	*			Conserved		16.9937	21.1329	8.97497	4.46264	25.2556	10.4873	6.69928	0	0.0766667	0	0	0	0	1.48333	GO:0005524,GO:0016887		AAA-ATPase At5g17760 OS=Arabidopsis thaliana OX=3702 GN=At5g17760 PE=3 SV=1
Sit-miR164e	Seita.2G381900.1		*	*	*		Conserved		16.9937	21.1329	8.97497	4.46264	25.2556	10.4873	6.69928	4.65	1.08667	0.356667	5.84333	0.73	0.38	1.21667			Putative methylesterase 11, chloroplastic OS=Arabidopsis thaliana OX=3702 GN=MES11 PE=1 SV=1
Sit-miR164e	Seita.2G404600.1					*	Conserved		16.9937	21.1329	8.97497	4.46264	25.2556	10.4873	6.69928	1.6	1.97	0.873333	1.06	0.663333	0.51	1.68667	GO:0005515		Pentatricopeptide repeat-containing protein At1g11290, chloroplastic OS=Arabidopsis thaliana OX=3702 GN=PCMP-H40 PE=2 SV=1
Sit-miR164e	Seita.2G429700.1		*	*			Conserved		16.9937	21.1329	8.97497	4.46264	25.2556	10.4873	6.69928	0.573333	0.04	0	0.09	0.356667	0.06	0.193333
Sit-miR164e	Seita.3G098500.1	*					Conserved		16.9937	21.1329	8.97497	4.46264	25.2556	10.4873	6.69928	0.0966667	0.126667	0.163333	0.0866667	0.0733333	0.0233333	0.23
Sit-miR164e	Seita.3G186700.1		*				Conserved		16.9937	21.1329	8.97497	4.46264	25.2556	10.4873	6.69928	0.233333	1.67333	0	0.09	0	0	0.373333	GO:0045168
Sit-miR164e	Seita.3G193800.1		*	*			Conserved		16.9937	21.1329	8.97497	4.46264	25.2556	10.4873	6.69928	0.0666667	0.0666667	0.0233333	0.02	0.00333333	0	0.0666667	GO:0005515		EID1-like F-box protein 3 OS=Arabidopsis thaliana OX=3702 GN=EDL3 PE=2 SV=1
Sit-miR164e	Seita.3G386200.1		*	*	*		Conserved	NAC	16.9937	21.1329	8.97497	4.46264	25.2556	10.4873	6.69928	5.59	0.816667	1.31	8.78333	3.25667	0.67	2.79	GO:0003677,GO:0006355		NAC domain-containing protein 21/22 OS=Arabidopsis thaliana OX=3702 GN=NAC021 PE=1 SV=2
Sit-miR164e	Seita.4G026100.1		*	*			Conserved		16.9937	21.1329	8.97497	4.46264	25.2556	10.4873	6.69928	6.10667	13.85	18.27	5.29333	8.09667	7.40333	8.07333	GO:0004176,GO:0004252,GO:0006508	K01358	ATP-dependent Clp protease proteolytic subunit-related protein 2, chloroplastic OS=Arabidopsis thaliana OX=3702 GN=CLPR2 PE=1 SV=1
Sit-miR164e	Seita.4G087200.1				*		Conserved		16.9937	21.1329	8.97497	4.46264	25.2556	10.4873	6.69928	0	0.0866667	0	0	0	0	0.506667
Sit-miR164e	Seita.4G157500.1		*	*	*	*	Conserved	NAC	16.9937	21.1329	8.97497	4.46264	25.2556	10.4873	6.69928	0	0.376667	0.02	0	0	0	1.33	GO:0003677,GO:0006355		Protein CUP-SHAPED COTYLEDON 2 OS=Arabidopsis thaliana OX=3702 GN=NAC098 PE=1 SV=1
Sit-miR164e	Seita.4G263400.1		*	*	*		Conserved	NAC	16.9937	21.1329	8.97497	4.46264	25.2556	10.4873	6.69928	3.52667	0.363333	0.28	2.70333	0.716667	0.723333	2.95	GO:0003677,GO:0006355		NAC domain-containing protein 21/22 OS=Arabidopsis thaliana OX=3702 GN=NAC021 PE=1 SV=2
Sit-miR164e	Seita.5G009000.1		*				Conserved		16.9937	21.1329	8.97497	4.46264	25.2556	10.4873	6.69928	6.24333	4.96	0.873333	4.33333	3.21333	0.73	5.52667
Sit-miR164e	Seita.5G032300.1		*				Conserved		16.9937	21.1329	8.97497	4.46264	25.2556	10.4873	6.69928	79.2233	31.3233	73.7467	64.2467	59.4967	59.04	72.4333	GO:0004190,GO:0006508,GO:0006629	K08245	Aspartic proteinase OS=Oryza sativa subsp. japonica OX=39947 GN=RAP PE=2 SV=2
Sit-miR164e	Seita.5G087200.1		*	*	*		Conserved	MYB	16.9937	21.1329	8.97497	4.46264	25.2556	10.4873	6.69928	0.23	0.00969667	0.00313333	0.22	0.0833333	0.00333333	0.156667		K09422	Transcription factor MYB62 OS=Arabidopsis thaliana OX=3702 GN=MYB62 PE=2 SV=1
Sit-miR164e	Seita.5G089100.1				*		Conserved	ERF	16.9937	21.1329	8.97497	4.46264	25.2556	10.4873	6.69928	161.53	103.417	109.047	289.623	459.973	162.323	116.643	GO:0003677,GO:0003700,GO:0006355		Ethylene-responsive transcription factor ERF118 OS=Arabidopsis thaliana OX=3702 GN=ERF118 PE=1 SV=1
Sit-miR164e	Seita.5G178400.1				*		Conserved	ERF	16.9937	21.1329	8.97497	4.46264	25.2556	10.4873	6.69928	16.0467	10.2867	10	29.6667	42.1233	15.4867	12.5167	GO:0003677,GO:0003700,GO:0006355		Ethylene-responsive transcription factor ESR1 OS=Arabidopsis thaliana OX=3702 GN=ESR1 PE=1 SV=1
Sit-miR164e	Seita.5G353700.1		*				Conserved		16.9937	21.1329	8.97497	4.46264	25.2556	10.4873	6.69928	21.8233	5.96333	10.4067	38.0967	12.9033	3.56667	10.5067	GO:0005737,GO:0016787,GO:0016810	K01464	Dihydropyrimidinase OS=Arabidopsis thaliana OX=3702 GN=PYD2 PE=1 SV=1
Sit-miR164e	Seita.5G431200.1	*					Conserved		16.9937	21.1329	8.97497	4.46264	25.2556	10.4873	6.69928	4.32	3.50333	0.863333	2.95667	2.55	0.7	2.97	GO:0006486,GO:0016757		Probable arabinosyltransferase ARAD1 OS=Arabidopsis thaliana OX=3702 GN=ARAD1 PE=1 SV=1
Sit-miR164e	Seita.6G032700.1		*	*	*		Conserved	NAC	16.9937	21.1329	8.97497	4.46264	25.2556	10.4873	6.69928	0.693333	2.73333	1.52667	0.493333	0.636667	0.473333	0.64	GO:0003677,GO:0006355		NAC domain-containing protein 21/22 OS=Arabidopsis thaliana OX=3702 GN=NAC021 PE=1 SV=2
Sit-miR164e	Seita.6G081900.1		*				Conserved		16.9937	21.1329	8.97497	4.46264	25.2556	10.4873	6.69928	28.17	23.02	9.45	14.26	14.5767	19.5833	28.93	GO:0003735,GO:0005840,GO:0006099,GO:0006412,GO:0009055,GO:0016491,GO:0051536,GO:0051537,GO:0055114	K00235	Succinate dehydrogenase [ubiquinone] iron-sulfur subunit 1, mitochondrial OS=Oryza sativa subsp. japonica OX=39947 GN=SDH2-1 PE=1 SV=1
Sit-miR164e	Seita.6G105500.1			*	*		Conserved		16.9937	21.1329	8.97497	4.46264	25.2556	10.4873	6.69928	0.67	2.48667	0.0933333	0.276667	0.0166667	0.0566667	1.13333	GO:0003993,GO:0016787,GO:0046872	K22390	Purple acid phosphatase 15 OS=Arabidopsis thaliana OX=3702 GN=PAP15 PE=1 SV=1
Sit-miR164e	Seita.6G202600.1				*		Conserved		16.9937	21.1329	8.97497	4.46264	25.2556	10.4873	6.69928	0.516667	2.79	0.0533333	0.55	0.116667	0.11	0.806667
Sit-miR164e	Seita.7G023900.1				*		Conserved		16.9937	21.1329	8.97497	4.46264	25.2556	10.4873	6.69928	4.60667	9.06	0.226667	6.63	0.483333	0.163333	2.25	GO:0004601,GO:0006979,GO:0020037,GO:0055114	K00434	Probable L-ascorbate peroxidase 3, peroxisomal OS=Oryza sativa subsp. japonica OX=39947 GN=APX3 PE=2 SV=1
Sit-miR164e	Seita.7G124900.1		*	*	*		Conserved	NAC	16.9937	21.1329	8.97497	4.46264	25.2556	10.4873	6.69928	23.2833	1.23667	0.31	18.6233	2.84667	0.17	16.8767	GO:0003677,GO:0006355		NAC domain-containing protein 79 OS=Arabidopsis thaliana OX=3702 GN=NAC079 PE=2 SV=1
Sit-miR164e	Seita.8G030100.1	*					Conserved		16.9937	21.1329	8.97497	4.46264	25.2556	10.4873	6.69928	9.80667	85.4533	12.2833	17.86	140.527	18.4067	73.5833	GO:0005576,GO:0008083,GO:0008283		Phytosulfokines 2 OS=Oryza sativa subsp. indica OX=39946 GN=PSK2 PE=1 SV=1
Sit-miR164e	Seita.8G055000.1			*		*	Conserved		16.9937	21.1329	8.97497	4.46264	25.2556	10.4873	6.69928	2.7	0.603333	0.373333	0.866667	0.383333	0.0533333	0.226667		K05391	Cyclic nucleotide-gated ion channel 18 OS=Arabidopsis thaliana OX=3702 GN=CNGC18 PE=1 SV=1
Sit-miR164e	Seita.8G078800.1		*				Conserved		16.9937	21.1329	8.97497	4.46264	25.2556	10.4873	6.69928	0.373333	5.91	0.0866667	0.17	0.16936	0.0466667	2.26333	GO:0008289
Sit-miR164e	Seita.8G179000.1				*		Conserved		16.9937	21.1329	8.97497	4.46264	25.2556	10.4873	6.69928	40.1433	0.433333	0.72	55.83	50.6633	12.5633	5.63	GO:0005515
Sit-miR164e	Seita.9G009700.1			*	*		Conserved		16.9937	21.1329	8.97497	4.46264	25.2556	10.4873	6.69928	13.5433	7.44667	7.31	12.8133	10.8233	4.29667	14.1767	GO:0016020,GO:0030001,GO:0046873,GO:0055085		Putative zinc transporter At3g08650 OS=Arabidopsis thaliana OX=3702 GN=At3g08650 PE=2 SV=2
Sit-miR164e	Seita.9G159000.1					*	Conserved		16.9937	21.1329	8.97497	4.46264	25.2556	10.4873	6.69928	0	0	0	0	0	0	0	GO:0005515
Sit-miR164e	Seita.9G293600.1				*		Conserved		16.9937	21.1329	8.97497	4.46264	25.2556	10.4873	6.69928	0.886667	0.1	0.166667	0.14	0.0166667	0.296667	0.0766667	GO:0004842,GO:0016567		U-box domain-containing protein 21 OS=Arabidopsis thaliana OX=3702 GN=PUB21 PE=2 SV=1
Sit-miR164e	Seita.9G347600.1		*	*			Conserved		16.9937	21.1329	8.97497	4.46264	25.2556	10.4873	6.69928	2.57333	63.9567	2.33667	0.696667	1.16333	0.273333	8.77667	GO:0004252,GO:0006508,GO:0008236		Subtilisin-like protease 4 OS=Lotus japonicus OX=34305 GN=SBTM4 PE=2 SV=1
Sit-miR164e	Seita.9G375100.1		*				Conserved		16.9937	21.1329	8.97497	4.46264	25.2556	10.4873	6.69928	0.0199067	1.02667	71.0433	0.0133333	0.0566667	39.5833	2.14667	GO:0016020,GO:0022857,GO:0055085		Dicarboxylate transporter 2, chloroplastic OS=Spinacia oleracea OX=3562 GN=DIT2 PE=1 SV=1
Sit-miR164e	Seita.9G391300.1		*		*		Conserved		16.9937	21.1329	8.97497	4.46264	25.2556	10.4873	6.69928	28.96	4.93333	103.937	13.7067	8.79667	29.4633	40.0133	GO:0005506,GO:0016705,GO:0020037,GO:0055114	K20660	Cytochrome P450 709B2 OS=Arabidopsis thaliana OX=3702 GN=CYP709B2 PE=2 SV=1
Sit-miR164e	Seita.9G422600.1				*	*	Conserved		16.9937	21.1329	8.97497	4.46264	25.2556	10.4873	6.69928	0.0166667	7.52667	31.6633	0.0466667	0.77	37.27	8.58333
Sit-miR164e	Seita.9G564500.1		*	*			Conserved		16.9937	21.1329	8.97497	4.46264	25.2556	10.4873	6.69928	10.22	46.3867	3.96	12.37	30.77	21.0367	62.1733	GO:0004252,GO:0006508,GO:0008236		Subtilisin-like protease 4 OS=Lotus japonicus OX=34305 GN=SBTM4 PE=2 SV=1
Sit-miR164e	Seita.J003600.1	*					Conserved		16.9937	21.1329	8.97497	4.46264	25.2556	10.4873	6.69928	3.87667	15.1633	8.29667	11.1567	10.4467	5.19667	15.57		K23344	DDRGK domain-containing protein 1 OS=Oryza sativa subsp. japonica OX=39947 GN=Os07g0103200 PE=2 SV=1
Sit-miR164e	Seita.J028200.1		*				Conserved		16.9937	21.1329	8.97497	4.46264	25.2556	10.4873	6.69928	1.60667	6.78333	1.63667	0.953333	6.8	0.413333	0.6	GO:0008194		UDP-glycosyltransferase 90A1 OS=Arabidopsis thaliana OX=3702 GN=UGT90A1 PE=2 SV=1
Sit-miR164f	Seita.1G095200.1		*				Conserved		30.6698	105.369	30.8526	12.4964	190.438	61.9384	55.0929	0.126667	0.126667	0.0933333	0.0866667	0.0766667	0.0333333	0.0466667
Sit-miR164f	Seita.1G209000.1		*	*	*	*	Conserved	NAC	30.6698	105.369	30.8526	12.4964	190.438	61.9384	55.0929	20.3833	2.14667	0.423333	22.58	11.7333	0.0633333	8.44333	GO:0003677,GO:0006355		NAC domain-containing protein 100 OS=Arabidopsis thaliana OX=3702 GN=NAC100 PE=2 SV=1
Sit-miR164f	Seita.1G302900.1			*	*		Conserved	NF-YB	30.6698	105.369	30.8526	12.4964	190.438	61.9384	55.0929	0	0	0	0.00666667	0.02	0.0966667	0.27	GO:0001228,GO:0006355,GO:0016602,GO:0046982	K08065	Nuclear transcription factor Y subunit B-1 OS=Oryza sativa subsp. japonica OX=39947 GN=NFYB1 PE=1 SV=2
Sit-miR164f	Seita.2G063400.1		*				Conserved		30.6698	105.369	30.8526	12.4964	190.438	61.9384	55.0929	0	0	0	0	0	0	0.566667	GO:0005515		F-box protein At5g07610 OS=Arabidopsis thaliana OX=3702 GN=At5g07610 PE=2 SV=1
Sit-miR164f	Seita.2G106300.1					*	Conserved		30.6698	105.369	30.8526	12.4964	190.438	61.9384	55.0929	0.2	0	0	0.593333	0.00177667	0	0.00333333		K03217
Sit-miR164f	Seita.2G174200.1	*	*	*	*		Conserved		30.6698	105.369	30.8526	12.4964	190.438	61.9384	55.0929	4.75333	5.09333	4.44	5.37	4.29667	3.52	5.91667
Sit-miR164f	Seita.2G244400.1					*	Conserved		30.6698	105.369	30.8526	12.4964	190.438	61.9384	55.0929	2.07667	0.583333	9.81	0.133333	0.0766667	0	0.0766667
Sit-miR164f	Seita.2G278300.1		*				Conserved		30.6698	105.369	30.8526	12.4964	190.438	61.9384	55.0929	2.24	10.5167	1.45333	0.973333	5.22667	2.86	5.03333
Sit-miR164f	Seita.2G333100.1		*	*			Conserved		30.6698	105.369	30.8526	12.4964	190.438	61.9384	55.0929	0	0.0766667	0	0	0	0	1.48333	GO:0005524,GO:0016887		AAA-ATPase At5g17760 OS=Arabidopsis thaliana OX=3702 GN=At5g17760 PE=3 SV=1
Sit-miR164f	Seita.2G381900.1		*				Conserved		30.6698	105.369	30.8526	12.4964	190.438	61.9384	55.0929	4.65	1.08667	0.356667	5.84333	0.73	0.38	1.21667			Putative methylesterase 11, chloroplastic OS=Arabidopsis thaliana OX=3702 GN=MES11 PE=1 SV=1
Sit-miR164f	Seita.2G404600.1					*	Conserved		30.6698	105.369	30.8526	12.4964	190.438	61.9384	55.0929	1.6	1.97	0.873333	1.06	0.663333	0.51	1.68667	GO:0005515		Pentatricopeptide repeat-containing protein At1g11290, chloroplastic OS=Arabidopsis thaliana OX=3702 GN=PCMP-H40 PE=2 SV=1
Sit-miR164f	Seita.2G429700.1		*	*	*		Conserved		30.6698	105.369	30.8526	12.4964	190.438	61.9384	55.0929	0.573333	0.04	0	0.09	0.356667	0.06	0.193333
Sit-miR164f	Seita.3G186700.1		*				Conserved		30.6698	105.369	30.8526	12.4964	190.438	61.9384	55.0929	0.233333	1.67333	0	0.09	0	0	0.373333	GO:0045168
Sit-miR164f	Seita.3G193800.1		*	*		*	Conserved		30.6698	105.369	30.8526	12.4964	190.438	61.9384	55.0929	0.0666667	0.0666667	0.0233333	0.02	0.00333333	0	0.0666667	GO:0005515		EID1-like F-box protein 3 OS=Arabidopsis thaliana OX=3702 GN=EDL3 PE=2 SV=1
Sit-miR164f	Seita.3G206700.1			*			Conserved		30.6698	105.369	30.8526	12.4964	190.438	61.9384	55.0929	0.426667	0.33	0.316667	0.0266667	2.6	0.67	1.38667		K06842
Sit-miR164f	Seita.3G386200.1	*	*	*	*		Conserved	NAC	30.6698	105.369	30.8526	12.4964	190.438	61.9384	55.0929	5.59	0.816667	1.31	8.78333	3.25667	0.67	2.79	GO:0003677,GO:0006355		NAC domain-containing protein 21/22 OS=Arabidopsis thaliana OX=3702 GN=NAC021 PE=1 SV=2
Sit-miR164f	Seita.4G006000.1				*	*	Conserved		30.6698	105.369	30.8526	12.4964	190.438	61.9384	55.0929	1.39667	0	0	0.09	0	0	0.04	GO:0005576,GO:0009664		Expansin-A17 OS=Oryza sativa subsp. japonica OX=39947 GN=EXPA17 PE=2 SV=2
Sit-miR164f	Seita.4G026100.1		*				Conserved		30.6698	105.369	30.8526	12.4964	190.438	61.9384	55.0929	6.10667	13.85	18.27	5.29333	8.09667	7.40333	8.07333	GO:0004176,GO:0004252,GO:0006508	K01358	ATP-dependent Clp protease proteolytic subunit-related protein 2, chloroplastic OS=Arabidopsis thaliana OX=3702 GN=CLPR2 PE=1 SV=1
Sit-miR164f	Seita.4G157500.1	*	*	*	*	*	Conserved	NAC	30.6698	105.369	30.8526	12.4964	190.438	61.9384	55.0929	0	0.376667	0.02	0	0	0	1.33	GO:0003677,GO:0006355		Protein CUP-SHAPED COTYLEDON 2 OS=Arabidopsis thaliana OX=3702 GN=NAC098 PE=1 SV=1
Sit-miR164f	Seita.4G263400.1	*	*	*	*		Conserved	NAC	30.6698	105.369	30.8526	12.4964	190.438	61.9384	55.0929	3.52667	0.363333	0.28	2.70333	0.716667	0.723333	2.95	GO:0003677,GO:0006355		NAC domain-containing protein 21/22 OS=Arabidopsis thaliana OX=3702 GN=NAC021 PE=1 SV=2
Sit-miR164f	Seita.5G009000.1		*				Conserved		30.6698	105.369	30.8526	12.4964	190.438	61.9384	55.0929	6.24333	4.96	0.873333	4.33333	3.21333	0.73	5.52667
Sit-miR164f	Seita.5G032300.1		*				Conserved		30.6698	105.369	30.8526	12.4964	190.438	61.9384	55.0929	79.2233	31.3233	73.7467	64.2467	59.4967	59.04	72.4333	GO:0004190,GO:0006508,GO:0006629	K08245	Aspartic proteinase OS=Oryza sativa subsp. japonica OX=39947 GN=RAP PE=2 SV=2
Sit-miR164f	Seita.5G087200.1		*	*	*		Conserved	MYB	30.6698	105.369	30.8526	12.4964	190.438	61.9384	55.0929	0.23	0.00969667	0.00313333	0.22	0.0833333	0.00333333	0.156667		K09422	Transcription factor MYB62 OS=Arabidopsis thaliana OX=3702 GN=MYB62 PE=2 SV=1
Sit-miR164f	Seita.5G353700.1		*				Conserved		30.6698	105.369	30.8526	12.4964	190.438	61.9384	55.0929	21.8233	5.96333	10.4067	38.0967	12.9033	3.56667	10.5067	GO:0005737,GO:0016787,GO:0016810	K01464	Dihydropyrimidinase OS=Arabidopsis thaliana OX=3702 GN=PYD2 PE=1 SV=1
Sit-miR164f	Seita.6G004200.1				*		Conserved		30.6698	105.369	30.8526	12.4964	190.438	61.9384	55.0929	3.73667	2.36333	4.77333	2.75667	2.98333	5.54333	2.81	GO:0005515		F-box protein At5g39450 OS=Arabidopsis thaliana OX=3702 GN=At5g39450 PE=2 SV=1
Sit-miR164f	Seita.6G032700.1		*	*	*		Conserved	NAC	30.6698	105.369	30.8526	12.4964	190.438	61.9384	55.0929	0.693333	2.73333	1.52667	0.493333	0.636667	0.473333	0.64	GO:0003677,GO:0006355		NAC domain-containing protein 21/22 OS=Arabidopsis thaliana OX=3702 GN=NAC021 PE=1 SV=2
Sit-miR164f	Seita.6G081900.1		*				Conserved		30.6698	105.369	30.8526	12.4964	190.438	61.9384	55.0929	28.17	23.02	9.45	14.26	14.5767	19.5833	28.93	GO:0003735,GO:0005840,GO:0006099,GO:0006412,GO:0009055,GO:0016491,GO:0051536,GO:0051537,GO:0055114	K00235	Succinate dehydrogenase [ubiquinone] iron-sulfur subunit 1, mitochondrial OS=Oryza sativa subsp. japonica OX=39947 GN=SDH2-1 PE=1 SV=1
Sit-miR164f	Seita.6G175700.1				*		Conserved		30.6698	105.369	30.8526	12.4964	190.438	61.9384	55.0929	8.93667	3.21667	0.163333	3.09667	5.34333	0	0.21
Sit-miR164f	Seita.7G124900.1		*	*	*		Conserved	NAC	30.6698	105.369	30.8526	12.4964	190.438	61.9384	55.0929	23.2833	1.23667	0.31	18.6233	2.84667	0.17	16.8767	GO:0003677,GO:0006355		NAC domain-containing protein 79 OS=Arabidopsis thaliana OX=3702 GN=NAC079 PE=2 SV=1
Sit-miR164f	Seita.7G314800.1				*		Conserved		30.6698	105.369	30.8526	12.4964	190.438	61.9384	55.0929	4.24333	0.0466667	0.04	1.22667	0.0133333	0.0133333	0.0333333	GO:0005506,GO:0016705,GO:0020037,GO:0055114		Cytochrome P450 94B1 OS=Arabidopsis thaliana OX=3702 GN=CYP94B1 PE=1 SV=1
Sit-miR164f	Seita.8G055000.1					*	Conserved		30.6698	105.369	30.8526	12.4964	190.438	61.9384	55.0929	2.7	0.603333	0.373333	0.866667	0.383333	0.0533333	0.226667		K05391	Cyclic nucleotide-gated ion channel 18 OS=Arabidopsis thaliana OX=3702 GN=CNGC18 PE=1 SV=1
Sit-miR164f	Seita.8G078800.1		*				Conserved		30.6698	105.369	30.8526	12.4964	190.438	61.9384	55.0929	0.373333	5.91	0.0866667	0.17	0.16936	0.0466667	2.26333	GO:0008289
Sit-miR164f	Seita.9G031200.1				*		Conserved		30.6698	105.369	30.8526	12.4964	190.438	61.9384	55.0929	0.02	0.193333	0.0633333	0	0.00333333	0.103333	0.253333
Sit-miR164f	Seita.9G159000.1					*	Conserved		30.6698	105.369	30.8526	12.4964	190.438	61.9384	55.0929	0	0	0	0	0	0	0	GO:0005515
Sit-miR164f	Seita.9G347600.1		*	*			Conserved		30.6698	105.369	30.8526	12.4964	190.438	61.9384	55.0929	2.57333	63.9567	2.33667	0.696667	1.16333	0.273333	8.77667	GO:0004252,GO:0006508,GO:0008236		Subtilisin-like protease 4 OS=Lotus japonicus OX=34305 GN=SBTM4 PE=2 SV=1
Sit-miR164f	Seita.9G375100.1		*		*		Conserved		30.6698	105.369	30.8526	12.4964	190.438	61.9384	55.0929	0.0199067	1.02667	71.0433	0.0133333	0.0566667	39.5833	2.14667	GO:0016020,GO:0022857,GO:0055085		Dicarboxylate transporter 2, chloroplastic OS=Spinacia oleracea OX=3562 GN=DIT2 PE=1 SV=1
Sit-miR164f	Seita.9G391300.1		*				Conserved		30.6698	105.369	30.8526	12.4964	190.438	61.9384	55.0929	28.96	4.93333	103.937	13.7067	8.79667	29.4633	40.0133	GO:0005506,GO:0016705,GO:0020037,GO:0055114	K20660	Cytochrome P450 709B2 OS=Arabidopsis thaliana OX=3702 GN=CYP709B2 PE=2 SV=1
Sit-miR164f	Seita.9G422600.1				*	*	Conserved		30.6698	105.369	30.8526	12.4964	190.438	61.9384	55.0929	0.0166667	7.52667	31.6633	0.0466667	0.77	37.27	8.58333
Sit-miR164f	Seita.9G564500.1		*	*	*		Conserved		30.6698	105.369	30.8526	12.4964	190.438	61.9384	55.0929	10.22	46.3867	3.96	12.37	30.77	21.0367	62.1733	GO:0004252,GO:0006508,GO:0008236		Subtilisin-like protease 4 OS=Lotus japonicus OX=34305 GN=SBTM4 PE=2 SV=1
Sit-miR164f	Seita.J028200.1		*				Conserved		30.6698	105.369	30.8526	12.4964	190.438	61.9384	55.0929	1.60667	6.78333	1.63667	0.953333	6.8	0.413333	0.6	GO:0008194		UDP-glycosyltransferase 90A1 OS=Arabidopsis thaliana OX=3702 GN=UGT90A1 PE=2 SV=1
Sit-miR166a	Seita.1G270500.1		*	*	*		Conserved		1887.66	753.242	358.408	430.309	222.383	575.098	913.92	1.67333	0.19	0.82	10.3633	39.8867	26.88	0.883333	GO:0015297,GO:0016020,GO:0042910,GO:0055085	K03327	Protein DETOXIFICATION 49 OS=Arabidopsis thaliana OX=3702 GN=DTX49 PE=2 SV=1
Sit-miR166a	Seita.2G043000.1		*				Conserved		1887.66	753.242	358.408	430.309	222.383	575.098	913.92	0.763333	0.706667	0.263333	0.766667	0.613333	0.263333	0.47
Sit-miR166a	Seita.2G353800.1					*	Conserved		1887.66	753.242	358.408	430.309	222.383	575.098	913.92	0.36	9.10667	1.23667	2.49	8.27333	6.18	13.09
Sit-miR166a	Seita.2G373000.1				*		Conserved		1887.66	753.242	358.408	430.309	222.383	575.098	913.92	14.4367	11.8833	6.92333	11.61	18.6433	19.2833	12.4833			Interferon-related developmental regulator 2 OS=Homo sapiens OX=9606 GN=IFRD2 PE=1 SV=3
Sit-miR166a	Seita.3G105500.1	*					Conserved		1887.66	753.242	358.408	430.309	222.383	575.098	913.92	1.24	11.5567	4.41333	0.453333	0.35	0.1	3.45333			FCS-Like Zinc finger 10 OS=Arabidopsis thaliana OX=3702 GN=FLZ10 PE=1 SV=1
Sit-miR166a	Seita.3G181300.1		*				Conserved		1887.66	753.242	358.408	430.309	222.383	575.098	913.92	1.72667	13.8	0.866667	1.13	0.233333	0.0666667	5.92333	GO:0003924,GO:0005525,GO:0007264	K04392	Rac-like GTP-binding protein 2 OS=Oryza sativa subsp. japonica OX=39947 GN=RAC2 PE=2 SV=1
Sit-miR166a	Seita.3G395000.1	*	*		*		Conserved	HD-ZIP	1887.66	753.242	358.408	430.309	222.383	575.098	913.92	17.1367	30.8133	2.54333	10.49	8.93667	0.48	16.0967	GO:0003677,GO:0008289	K09338	Homeobox-leucine zipper protein HOX33 OS=Oryza sativa subsp. indica OX=39946 GN=HOX33 PE=2 SV=2
Sit-miR166a	Seita.5G028400.1		*	*	*		Conserved		1887.66	753.242	358.408	430.309	222.383	575.098	913.92	17.62	0.263333	0	14.2633	1.43667	0.07	0.143333	GO:0016491,GO:0055114		2-oxoglutarate-dependent dioxygenase 11 OS=Oryza sativa subsp. japonica OX=39947 GN=2ODD11 PE=1 SV=1
Sit-miR166a	Seita.5G141300.1		*	*	*		Conserved	HD-ZIP	1887.66	753.242	358.408	430.309	222.383	575.098	913.92	24.14	3.50333	0.376667	13.19	0.283333	1.94667	1.47667	GO:0003677,GO:0008289	K09338	Homeobox-leucine zipper protein HOX29 OS=Oryza sativa subsp. japonica OX=39947 GN=HOX29 PE=2 SV=2
Sit-miR166a	Seita.6G149100.1		*	*	*		Conserved		1887.66	753.242	358.408	430.309	222.383	575.098	913.92	0.03	0.0433333	0.00488	0.0533333	0.276667	0.00938	1.17667
Sit-miR166a	Seita.8G053600.1				*		Conserved		1887.66	753.242	358.408	430.309	222.383	575.098	913.92	9.89333	13.6167	11.21	14.22	14.2567	9.86667	15.5467	GO:0005515		Transcription factor GTE12 OS=Arabidopsis thaliana OX=3702 GN=GTE12 PE=2 SV=2
Sit-miR166a	Seita.8G187400.1			*			Conserved		1887.66	753.242	358.408	430.309	222.383	575.098	913.92	0.343333	0.153333	0.98	0.0733333	0.533333	1.04667	0.143333	GO:0043531		Disease resistance protein Pik-2 OS=Oryza sativa subsp. japonica OX=39947 GN=PIK-2 PE=3 SV=1
Sit-miR166a	Seita.9G158800.1		*		*		Conserved	HD-ZIP	1887.66	753.242	358.408	430.309	222.383	575.098	913.92	38.4367	50.86	3.89333	34	82.0133	1.80333	19.2233	GO:0003677,GO:0008289	K09338	Homeobox-leucine zipper protein HOX32 OS=Oryza sativa subsp. japonica OX=39947 GN=HOX32 PE=2 SV=1
Sit-miR166a	Seita.9G201600.1		*	*			Conserved		1887.66	753.242	358.408	430.309	222.383	575.098	913.92	0.266667	0.0533333	0.116667	0.133333	0.0766667	0.0366667	0.0733333
Sit-miR166a	Seita.9G219700.1		*	*	*		Conserved	HD-ZIP	1887.66	753.242	358.408	430.309	222.383	575.098	913.92	4.89	13.9933	7.27	4.9	15.27	8.71333	15.1967	GO:0003677,GO:0008289	K09338	Homeobox-leucine zipper protein HOX9 OS=Oryza sativa subsp. indica OX=39946 GN=HOX9 PE=2 SV=2
Sit-miR166a	Seita.9G529300.1		*	*	*		Conserved		1887.66	753.242	358.408	430.309	222.383	575.098	913.92	0.55	1.73	0.483333	0.59	0.586667	1.23	0.82	GO:0003676,GO:0003677,GO:0003916,GO:0003917,GO:0005694,GO:0006265,GO:0008270	K03165	DNA topoisomerase 3-alpha OS=Oryza sativa subsp. japonica OX=39947 GN=TOP3A PE=3 SV=1
Sit-miR166a	Seita.9G572600.1		*	*	*		Conserved	HD-ZIP	1887.66	753.242	358.408	430.309	222.383	575.098	913.92	14.1633	28.1433	8.76667	13.5567	24.58	5.57333	18.7833	GO:0003677,GO:0008289	K09338	Homeobox-leucine zipper protein HOX10 OS=Oryza sativa subsp. indica OX=39946 GN=HOX10 PE=2 SV=2
Sit-miR166b	Seita.1G358800.1		*				Conserved		539.747	112.981	131.288	58.2017	15.1186	120.134	254.644	27.5967	12.3133	11.49	20.4633	13.15	16.95	12.1067			E3 ubiquitin-protein ligase WAV3 OS=Arabidopsis thaliana OX=3702 GN=WAV3 PE=1 SV=1
Sit-miR166b	Seita.3G061500.1				*	*	Conserved		539.747	112.981	131.288	58.2017	15.1186	120.134	254.644	5.5	3.29333	1.91667	4.03	3.03667	1.66333	3.78333	GO:0055085	K15276	UDP-galactose/UDP-glucose transporter 5B OS=Arabidopsis thaliana OX=3702 GN=UTR5B PE=2 SV=1
Sit-miR166b	Seita.3G395000.1			*			Conserved	HD-ZIP	539.747	112.981	131.288	58.2017	15.1186	120.134	254.644	17.1367	30.8133	2.54333	10.49	8.93667	0.48	16.0967	GO:0003677,GO:0008289	K09338	Homeobox-leucine zipper protein HOX33 OS=Oryza sativa subsp. indica OX=39946 GN=HOX33 PE=2 SV=2
Sit-miR166b	Seita.4G254000.1		*				Conserved		539.747	112.981	131.288	58.2017	15.1186	120.134	254.644	10.07	7.07667	4.53	9.71333	7.63667	3.86	12.71
Sit-miR166b	Seita.5G141300.1			*			Conserved	HD-ZIP	539.747	112.981	131.288	58.2017	15.1186	120.134	254.644	24.14	3.50333	0.376667	13.19	0.283333	1.94667	1.47667	GO:0003677,GO:0008289	K09338	Homeobox-leucine zipper protein HOX29 OS=Oryza sativa subsp. japonica OX=39947 GN=HOX29 PE=2 SV=2
Sit-miR166b	Seita.6G149100.1			*			Conserved		539.747	112.981	131.288	58.2017	15.1186	120.134	254.644	0.03	0.0433333	0.00488	0.0533333	0.276667	0.00938	1.17667
Sit-miR166b	Seita.7G243800.1		*	*			Conserved		539.747	112.981	131.288	58.2017	15.1186	120.134	254.644	16.8767	15.41	13.9833	32.6867	40.07	37.6833	23.14	GO:0006357,GO:0016538	K15188	Cyclin-T1-2 OS=Oryza sativa subsp. japonica OX=39947 GN=CYCT1_2 PE=2 SV=2
Sit-miR166b	Seita.9G158800.1			*			Conserved	HD-ZIP	539.747	112.981	131.288	58.2017	15.1186	120.134	254.644	38.4367	50.86	3.89333	34	82.0133	1.80333	19.2233	GO:0003677,GO:0008289	K09338	Homeobox-leucine zipper protein HOX32 OS=Oryza sativa subsp. japonica OX=39947 GN=HOX32 PE=2 SV=1
Sit-miR166b	Seita.9G219700.1			*			Conserved	HD-ZIP	539.747	112.981	131.288	58.2017	15.1186	120.134	254.644	4.89	13.9933	7.27	4.9	15.27	8.71333	15.1967	GO:0003677,GO:0008289	K09338	Homeobox-leucine zipper protein HOX9 OS=Oryza sativa subsp. indica OX=39946 GN=HOX9 PE=2 SV=2
Sit-miR166b	Seita.9G529300.1		*	*	*		Conserved		539.747	112.981	131.288	58.2017	15.1186	120.134	254.644	0.55	1.73	0.483333	0.59	0.586667	1.23	0.82	GO:0003676,GO:0003677,GO:0003916,GO:0003917,GO:0005694,GO:0006265,GO:0008270	K03165	DNA topoisomerase 3-alpha OS=Oryza sativa subsp. japonica OX=39947 GN=TOP3A PE=3 SV=1
Sit-miR166b	Seita.9G572600.1			*			Conserved	HD-ZIP	539.747	112.981	131.288	58.2017	15.1186	120.134	254.644	14.1633	28.1433	8.76667	13.5567	24.58	5.57333	18.7833	GO:0003677,GO:0008289	K09338	Homeobox-leucine zipper protein HOX10 OS=Oryza sativa subsp. indica OX=39946 GN=HOX10 PE=2 SV=2
Sit-miR166c	Seita.1G270500.1		*	*	*		Conserved		1871.99	727.541	349.471	427.546	220.44	568.483	899.713	1.67333	0.19	0.82	10.3633	39.8867	26.88	0.883333	GO:0015297,GO:0016020,GO:0042910,GO:0055085	K03327	Protein DETOXIFICATION 49 OS=Arabidopsis thaliana OX=3702 GN=DTX49 PE=2 SV=1
Sit-miR166c	Seita.2G043000.1		*				Conserved		1871.99	727.541	349.471	427.546	220.44	568.483	899.713	0.763333	0.706667	0.263333	0.766667	0.613333	0.263333	0.47
Sit-miR166c	Seita.2G353800.1					*	Conserved		1871.99	727.541	349.471	427.546	220.44	568.483	899.713	0.36	9.10667	1.23667	2.49	8.27333	6.18	13.09
Sit-miR166c	Seita.2G373000.1				*		Conserved		1871.99	727.541	349.471	427.546	220.44	568.483	899.713	14.4367	11.8833	6.92333	11.61	18.6433	19.2833	12.4833			Interferon-related developmental regulator 2 OS=Homo sapiens OX=9606 GN=IFRD2 PE=1 SV=3
Sit-miR166c	Seita.3G181300.1		*				Conserved		1871.99	727.541	349.471	427.546	220.44	568.483	899.713	1.72667	13.8	0.866667	1.13	0.233333	0.0666667	5.92333	GO:0003924,GO:0005525,GO:0007264	K04392	Rac-like GTP-binding protein 2 OS=Oryza sativa subsp. japonica OX=39947 GN=RAC2 PE=2 SV=1
Sit-miR166c	Seita.3G395000.1		*		*		Conserved	HD-ZIP	1871.99	727.541	349.471	427.546	220.44	568.483	899.713	17.1367	30.8133	2.54333	10.49	8.93667	0.48	16.0967	GO:0003677,GO:0008289	K09338	Homeobox-leucine zipper protein HOX33 OS=Oryza sativa subsp. indica OX=39946 GN=HOX33 PE=2 SV=2
Sit-miR166c	Seita.5G028400.1		*	*	*		Conserved		1871.99	727.541	349.471	427.546	220.44	568.483	899.713	17.62	0.263333	0	14.2633	1.43667	0.07	0.143333	GO:0016491,GO:0055114		2-oxoglutarate-dependent dioxygenase 11 OS=Oryza sativa subsp. japonica OX=39947 GN=2ODD11 PE=1 SV=1
Sit-miR166c	Seita.5G141300.1		*	*	*		Conserved	HD-ZIP	1871.99	727.541	349.471	427.546	220.44	568.483	899.713	24.14	3.50333	0.376667	13.19	0.283333	1.94667	1.47667	GO:0003677,GO:0008289	K09338	Homeobox-leucine zipper protein HOX29 OS=Oryza sativa subsp. japonica OX=39947 GN=HOX29 PE=2 SV=2
Sit-miR166c	Seita.6G149100.1		*	*	*		Conserved		1871.99	727.541	349.471	427.546	220.44	568.483	899.713	0.03	0.0433333	0.00488	0.0533333	0.276667	0.00938	1.17667
Sit-miR166c	Seita.8G053600.1				*		Conserved		1871.99	727.541	349.471	427.546	220.44	568.483	899.713	9.89333	13.6167	11.21	14.22	14.2567	9.86667	15.5467	GO:0005515		Transcription factor GTE12 OS=Arabidopsis thaliana OX=3702 GN=GTE12 PE=2 SV=2
Sit-miR166c	Seita.8G187400.1			*			Conserved		1871.99	727.541	349.471	427.546	220.44	568.483	899.713	0.343333	0.153333	0.98	0.0733333	0.533333	1.04667	0.143333	GO:0043531		Disease resistance protein Pik-2 OS=Oryza sativa subsp. japonica OX=39947 GN=PIK-2 PE=3 SV=1
Sit-miR166c	Seita.9G158800.1		*		*		Conserved	HD-ZIP	1871.99	727.541	349.471	427.546	220.44	568.483	899.713	38.4367	50.86	3.89333	34	82.0133	1.80333	19.2233	GO:0003677,GO:0008289	K09338	Homeobox-leucine zipper protein HOX32 OS=Oryza sativa subsp. japonica OX=39947 GN=HOX32 PE=2 SV=1
Sit-miR166c	Seita.9G201600.1		*	*			Conserved		1871.99	727.541	349.471	427.546	220.44	568.483	899.713	0.266667	0.0533333	0.116667	0.133333	0.0766667	0.0366667	0.0733333
Sit-miR166c	Seita.9G219700.1		*	*	*		Conserved	HD-ZIP	1871.99	727.541	349.471	427.546	220.44	568.483	899.713	4.89	13.9933	7.27	4.9	15.27	8.71333	15.1967	GO:0003677,GO:0008289	K09338	Homeobox-leucine zipper protein HOX9 OS=Oryza sativa subsp. indica OX=39946 GN=HOX9 PE=2 SV=2
Sit-miR166c	Seita.9G529300.1		*	*	*		Conserved		1871.99	727.541	349.471	427.546	220.44	568.483	899.713	0.55	1.73	0.483333	0.59	0.586667	1.23	0.82	GO:0003676,GO:0003677,GO:0003916,GO:0003917,GO:0005694,GO:0006265,GO:0008270	K03165	DNA topoisomerase 3-alpha OS=Oryza sativa subsp. japonica OX=39947 GN=TOP3A PE=3 SV=1
Sit-miR166c	Seita.9G572600.1		*	*	*		Conserved	HD-ZIP	1871.99	727.541	349.471	427.546	220.44	568.483	899.713	14.1633	28.1433	8.76667	13.5567	24.58	5.57333	18.7833	GO:0003677,GO:0008289	K09338	Homeobox-leucine zipper protein HOX10 OS=Oryza sativa subsp. indica OX=39946 GN=HOX10 PE=2 SV=2
Sit-miR166d	Seita.1G270500.1		*	*	*		Conserved		1405.7	751.385	356.382	380.038	221.747	571.944	912.838	1.67333	0.19	0.82	10.3633	39.8867	26.88	0.883333	GO:0015297,GO:0016020,GO:0042910,GO:0055085	K03327	Protein DETOXIFICATION 49 OS=Arabidopsis thaliana OX=3702 GN=DTX49 PE=2 SV=1
Sit-miR166d	Seita.2G043000.1		*				Conserved		1405.7	751.385	356.382	380.038	221.747	571.944	912.838	0.763333	0.706667	0.263333	0.766667	0.613333	0.263333	0.47
Sit-miR166d	Seita.2G353800.1					*	Conserved		1405.7	751.385	356.382	380.038	221.747	571.944	912.838	0.36	9.10667	1.23667	2.49	8.27333	6.18	13.09
Sit-miR166d	Seita.2G373000.1				*		Conserved		1405.7	751.385	356.382	380.038	221.747	571.944	912.838	14.4367	11.8833	6.92333	11.61	18.6433	19.2833	12.4833			Interferon-related developmental regulator 2 OS=Homo sapiens OX=9606 GN=IFRD2 PE=1 SV=3
Sit-miR166d	Seita.3G181300.1		*				Conserved		1405.7	751.385	356.382	380.038	221.747	571.944	912.838	1.72667	13.8	0.866667	1.13	0.233333	0.0666667	5.92333	GO:0003924,GO:0005525,GO:0007264	K04392	Rac-like GTP-binding protein 2 OS=Oryza sativa subsp. japonica OX=39947 GN=RAC2 PE=2 SV=1
Sit-miR166d	Seita.3G395000.1		*		*		Conserved	HD-ZIP	1405.7	751.385	356.382	380.038	221.747	571.944	912.838	17.1367	30.8133	2.54333	10.49	8.93667	0.48	16.0967	GO:0003677,GO:0008289	K09338	Homeobox-leucine zipper protein HOX33 OS=Oryza sativa subsp. indica OX=39946 GN=HOX33 PE=2 SV=2
Sit-miR166d	Seita.5G028400.1		*	*	*		Conserved		1405.7	751.385	356.382	380.038	221.747	571.944	912.838	17.62	0.263333	0	14.2633	1.43667	0.07	0.143333	GO:0016491,GO:0055114		2-oxoglutarate-dependent dioxygenase 11 OS=Oryza sativa subsp. japonica OX=39947 GN=2ODD11 PE=1 SV=1
Sit-miR166d	Seita.5G141300.1		*	*	*		Conserved	HD-ZIP	1405.7	751.385	356.382	380.038	221.747	571.944	912.838	24.14	3.50333	0.376667	13.19	0.283333	1.94667	1.47667	GO:0003677,GO:0008289	K09338	Homeobox-leucine zipper protein HOX29 OS=Oryza sativa subsp. japonica OX=39947 GN=HOX29 PE=2 SV=2
Sit-miR166d	Seita.5G381800.1	*					Conserved		1405.7	751.385	356.382	380.038	221.747	571.944	912.838	3.09667	0.806667	1.98333	4.26667	2.50667	0.676667	0.93	GO:0005504,GO:0009627
Sit-miR166d	Seita.6G149100.1		*	*	*		Conserved		1405.7	751.385	356.382	380.038	221.747	571.944	912.838	0.03	0.0433333	0.00488	0.0533333	0.276667	0.00938	1.17667
Sit-miR166d	Seita.8G053600.1				*		Conserved		1405.7	751.385	356.382	380.038	221.747	571.944	912.838	9.89333	13.6167	11.21	14.22	14.2567	9.86667	15.5467	GO:0005515		Transcription factor GTE12 OS=Arabidopsis thaliana OX=3702 GN=GTE12 PE=2 SV=2
Sit-miR166d	Seita.8G187400.1			*			Conserved		1405.7	751.385	356.382	380.038	221.747	571.944	912.838	0.343333	0.153333	0.98	0.0733333	0.533333	1.04667	0.143333	GO:0043531		Disease resistance protein Pik-2 OS=Oryza sativa subsp. japonica OX=39947 GN=PIK-2 PE=3 SV=1
Sit-miR166d	Seita.9G158800.1		*		*		Conserved	HD-ZIP	1405.7	751.385	356.382	380.038	221.747	571.944	912.838	38.4367	50.86	3.89333	34	82.0133	1.80333	19.2233	GO:0003677,GO:0008289	K09338	Homeobox-leucine zipper protein HOX32 OS=Oryza sativa subsp. japonica OX=39947 GN=HOX32 PE=2 SV=1
Sit-miR166d	Seita.9G201600.1		*	*			Conserved		1405.7	751.385	356.382	380.038	221.747	571.944	912.838	0.266667	0.0533333	0.116667	0.133333	0.0766667	0.0366667	0.0733333
Sit-miR166d	Seita.9G219700.1		*	*	*		Conserved	HD-ZIP	1405.7	751.385	356.382	380.038	221.747	571.944	912.838	4.89	13.9933	7.27	4.9	15.27	8.71333	15.1967	GO:0003677,GO:0008289	K09338	Homeobox-leucine zipper protein HOX9 OS=Oryza sativa subsp. indica OX=39946 GN=HOX9 PE=2 SV=2
Sit-miR166d	Seita.9G529300.1		*	*	*		Conserved		1405.7	751.385	356.382	380.038	221.747	571.944	912.838	0.55	1.73	0.483333	0.59	0.586667	1.23	0.82	GO:0003676,GO:0003677,GO:0003916,GO:0003917,GO:0005694,GO:0006265,GO:0008270	K03165	DNA topoisomerase 3-alpha OS=Oryza sativa subsp. japonica OX=39947 GN=TOP3A PE=3 SV=1
Sit-miR166d	Seita.9G572600.1		*	*	*		Conserved	HD-ZIP	1405.7	751.385	356.382	380.038	221.747	571.944	912.838	14.1633	28.1433	8.76667	13.5567	24.58	5.57333	18.7833	GO:0003677,GO:0008289	K09338	Homeobox-leucine zipper protein HOX10 OS=Oryza sativa subsp. indica OX=39946 GN=HOX10 PE=2 SV=2
Sit-miR166e	Seita.1G270500.1		*	*	*		Conserved		1428.38	796.114	411.323	383.413	286.207	741.509	1003.54	1.67333	0.19	0.82	10.3633	39.8867	26.88	0.883333	GO:0015297,GO:0016020,GO:0042910,GO:0055085	K03327	Protein DETOXIFICATION 49 OS=Arabidopsis thaliana OX=3702 GN=DTX49 PE=2 SV=1
Sit-miR166e	Seita.2G043000.1		*				Conserved		1428.38	796.114	411.323	383.413	286.207	741.509	1003.54	0.763333	0.706667	0.263333	0.766667	0.613333	0.263333	0.47
Sit-miR166e	Seita.2G353800.1					*	Conserved		1428.38	796.114	411.323	383.413	286.207	741.509	1003.54	0.36	9.10667	1.23667	2.49	8.27333	6.18	13.09
Sit-miR166e	Seita.2G373000.1				*		Conserved		1428.38	796.114	411.323	383.413	286.207	741.509	1003.54	14.4367	11.8833	6.92333	11.61	18.6433	19.2833	12.4833			Interferon-related developmental regulator 2 OS=Homo sapiens OX=9606 GN=IFRD2 PE=1 SV=3
Sit-miR166e	Seita.3G181300.1		*				Conserved		1428.38	796.114	411.323	383.413	286.207	741.509	1003.54	1.72667	13.8	0.866667	1.13	0.233333	0.0666667	5.92333	GO:0003924,GO:0005525,GO:0007264	K04392	Rac-like GTP-binding protein 2 OS=Oryza sativa subsp. japonica OX=39947 GN=RAC2 PE=2 SV=1
Sit-miR166e	Seita.3G395000.1		*		*		Conserved	HD-ZIP	1428.38	796.114	411.323	383.413	286.207	741.509	1003.54	17.1367	30.8133	2.54333	10.49	8.93667	0.48	16.0967	GO:0003677,GO:0008289	K09338	Homeobox-leucine zipper protein HOX33 OS=Oryza sativa subsp. indica OX=39946 GN=HOX33 PE=2 SV=2
Sit-miR166e	Seita.5G028400.1		*	*	*		Conserved		1428.38	796.114	411.323	383.413	286.207	741.509	1003.54	17.62	0.263333	0	14.2633	1.43667	0.07	0.143333	GO:0016491,GO:0055114		2-oxoglutarate-dependent dioxygenase 11 OS=Oryza sativa subsp. japonica OX=39947 GN=2ODD11 PE=1 SV=1
Sit-miR166e	Seita.5G141300.1		*	*	*		Conserved	HD-ZIP	1428.38	796.114	411.323	383.413	286.207	741.509	1003.54	24.14	3.50333	0.376667	13.19	0.283333	1.94667	1.47667	GO:0003677,GO:0008289	K09338	Homeobox-leucine zipper protein HOX29 OS=Oryza sativa subsp. japonica OX=39947 GN=HOX29 PE=2 SV=2
Sit-miR166e	Seita.6G149100.1		*	*	*		Conserved		1428.38	796.114	411.323	383.413	286.207	741.509	1003.54	0.03	0.0433333	0.00488	0.0533333	0.276667	0.00938	1.17667
Sit-miR166e	Seita.8G053600.1				*		Conserved		1428.38	796.114	411.323	383.413	286.207	741.509	1003.54	9.89333	13.6167	11.21	14.22	14.2567	9.86667	15.5467	GO:0005515		Transcription factor GTE12 OS=Arabidopsis thaliana OX=3702 GN=GTE12 PE=2 SV=2
Sit-miR166e	Seita.8G187400.1			*			Conserved		1428.38	796.114	411.323	383.413	286.207	741.509	1003.54	0.343333	0.153333	0.98	0.0733333	0.533333	1.04667	0.143333	GO:0043531		Disease resistance protein Pik-2 OS=Oryza sativa subsp. japonica OX=39947 GN=PIK-2 PE=3 SV=1
Sit-miR166e	Seita.9G158800.1		*		*		Conserved	HD-ZIP	1428.38	796.114	411.323	383.413	286.207	741.509	1003.54	38.4367	50.86	3.89333	34	82.0133	1.80333	19.2233	GO:0003677,GO:0008289	K09338	Homeobox-leucine zipper protein HOX32 OS=Oryza sativa subsp. japonica OX=39947 GN=HOX32 PE=2 SV=1
Sit-miR166e	Seita.9G201600.1		*	*			Conserved		1428.38	796.114	411.323	383.413	286.207	741.509	1003.54	0.266667	0.0533333	0.116667	0.133333	0.0766667	0.0366667	0.0733333
Sit-miR166e	Seita.9G219700.1		*	*	*		Conserved	HD-ZIP	1428.38	796.114	411.323	383.413	286.207	741.509	1003.54	4.89	13.9933	7.27	4.9	15.27	8.71333	15.1967	GO:0003677,GO:0008289	K09338	Homeobox-leucine zipper protein HOX9 OS=Oryza sativa subsp. indica OX=39946 GN=HOX9 PE=2 SV=2
Sit-miR166e	Seita.9G529300.1		*	*	*		Conserved		1428.38	796.114	411.323	383.413	286.207	741.509	1003.54	0.55	1.73	0.483333	0.59	0.586667	1.23	0.82	GO:0003676,GO:0003677,GO:0003916,GO:0003917,GO:0005694,GO:0006265,GO:0008270	K03165	DNA topoisomerase 3-alpha OS=Oryza sativa subsp. japonica OX=39947 GN=TOP3A PE=3 SV=1
Sit-miR166e	Seita.9G572600.1		*	*	*		Conserved	HD-ZIP	1428.38	796.114	411.323	383.413	286.207	741.509	1003.54	14.1633	28.1433	8.76667	13.5567	24.58	5.57333	18.7833	GO:0003677,GO:0008289	K09338	Homeobox-leucine zipper protein HOX10 OS=Oryza sativa subsp. indica OX=39946 GN=HOX10 PE=2 SV=2
Sit-miR166f	Seita.1G270500.1		*	*	*		Conserved		1430.1	794.46	410.445	383.769	286.317	741.912	1001.66	1.67333	0.19	0.82	10.3633	39.8867	26.88	0.883333	GO:0015297,GO:0016020,GO:0042910,GO:0055085	K03327	Protein DETOXIFICATION 49 OS=Arabidopsis thaliana OX=3702 GN=DTX49 PE=2 SV=1
Sit-miR166f	Seita.2G043000.1		*				Conserved		1430.1	794.46	410.445	383.769	286.317	741.912	1001.66	0.763333	0.706667	0.263333	0.766667	0.613333	0.263333	0.47
Sit-miR166f	Seita.2G353800.1					*	Conserved		1430.1	794.46	410.445	383.769	286.317	741.912	1001.66	0.36	9.10667	1.23667	2.49	8.27333	6.18	13.09
Sit-miR166f	Seita.2G373000.1				*		Conserved		1430.1	794.46	410.445	383.769	286.317	741.912	1001.66	14.4367	11.8833	6.92333	11.61	18.6433	19.2833	12.4833			Interferon-related developmental regulator 2 OS=Homo sapiens OX=9606 GN=IFRD2 PE=1 SV=3
Sit-miR166f	Seita.3G181300.1		*				Conserved		1430.1	794.46	410.445	383.769	286.317	741.912	1001.66	1.72667	13.8	0.866667	1.13	0.233333	0.0666667	5.92333	GO:0003924,GO:0005525,GO:0007264	K04392	Rac-like GTP-binding protein 2 OS=Oryza sativa subsp. japonica OX=39947 GN=RAC2 PE=2 SV=1
Sit-miR166f	Seita.3G395000.1		*		*		Conserved	HD-ZIP	1430.1	794.46	410.445	383.769	286.317	741.912	1001.66	17.1367	30.8133	2.54333	10.49	8.93667	0.48	16.0967	GO:0003677,GO:0008289	K09338	Homeobox-leucine zipper protein HOX33 OS=Oryza sativa subsp. indica OX=39946 GN=HOX33 PE=2 SV=2
Sit-miR166f	Seita.5G028400.1		*	*	*		Conserved		1430.1	794.46	410.445	383.769	286.317	741.912	1001.66	17.62	0.263333	0	14.2633	1.43667	0.07	0.143333	GO:0016491,GO:0055114		2-oxoglutarate-dependent dioxygenase 11 OS=Oryza sativa subsp. japonica OX=39947 GN=2ODD11 PE=1 SV=1
Sit-miR166f	Seita.5G141300.1		*	*	*		Conserved	HD-ZIP	1430.1	794.46	410.445	383.769	286.317	741.912	1001.66	24.14	3.50333	0.376667	13.19	0.283333	1.94667	1.47667	GO:0003677,GO:0008289	K09338	Homeobox-leucine zipper protein HOX29 OS=Oryza sativa subsp. japonica OX=39947 GN=HOX29 PE=2 SV=2
Sit-miR166f	Seita.6G149100.1		*	*	*		Conserved		1430.1	794.46	410.445	383.769	286.317	741.912	1001.66	0.03	0.0433333	0.00488	0.0533333	0.276667	0.00938	1.17667
Sit-miR166f	Seita.8G053600.1				*		Conserved		1430.1	794.46	410.445	383.769	286.317	741.912	1001.66	9.89333	13.6167	11.21	14.22	14.2567	9.86667	15.5467	GO:0005515		Transcription factor GTE12 OS=Arabidopsis thaliana OX=3702 GN=GTE12 PE=2 SV=2
Sit-miR166f	Seita.8G187400.1			*			Conserved		1430.1	794.46	410.445	383.769	286.317	741.912	1001.66	0.343333	0.153333	0.98	0.0733333	0.533333	1.04667	0.143333	GO:0043531		Disease resistance protein Pik-2 OS=Oryza sativa subsp. japonica OX=39947 GN=PIK-2 PE=3 SV=1
Sit-miR166f	Seita.9G158800.1		*		*		Conserved	HD-ZIP	1430.1	794.46	410.445	383.769	286.317	741.912	1001.66	38.4367	50.86	3.89333	34	82.0133	1.80333	19.2233	GO:0003677,GO:0008289	K09338	Homeobox-leucine zipper protein HOX32 OS=Oryza sativa subsp. japonica OX=39947 GN=HOX32 PE=2 SV=1
Sit-miR166f	Seita.9G201600.1		*	*			Conserved		1430.1	794.46	410.445	383.769	286.317	741.912	1001.66	0.266667	0.0533333	0.116667	0.133333	0.0766667	0.0366667	0.0733333
Sit-miR166f	Seita.9G219700.1		*	*	*		Conserved	HD-ZIP	1430.1	794.46	410.445	383.769	286.317	741.912	1001.66	4.89	13.9933	7.27	4.9	15.27	8.71333	15.1967	GO:0003677,GO:0008289	K09338	Homeobox-leucine zipper protein HOX9 OS=Oryza sativa subsp. indica OX=39946 GN=HOX9 PE=2 SV=2
Sit-miR166f	Seita.9G529300.1		*	*	*		Conserved		1430.1	794.46	410.445	383.769	286.317	741.912	1001.66	0.55	1.73	0.483333	0.59	0.586667	1.23	0.82	GO:0003676,GO:0003677,GO:0003916,GO:0003917,GO:0005694,GO:0006265,GO:0008270	K03165	DNA topoisomerase 3-alpha OS=Oryza sativa subsp. japonica OX=39947 GN=TOP3A PE=3 SV=1
Sit-miR166f	Seita.9G572600.1		*	*	*		Conserved	HD-ZIP	1430.1	794.46	410.445	383.769	286.317	741.912	1001.66	14.1633	28.1433	8.76667	13.5567	24.58	5.57333	18.7833	GO:0003677,GO:0008289	K09338	Homeobox-leucine zipper protein HOX10 OS=Oryza sativa subsp. indica OX=39946 GN=HOX10 PE=2 SV=2
Sit-miR166g	Seita.1G270500.1		*	*	*		Conserved		1871.99	727.541	349.471	427.546	220.44	568.483	899.713	1.67333	0.19	0.82	10.3633	39.8867	26.88	0.883333	GO:0015297,GO:0016020,GO:0042910,GO:0055085	K03327	Protein DETOXIFICATION 49 OS=Arabidopsis thaliana OX=3702 GN=DTX49 PE=2 SV=1
Sit-miR166g	Seita.2G043000.1		*				Conserved		1871.99	727.541	349.471	427.546	220.44	568.483	899.713	0.763333	0.706667	0.263333	0.766667	0.613333	0.263333	0.47
Sit-miR166g	Seita.2G353800.1					*	Conserved		1871.99	727.541	349.471	427.546	220.44	568.483	899.713	0.36	9.10667	1.23667	2.49	8.27333	6.18	13.09
Sit-miR166g	Seita.2G373000.1				*		Conserved		1871.99	727.541	349.471	427.546	220.44	568.483	899.713	14.4367	11.8833	6.92333	11.61	18.6433	19.2833	12.4833			Interferon-related developmental regulator 2 OS=Homo sapiens OX=9606 GN=IFRD2 PE=1 SV=3
Sit-miR166g	Seita.3G181300.1		*				Conserved		1871.99	727.541	349.471	427.546	220.44	568.483	899.713	1.72667	13.8	0.866667	1.13	0.233333	0.0666667	5.92333	GO:0003924,GO:0005525,GO:0007264	K04392	Rac-like GTP-binding protein 2 OS=Oryza sativa subsp. japonica OX=39947 GN=RAC2 PE=2 SV=1
Sit-miR166g	Seita.3G395000.1		*		*		Conserved	HD-ZIP	1871.99	727.541	349.471	427.546	220.44	568.483	899.713	17.1367	30.8133	2.54333	10.49	8.93667	0.48	16.0967	GO:0003677,GO:0008289	K09338	Homeobox-leucine zipper protein HOX33 OS=Oryza sativa subsp. indica OX=39946 GN=HOX33 PE=2 SV=2
Sit-miR166g	Seita.5G028400.1		*	*	*		Conserved		1871.99	727.541	349.471	427.546	220.44	568.483	899.713	17.62	0.263333	0	14.2633	1.43667	0.07	0.143333	GO:0016491,GO:0055114		2-oxoglutarate-dependent dioxygenase 11 OS=Oryza sativa subsp. japonica OX=39947 GN=2ODD11 PE=1 SV=1
Sit-miR166g	Seita.5G141300.1		*	*	*		Conserved	HD-ZIP	1871.99	727.541	349.471	427.546	220.44	568.483	899.713	24.14	3.50333	0.376667	13.19	0.283333	1.94667	1.47667	GO:0003677,GO:0008289	K09338	Homeobox-leucine zipper protein HOX29 OS=Oryza sativa subsp. japonica OX=39947 GN=HOX29 PE=2 SV=2
Sit-miR166g	Seita.6G149100.1		*	*	*		Conserved		1871.99	727.541	349.471	427.546	220.44	568.483	899.713	0.03	0.0433333	0.00488	0.0533333	0.276667	0.00938	1.17667
Sit-miR166g	Seita.8G053600.1				*		Conserved		1871.99	727.541	349.471	427.546	220.44	568.483	899.713	9.89333	13.6167	11.21	14.22	14.2567	9.86667	15.5467	GO:0005515		Transcription factor GTE12 OS=Arabidopsis thaliana OX=3702 GN=GTE12 PE=2 SV=2
Sit-miR166g	Seita.8G187400.1			*			Conserved		1871.99	727.541	349.471	427.546	220.44	568.483	899.713	0.343333	0.153333	0.98	0.0733333	0.533333	1.04667	0.143333	GO:0043531		Disease resistance protein Pik-2 OS=Oryza sativa subsp. japonica OX=39947 GN=PIK-2 PE=3 SV=1
Sit-miR166g	Seita.9G158800.1		*		*		Conserved	HD-ZIP	1871.99	727.541	349.471	427.546	220.44	568.483	899.713	38.4367	50.86	3.89333	34	82.0133	1.80333	19.2233	GO:0003677,GO:0008289	K09338	Homeobox-leucine zipper protein HOX32 OS=Oryza sativa subsp. japonica OX=39947 GN=HOX32 PE=2 SV=1
Sit-miR166g	Seita.9G201600.1		*	*			Conserved		1871.99	727.541	349.471	427.546	220.44	568.483	899.713	0.266667	0.0533333	0.116667	0.133333	0.0766667	0.0366667	0.0733333
Sit-miR166g	Seita.9G219700.1		*	*	*		Conserved	HD-ZIP	1871.99	727.541	349.471	427.546	220.44	568.483	899.713	4.89	13.9933	7.27	4.9	15.27	8.71333	15.1967	GO:0003677,GO:0008289	K09338	Homeobox-leucine zipper protein HOX9 OS=Oryza sativa subsp. indica OX=39946 GN=HOX9 PE=2 SV=2
Sit-miR166g	Seita.9G529300.1		*	*	*		Conserved		1871.99	727.541	349.471	427.546	220.44	568.483	899.713	0.55	1.73	0.483333	0.59	0.586667	1.23	0.82	GO:0003676,GO:0003677,GO:0003916,GO:0003917,GO:0005694,GO:0006265,GO:0008270	K03165	DNA topoisomerase 3-alpha OS=Oryza sativa subsp. japonica OX=39947 GN=TOP3A PE=3 SV=1
Sit-miR166g	Seita.9G572600.1		*	*	*		Conserved	HD-ZIP	1871.99	727.541	349.471	427.546	220.44	568.483	899.713	14.1633	28.1433	8.76667	13.5567	24.58	5.57333	18.7833	GO:0003677,GO:0008289	K09338	Homeobox-leucine zipper protein HOX10 OS=Oryza sativa subsp. indica OX=39946 GN=HOX10 PE=2 SV=2
Sit-miR166h	Seita.1G270500.1		*	*	*		Conserved		1887.66	753.242	358.408	430.309	222.383	575.098	913.92	1.67333	0.19	0.82	10.3633	39.8867	26.88	0.883333	GO:0015297,GO:0016020,GO:0042910,GO:0055085	K03327	Protein DETOXIFICATION 49 OS=Arabidopsis thaliana OX=3702 GN=DTX49 PE=2 SV=1
Sit-miR166h	Seita.2G043000.1		*				Conserved		1887.66	753.242	358.408	430.309	222.383	575.098	913.92	0.763333	0.706667	0.263333	0.766667	0.613333	0.263333	0.47
Sit-miR166h	Seita.2G353800.1					*	Conserved		1887.66	753.242	358.408	430.309	222.383	575.098	913.92	0.36	9.10667	1.23667	2.49	8.27333	6.18	13.09
Sit-miR166h	Seita.2G373000.1				*		Conserved		1887.66	753.242	358.408	430.309	222.383	575.098	913.92	14.4367	11.8833	6.92333	11.61	18.6433	19.2833	12.4833			Interferon-related developmental regulator 2 OS=Homo sapiens OX=9606 GN=IFRD2 PE=1 SV=3
Sit-miR166h	Seita.3G105500.1	*					Conserved		1887.66	753.242	358.408	430.309	222.383	575.098	913.92	1.24	11.5567	4.41333	0.453333	0.35	0.1	3.45333			FCS-Like Zinc finger 10 OS=Arabidopsis thaliana OX=3702 GN=FLZ10 PE=1 SV=1
Sit-miR166h	Seita.3G181300.1		*				Conserved		1887.66	753.242	358.408	430.309	222.383	575.098	913.92	1.72667	13.8	0.866667	1.13	0.233333	0.0666667	5.92333	GO:0003924,GO:0005525,GO:0007264	K04392	Rac-like GTP-binding protein 2 OS=Oryza sativa subsp. japonica OX=39947 GN=RAC2 PE=2 SV=1
Sit-miR166h	Seita.3G395000.1		*		*		Conserved	HD-ZIP	1887.66	753.242	358.408	430.309	222.383	575.098	913.92	17.1367	30.8133	2.54333	10.49	8.93667	0.48	16.0967	GO:0003677,GO:0008289	K09338	Homeobox-leucine zipper protein HOX33 OS=Oryza sativa subsp. indica OX=39946 GN=HOX33 PE=2 SV=2
Sit-miR166h	Seita.5G028400.1		*	*	*		Conserved		1887.66	753.242	358.408	430.309	222.383	575.098	913.92	17.62	0.263333	0	14.2633	1.43667	0.07	0.143333	GO:0016491,GO:0055114		2-oxoglutarate-dependent dioxygenase 11 OS=Oryza sativa subsp. japonica OX=39947 GN=2ODD11 PE=1 SV=1
Sit-miR166h	Seita.5G141300.1		*	*	*		Conserved	HD-ZIP	1887.66	753.242	358.408	430.309	222.383	575.098	913.92	24.14	3.50333	0.376667	13.19	0.283333	1.94667	1.47667	GO:0003677,GO:0008289	K09338	Homeobox-leucine zipper protein HOX29 OS=Oryza sativa subsp. japonica OX=39947 GN=HOX29 PE=2 SV=2
Sit-miR166h	Seita.6G149100.1		*	*	*		Conserved		1887.66	753.242	358.408	430.309	222.383	575.098	913.92	0.03	0.0433333	0.00488	0.0533333	0.276667	0.00938	1.17667
Sit-miR166h	Seita.8G053600.1				*		Conserved		1887.66	753.242	358.408	430.309	222.383	575.098	913.92	9.89333	13.6167	11.21	14.22	14.2567	9.86667	15.5467	GO:0005515		Transcription factor GTE12 OS=Arabidopsis thaliana OX=3702 GN=GTE12 PE=2 SV=2
Sit-miR166h	Seita.8G187400.1			*			Conserved		1887.66	753.242	358.408	430.309	222.383	575.098	913.92	0.343333	0.153333	0.98	0.0733333	0.533333	1.04667	0.143333	GO:0043531		Disease resistance protein Pik-2 OS=Oryza sativa subsp. japonica OX=39947 GN=PIK-2 PE=3 SV=1
Sit-miR166h	Seita.9G158800.1		*		*		Conserved	HD-ZIP	1887.66	753.242	358.408	430.309	222.383	575.098	913.92	38.4367	50.86	3.89333	34	82.0133	1.80333	19.2233	GO:0003677,GO:0008289	K09338	Homeobox-leucine zipper protein HOX32 OS=Oryza sativa subsp. japonica OX=39947 GN=HOX32 PE=2 SV=1
Sit-miR166h	Seita.9G201600.1		*	*			Conserved		1887.66	753.242	358.408	430.309	222.383	575.098	913.92	0.266667	0.0533333	0.116667	0.133333	0.0766667	0.0366667	0.0733333
Sit-miR166h	Seita.9G219700.1		*	*	*		Conserved	HD-ZIP	1887.66	753.242	358.408	430.309	222.383	575.098	913.92	4.89	13.9933	7.27	4.9	15.27	8.71333	15.1967	GO:0003677,GO:0008289	K09338	Homeobox-leucine zipper protein HOX9 OS=Oryza sativa subsp. indica OX=39946 GN=HOX9 PE=2 SV=2
Sit-miR166h	Seita.9G529300.1		*	*	*		Conserved		1887.66	753.242	358.408	430.309	222.383	575.098	913.92	0.55	1.73	0.483333	0.59	0.586667	1.23	0.82	GO:0003676,GO:0003677,GO:0003916,GO:0003917,GO:0005694,GO:0006265,GO:0008270	K03165	DNA topoisomerase 3-alpha OS=Oryza sativa subsp. japonica OX=39947 GN=TOP3A PE=3 SV=1
Sit-miR166h	Seita.9G572600.1		*	*	*		Conserved	HD-ZIP	1887.66	753.242	358.408	430.309	222.383	575.098	913.92	14.1633	28.1433	8.76667	13.5567	24.58	5.57333	18.7833	GO:0003677,GO:0008289	K09338	Homeobox-leucine zipper protein HOX10 OS=Oryza sativa subsp. indica OX=39946 GN=HOX10 PE=2 SV=2
Sit-miR166i	Seita.1G270500.1		*	*	*		Conserved		53.4936	111.262	129.293	7.76912	14.4466	116.803	253.427	1.67333	0.19	0.82	10.3633	39.8867	26.88	0.883333	GO:0015297,GO:0016020,GO:0042910,GO:0055085	K03327	Protein DETOXIFICATION 49 OS=Arabidopsis thaliana OX=3702 GN=DTX49 PE=2 SV=1
Sit-miR166i	Seita.2G043000.1		*				Conserved		53.4936	111.262	129.293	7.76912	14.4466	116.803	253.427	0.763333	0.706667	0.263333	0.766667	0.613333	0.263333	0.47
Sit-miR166i	Seita.2G353800.1					*	Conserved		53.4936	111.262	129.293	7.76912	14.4466	116.803	253.427	0.36	9.10667	1.23667	2.49	8.27333	6.18	13.09
Sit-miR166i	Seita.3G181300.1		*				Conserved		53.4936	111.262	129.293	7.76912	14.4466	116.803	253.427	1.72667	13.8	0.866667	1.13	0.233333	0.0666667	5.92333	GO:0003924,GO:0005525,GO:0007264	K04392	Rac-like GTP-binding protein 2 OS=Oryza sativa subsp. japonica OX=39947 GN=RAC2 PE=2 SV=1
Sit-miR166i	Seita.3G395000.1	*	*	*	*		Conserved	HD-ZIP	53.4936	111.262	129.293	7.76912	14.4466	116.803	253.427	17.1367	30.8133	2.54333	10.49	8.93667	0.48	16.0967	GO:0003677,GO:0008289	K09338	Homeobox-leucine zipper protein HOX33 OS=Oryza sativa subsp. indica OX=39946 GN=HOX33 PE=2 SV=2
Sit-miR166i	Seita.5G028400.1		*	*	*		Conserved		53.4936	111.262	129.293	7.76912	14.4466	116.803	253.427	17.62	0.263333	0	14.2633	1.43667	0.07	0.143333	GO:0016491,GO:0055114		2-oxoglutarate-dependent dioxygenase 11 OS=Oryza sativa subsp. japonica OX=39947 GN=2ODD11 PE=1 SV=1
Sit-miR166i	Seita.5G141300.1	*	*	*	*		Conserved	HD-ZIP	53.4936	111.262	129.293	7.76912	14.4466	116.803	253.427	24.14	3.50333	0.376667	13.19	0.283333	1.94667	1.47667	GO:0003677,GO:0008289	K09338	Homeobox-leucine zipper protein HOX29 OS=Oryza sativa subsp. japonica OX=39947 GN=HOX29 PE=2 SV=2
Sit-miR166i	Seita.6G149100.1		*				Conserved		53.4936	111.262	129.293	7.76912	14.4466	116.803	253.427	0.03	0.0433333	0.00488	0.0533333	0.276667	0.00938	1.17667
Sit-miR166i	Seita.7G243800.1			*			Conserved		53.4936	111.262	129.293	7.76912	14.4466	116.803	253.427	16.8767	15.41	13.9833	32.6867	40.07	37.6833	23.14	GO:0006357,GO:0016538	K15188	Cyclin-T1-2 OS=Oryza sativa subsp. japonica OX=39947 GN=CYCT1_2 PE=2 SV=2
Sit-miR166i	Seita.9G158800.1		*	*	*		Conserved	HD-ZIP	53.4936	111.262	129.293	7.76912	14.4466	116.803	253.427	38.4367	50.86	3.89333	34	82.0133	1.80333	19.2233	GO:0003677,GO:0008289	K09338	Homeobox-leucine zipper protein HOX32 OS=Oryza sativa subsp. japonica OX=39947 GN=HOX32 PE=2 SV=1
Sit-miR166i	Seita.9G201600.1		*	*	*	*	Conserved		53.4936	111.262	129.293	7.76912	14.4466	116.803	253.427	0.266667	0.0533333	0.116667	0.133333	0.0766667	0.0366667	0.0733333
Sit-miR166i	Seita.9G219700.1	*	*	*	*		Conserved	HD-ZIP	53.4936	111.262	129.293	7.76912	14.4466	116.803	253.427	4.89	13.9933	7.27	4.9	15.27	8.71333	15.1967	GO:0003677,GO:0008289	K09338	Homeobox-leucine zipper protein HOX9 OS=Oryza sativa subsp. indica OX=39946 GN=HOX9 PE=2 SV=2
Sit-miR166i	Seita.9G529300.1		*	*	*		Conserved		53.4936	111.262	129.293	7.76912	14.4466	116.803	253.427	0.55	1.73	0.483333	0.59	0.586667	1.23	0.82	GO:0003676,GO:0003677,GO:0003916,GO:0003917,GO:0005694,GO:0006265,GO:0008270	K03165	DNA topoisomerase 3-alpha OS=Oryza sativa subsp. japonica OX=39947 GN=TOP3A PE=3 SV=1
Sit-miR166i	Seita.9G572600.1	*	*	*	*		Conserved	HD-ZIP	53.4936	111.262	129.293	7.76912	14.4466	116.803	253.427	14.1633	28.1433	8.76667	13.5567	24.58	5.57333	18.7833	GO:0003677,GO:0008289	K09338	Homeobox-leucine zipper protein HOX10 OS=Oryza sativa subsp. indica OX=39946 GN=HOX10 PE=2 SV=2
Sit-miR166j	Seita.2G066800.1		*	*			Conserved		3.23918	371.974	97.002	0.324958	32.5565	60.6571	983.391	0.383333	0.5	0.07	0.173333	0.0233333	0.2	0.646667	GO:0006486,GO:0016757		Probable glycosyltransferase At5g03795 OS=Arabidopsis thaliana OX=3702 GN=At5g03795 PE=3 SV=2
Sit-miR166j	Seita.2G174900.1		*				Conserved		3.23918	371.974	97.002	0.324958	32.5565	60.6571	983.391	0	0	0	0	0	0.04	0		K23893
Sit-miR166j	Seita.3G395000.1		*		*		Conserved	HD-ZIP	3.23918	371.974	97.002	0.324958	32.5565	60.6571	983.391	17.1367	30.8133	2.54333	10.49	8.93667	0.48	16.0967	GO:0003677,GO:0008289	K09338	Homeobox-leucine zipper protein HOX33 OS=Oryza sativa subsp. indica OX=39946 GN=HOX33 PE=2 SV=2
Sit-miR166j	Seita.4G127000.1		*				Conserved		3.23918	371.974	97.002	0.324958	32.5565	60.6571	983.391	0.653333	0.456667	0.21	0.356667	0.27	0.126667	1.07667	GO:0043531	K13457	Disease resistance protein Pik-2 OS=Oryza sativa subsp. japonica OX=39947 GN=PIK-2 PE=3 SV=1
Sit-miR166j	Seita.5G028400.1		*				Conserved		3.23918	371.974	97.002	0.324958	32.5565	60.6571	983.391	17.62	0.263333	0	14.2633	1.43667	0.07	0.143333	GO:0016491,GO:0055114		2-oxoglutarate-dependent dioxygenase 11 OS=Oryza sativa subsp. japonica OX=39947 GN=2ODD11 PE=1 SV=1
Sit-miR166j	Seita.5G141300.1	*	*		*		Conserved	HD-ZIP	3.23918	371.974	97.002	0.324958	32.5565	60.6571	983.391	24.14	3.50333	0.376667	13.19	0.283333	1.94667	1.47667	GO:0003677,GO:0008289	K09338	Homeobox-leucine zipper protein HOX29 OS=Oryza sativa subsp. japonica OX=39947 GN=HOX29 PE=2 SV=2
Sit-miR166j	Seita.6G149100.1		*	*	*		Conserved		3.23918	371.974	97.002	0.324958	32.5565	60.6571	983.391	0.03	0.0433333	0.00488	0.0533333	0.276667	0.00938	1.17667
Sit-miR166j	Seita.9G158800.1		*		*		Conserved	HD-ZIP	3.23918	371.974	97.002	0.324958	32.5565	60.6571	983.391	38.4367	50.86	3.89333	34	82.0133	1.80333	19.2233	GO:0003677,GO:0008289	K09338	Homeobox-leucine zipper protein HOX32 OS=Oryza sativa subsp. japonica OX=39947 GN=HOX32 PE=2 SV=1
Sit-miR166j	Seita.9G201600.1		*				Conserved		3.23918	371.974	97.002	0.324958	32.5565	60.6571	983.391	0.266667	0.0533333	0.116667	0.133333	0.0766667	0.0366667	0.0733333
Sit-miR166j	Seita.9G219700.1	*	*		*		Conserved	HD-ZIP	3.23918	371.974	97.002	0.324958	32.5565	60.6571	983.391	4.89	13.9933	7.27	4.9	15.27	8.71333	15.1967	GO:0003677,GO:0008289	K09338	Homeobox-leucine zipper protein HOX9 OS=Oryza sativa subsp. indica OX=39946 GN=HOX9 PE=2 SV=2
Sit-miR166j	Seita.9G529300.1		*	*	*		Conserved		3.23918	371.974	97.002	0.324958	32.5565	60.6571	983.391	0.55	1.73	0.483333	0.59	0.586667	1.23	0.82	GO:0003676,GO:0003677,GO:0003916,GO:0003917,GO:0005694,GO:0006265,GO:0008270	K03165	DNA topoisomerase 3-alpha OS=Oryza sativa subsp. japonica OX=39947 GN=TOP3A PE=3 SV=1
Sit-miR166j	Seita.9G572600.1	*	*		*		Conserved	HD-ZIP	3.23918	371.974	97.002	0.324958	32.5565	60.6571	983.391	14.1633	28.1433	8.76667	13.5567	24.58	5.57333	18.7833	GO:0003677,GO:0008289	K09338	Homeobox-leucine zipper protein HOX10 OS=Oryza sativa subsp. indica OX=39946 GN=HOX10 PE=2 SV=2
Sit-miR166k	Seita.2G066800.1		*	*			Conserved		3.33502	372.369	96.9833	0.344421	32.5565	60.6415	983.95	0.383333	0.5	0.07	0.173333	0.0233333	0.2	0.646667	GO:0006486,GO:0016757		Probable glycosyltransferase At5g03795 OS=Arabidopsis thaliana OX=3702 GN=At5g03795 PE=3 SV=2
Sit-miR166k	Seita.2G174900.1		*				Conserved		3.33502	372.369	96.9833	0.344421	32.5565	60.6415	983.95	0	0	0	0	0	0.04	0		K23893
Sit-miR166k	Seita.3G395000.1	*	*		*		Conserved	HD-ZIP	3.33502	372.369	96.9833	0.344421	32.5565	60.6415	983.95	17.1367	30.8133	2.54333	10.49	8.93667	0.48	16.0967	GO:0003677,GO:0008289	K09338	Homeobox-leucine zipper protein HOX33 OS=Oryza sativa subsp. indica OX=39946 GN=HOX33 PE=2 SV=2
Sit-miR166k	Seita.4G127000.1		*				Conserved		3.33502	372.369	96.9833	0.344421	32.5565	60.6415	983.95	0.653333	0.456667	0.21	0.356667	0.27	0.126667	1.07667	GO:0043531	K13457	Disease resistance protein Pik-2 OS=Oryza sativa subsp. japonica OX=39947 GN=PIK-2 PE=3 SV=1
Sit-miR166k	Seita.4G257200.1	*					Conserved		3.33502	372.369	96.9833	0.344421	32.5565	60.6415	983.95	4.25667	3.71	0.723333	2.12667	0.876667	0.296667	3.03	GO:0005515
Sit-miR166k	Seita.5G028400.1		*				Conserved		3.33502	372.369	96.9833	0.344421	32.5565	60.6415	983.95	17.62	0.263333	0	14.2633	1.43667	0.07	0.143333	GO:0016491,GO:0055114		2-oxoglutarate-dependent dioxygenase 11 OS=Oryza sativa subsp. japonica OX=39947 GN=2ODD11 PE=1 SV=1
Sit-miR166k	Seita.5G141300.1		*		*		Conserved	HD-ZIP	3.33502	372.369	96.9833	0.344421	32.5565	60.6415	983.95	24.14	3.50333	0.376667	13.19	0.283333	1.94667	1.47667	GO:0003677,GO:0008289	K09338	Homeobox-leucine zipper protein HOX29 OS=Oryza sativa subsp. japonica OX=39947 GN=HOX29 PE=2 SV=2
Sit-miR166k	Seita.6G149100.1		*	*	*		Conserved		3.33502	372.369	96.9833	0.344421	32.5565	60.6415	983.95	0.03	0.0433333	0.00488	0.0533333	0.276667	0.00938	1.17667
Sit-miR166k	Seita.9G158800.1		*		*		Conserved	HD-ZIP	3.33502	372.369	96.9833	0.344421	32.5565	60.6415	983.95	38.4367	50.86	3.89333	34	82.0133	1.80333	19.2233	GO:0003677,GO:0008289	K09338	Homeobox-leucine zipper protein HOX32 OS=Oryza sativa subsp. japonica OX=39947 GN=HOX32 PE=2 SV=1
Sit-miR166k	Seita.9G201600.1		*				Conserved		3.33502	372.369	96.9833	0.344421	32.5565	60.6415	983.95	0.266667	0.0533333	0.116667	0.133333	0.0766667	0.0366667	0.0733333
Sit-miR166k	Seita.9G219700.1	*	*		*		Conserved	HD-ZIP	3.33502	372.369	96.9833	0.344421	32.5565	60.6415	983.95	4.89	13.9933	7.27	4.9	15.27	8.71333	15.1967	GO:0003677,GO:0008289	K09338	Homeobox-leucine zipper protein HOX9 OS=Oryza sativa subsp. indica OX=39946 GN=HOX9 PE=2 SV=2
Sit-miR166k	Seita.9G529300.1		*	*	*		Conserved		3.33502	372.369	96.9833	0.344421	32.5565	60.6415	983.95	0.55	1.73	0.483333	0.59	0.586667	1.23	0.82	GO:0003676,GO:0003677,GO:0003916,GO:0003917,GO:0005694,GO:0006265,GO:0008270	K03165	DNA topoisomerase 3-alpha OS=Oryza sativa subsp. japonica OX=39947 GN=TOP3A PE=3 SV=1
Sit-miR166k	Seita.9G572600.1	*	*		*		Conserved	HD-ZIP	3.33502	372.369	96.9833	0.344421	32.5565	60.6415	983.95	14.1633	28.1433	8.76667	13.5567	24.58	5.57333	18.7833	GO:0003677,GO:0008289	K09338	Homeobox-leucine zipper protein HOX10 OS=Oryza sativa subsp. indica OX=39946 GN=HOX10 PE=2 SV=2
Sit-miR167a	Seita.1G028400.1					*	Conserved		84.3865	42.4613	69.7425	29.586	31.6328	66.1913	74.739	1.85667	3.11333	1.64667	0.913333	1.20333	0.94	10.31	GO:0005515,GO:0005634,GO:0006355	K14484	Auxin-responsive protein IAA7 OS=Oryza sativa subsp. japonica OX=39947 GN=IAA7 PE=2 SV=1
Sit-miR167a	Seita.1G036600.1		*				Conserved		84.3865	42.4613	69.7425	29.586	31.6328	66.1913	74.739	0.0266667	0.00666667	0	0.0533333	0	0.00666667	0.0166667	GO:0004672,GO:0005515,GO:0005524,GO:0006468		Receptor kinase-like protein Xa21 OS=Oryza sativa subsp. japonica OX=39947 GN=XA21 PE=1 SV=1
Sit-miR167a	Seita.1G115700.1		*				Conserved		84.3865	42.4613	69.7425	29.586	31.6328	66.1913	74.739	53.7633	0.00666667	0.0333333	2.16333	0.00666667	0.01	0.0124067	GO:0022857,GO:0055085	K02575	High-affinity nitrate transporter 2.1 OS=Oryza sativa subsp. japonica OX=39947 GN=NRT2.1 PE=1 SV=1
Sit-miR167a	Seita.1G159700.1					*	Conserved		84.3865	42.4613	69.7425	29.586	31.6328	66.1913	74.739	0.166667	0	0	0.123333	0.02	0	0.356667	GO:0004672,GO:0005524,GO:0006468	K08818	Putative cyclin-dependent kinase F-2 OS=Oryza sativa subsp. japonica OX=39947 GN=CDKF-2 PE=3 SV=1
Sit-miR167a	Seita.1G266600.1		*				Conserved		84.3865	42.4613	69.7425	29.586	31.6328	66.1913	74.739	0	0	0	0.00666667	0	0	0.19	GO:0004252,GO:0006508,GO:0008236		Subtilisin-like protease 4 OS=Lotus japonicus OX=34305 GN=SBTM4 PE=2 SV=1
Sit-miR167a	Seita.2G054300.1				*	*	Conserved		84.3865	42.4613	69.7425	29.586	31.6328	66.1913	74.739	1.62333	0.546667	0.29	0.11	0.27	0.176667	1.43667
Sit-miR167a	Seita.2G394100.1				*		Conserved		84.3865	42.4613	69.7425	29.586	31.6328	66.1913	74.739	2.94333	2.1	0.483333	1.03667	0.896667	0.12	2.95333	GO:0003676,GO:0004386,GO:0005524	K12818	ATP-dependent RNA helicase DEAH11, chloroplastic OS=Arabidopsis thaliana OX=3702 GN=At4g01020 PE=3 SV=1
Sit-miR167a	Seita.3G066900.1		*	*	*		Conserved		84.3865	42.4613	69.7425	29.586	31.6328	66.1913	74.739	10.6967	12.0633	2.36333	7.37333	5.71	1.63	8.34333	GO:0003723	K17943	Pumilio homolog 1 OS=Arabidopsis thaliana OX=3702 GN=APUM1 PE=1 SV=1
Sit-miR167a	Seita.4G172500.1					*	Conserved		84.3865	42.4613	69.7425	29.586	31.6328	66.1913	74.739	5.52	0	0.02	0.91	0	0	0			RING-H2 finger protein ATL32 OS=Arabidopsis thaliana OX=3702 GN=ATL32 PE=2 SV=3
Sit-miR167a	Seita.5G181400.1					*	Conserved		84.3865	42.4613	69.7425	29.586	31.6328	66.1913	74.739	1.26	41.4933	0.0466667	0.326667	0.01	0	33			Stress-response A/B barrel domain-containing protein HS1 OS=Arabidopsis thaliana OX=3702 GN=HS1 PE=1 SV=1
Sit-miR167a	Seita.5G216800.1					*	Conserved	MYB_related	84.3865	42.4613	69.7425	29.586	31.6328	66.1913	74.739	12.2567	11.1033	12.7767	21.2133	17.5967	15.7233	24.7867	GO:0003676,GO:0003677,GO:0008270		Transcription factor KUA1 OS=Arabidopsis thaliana OX=3702 GN=KUA1 PE=1 SV=1
Sit-miR167a	Seita.5G411100.1		*				Conserved		84.3865	42.4613	69.7425	29.586	31.6328	66.1913	74.739	0.396667	0.72	0.993333	11.64	63.97	4.33333	1.01	GO:0004672,GO:0005515,GO:0005524,GO:0006468		Integrin-linked protein kinase 1 OS=Arabidopsis thaliana OX=3702 GN=ILK1 PE=1 SV=1
Sit-miR167a	Seita.7G133000.1		*				Conserved		84.3865	42.4613	69.7425	29.586	31.6328	66.1913	74.739	9.61333	7.62333	4.52	9.07	9.75333	7.18	11.2133
Sit-miR167a	Seita.9G111400.1				*		Conserved		84.3865	42.4613	69.7425	29.586	31.6328	66.1913	74.739	7.56667	16.71	1.5	6.16667	0.926667	0.713333	9.76	GO:0004672,GO:0005515,GO:0005524,GO:0006468		Probable LRR receptor-like serine/threonine-protein kinase At2g16250 OS=Arabidopsis thaliana OX=3702 GN=At2g16250 PE=1 SV=1
Sit-miR167a	Seita.9G272700.1					*	Conserved	NAC	84.3865	42.4613	69.7425	29.586	31.6328	66.1913	74.739	6.34333	1.26333	1.47667	11.2567	8.04	3.21333	2.59667	GO:0003677,GO:0006355
Sit-miR167b	Seita.1G028400.1					*	Conserved		367.904	127.083	716.404	160.475	227.948	1615.85	367.445	1.85667	3.11333	1.64667	0.913333	1.20333	0.94	10.31	GO:0005515,GO:0005634,GO:0006355	K14484	Auxin-responsive protein IAA7 OS=Oryza sativa subsp. japonica OX=39947 GN=IAA7 PE=2 SV=1
Sit-miR167b	Seita.1G036600.1		*				Conserved		367.904	127.083	716.404	160.475	227.948	1615.85	367.445	0.0266667	0.00666667	0	0.0533333	0	0.00666667	0.0166667	GO:0004672,GO:0005515,GO:0005524,GO:0006468		Receptor kinase-like protein Xa21 OS=Oryza sativa subsp. japonica OX=39947 GN=XA21 PE=1 SV=1
Sit-miR167b	Seita.1G115700.1		*				Conserved		367.904	127.083	716.404	160.475	227.948	1615.85	367.445	53.7633	0.00666667	0.0333333	2.16333	0.00666667	0.01	0.0124067	GO:0022857,GO:0055085	K02575	High-affinity nitrate transporter 2.1 OS=Oryza sativa subsp. japonica OX=39947 GN=NRT2.1 PE=1 SV=1
Sit-miR167b	Seita.1G266600.1		*				Conserved		367.904	127.083	716.404	160.475	227.948	1615.85	367.445	0	0	0	0.00666667	0	0	0.19	GO:0004252,GO:0006508,GO:0008236		Subtilisin-like protease 4 OS=Lotus japonicus OX=34305 GN=SBTM4 PE=2 SV=1
Sit-miR167b	Seita.2G054300.1				*	*	Conserved		367.904	127.083	716.404	160.475	227.948	1615.85	367.445	1.62333	0.546667	0.29	0.11	0.27	0.176667	1.43667
Sit-miR167b	Seita.3G066900.1		*		*		Conserved		367.904	127.083	716.404	160.475	227.948	1615.85	367.445	10.6967	12.0633	2.36333	7.37333	5.71	1.63	8.34333	GO:0003723	K17943	Pumilio homolog 1 OS=Arabidopsis thaliana OX=3702 GN=APUM1 PE=1 SV=1
Sit-miR167b	Seita.3G380900.1					*	Conserved		367.904	127.083	716.404	160.475	227.948	1615.85	367.445	0.316667	0.1	0.65	0.446667	1.44	1.01667	0.513333
Sit-miR167b	Seita.5G181400.1					*	Conserved		367.904	127.083	716.404	160.475	227.948	1615.85	367.445	1.26	41.4933	0.0466667	0.326667	0.01	0	33			Stress-response A/B barrel domain-containing protein HS1 OS=Arabidopsis thaliana OX=3702 GN=HS1 PE=1 SV=1
Sit-miR167b	Seita.5G216800.1					*	Conserved	MYB_related	367.904	127.083	716.404	160.475	227.948	1615.85	367.445	12.2567	11.1033	12.7767	21.2133	17.5967	15.7233	24.7867	GO:0003676,GO:0003677,GO:0008270		Transcription factor KUA1 OS=Arabidopsis thaliana OX=3702 GN=KUA1 PE=1 SV=1
Sit-miR167b	Seita.5G411100.1		*				Conserved		367.904	127.083	716.404	160.475	227.948	1615.85	367.445	0.396667	0.72	0.993333	11.64	63.97	4.33333	1.01	GO:0004672,GO:0005515,GO:0005524,GO:0006468		Integrin-linked protein kinase 1 OS=Arabidopsis thaliana OX=3702 GN=ILK1 PE=1 SV=1
Sit-miR167b	Seita.7G133000.1		*				Conserved		367.904	127.083	716.404	160.475	227.948	1615.85	367.445	9.61333	7.62333	4.52	9.07	9.75333	7.18	11.2133
Sit-miR167c	Seita.1G028400.1					*	Conserved		367.152	126.796	716.349	160.274	227.704	1616.43	367.35	1.85667	3.11333	1.64667	0.913333	1.20333	0.94	10.31	GO:0005515,GO:0005634,GO:0006355	K14484	Auxin-responsive protein IAA7 OS=Oryza sativa subsp. japonica OX=39947 GN=IAA7 PE=2 SV=1
Sit-miR167c	Seita.1G036600.1		*				Conserved		367.152	126.796	716.349	160.274	227.704	1616.43	367.35	0.0266667	0.00666667	0	0.0533333	0	0.00666667	0.0166667	GO:0004672,GO:0005515,GO:0005524,GO:0006468		Receptor kinase-like protein Xa21 OS=Oryza sativa subsp. japonica OX=39947 GN=XA21 PE=1 SV=1
Sit-miR167c	Seita.1G115700.1		*				Conserved		367.152	126.796	716.349	160.274	227.704	1616.43	367.35	53.7633	0.00666667	0.0333333	2.16333	0.00666667	0.01	0.0124067	GO:0022857,GO:0055085	K02575	High-affinity nitrate transporter 2.1 OS=Oryza sativa subsp. japonica OX=39947 GN=NRT2.1 PE=1 SV=1
Sit-miR167c	Seita.1G266600.1		*				Conserved		367.152	126.796	716.349	160.274	227.704	1616.43	367.35	0	0	0	0.00666667	0	0	0.19	GO:0004252,GO:0006508,GO:0008236		Subtilisin-like protease 4 OS=Lotus japonicus OX=34305 GN=SBTM4 PE=2 SV=1
Sit-miR167c	Seita.2G054300.1				*	*	Conserved		367.152	126.796	716.349	160.274	227.704	1616.43	367.35	1.62333	0.546667	0.29	0.11	0.27	0.176667	1.43667
Sit-miR167c	Seita.3G066900.1		*		*		Conserved		367.152	126.796	716.349	160.274	227.704	1616.43	367.35	10.6967	12.0633	2.36333	7.37333	5.71	1.63	8.34333	GO:0003723	K17943	Pumilio homolog 1 OS=Arabidopsis thaliana OX=3702 GN=APUM1 PE=1 SV=1
Sit-miR167c	Seita.3G380900.1					*	Conserved		367.152	126.796	716.349	160.274	227.704	1616.43	367.35	0.316667	0.1	0.65	0.446667	1.44	1.01667	0.513333
Sit-miR167c	Seita.5G181400.1					*	Conserved		367.152	126.796	716.349	160.274	227.704	1616.43	367.35	1.26	41.4933	0.0466667	0.326667	0.01	0	33			Stress-response A/B barrel domain-containing protein HS1 OS=Arabidopsis thaliana OX=3702 GN=HS1 PE=1 SV=1
Sit-miR167c	Seita.5G216800.1					*	Conserved	MYB_related	367.152	126.796	716.349	160.274	227.704	1616.43	367.35	12.2567	11.1033	12.7767	21.2133	17.5967	15.7233	24.7867	GO:0003676,GO:0003677,GO:0008270		Transcription factor KUA1 OS=Arabidopsis thaliana OX=3702 GN=KUA1 PE=1 SV=1
Sit-miR167c	Seita.5G411100.1		*				Conserved		367.152	126.796	716.349	160.274	227.704	1616.43	367.35	0.396667	0.72	0.993333	11.64	63.97	4.33333	1.01	GO:0004672,GO:0005515,GO:0005524,GO:0006468		Integrin-linked protein kinase 1 OS=Arabidopsis thaliana OX=3702 GN=ILK1 PE=1 SV=1
Sit-miR167c	Seita.7G133000.1		*				Conserved		367.152	126.796	716.349	160.274	227.704	1616.43	367.35	9.61333	7.62333	4.52	9.07	9.75333	7.18	11.2133
Sit-miR167d	Seita.1G028400.1					*	Conserved		366.664	126.164	715.366	160.171	226.722	1615.96	367.119	1.85667	3.11333	1.64667	0.913333	1.20333	0.94	10.31	GO:0005515,GO:0005634,GO:0006355	K14484	Auxin-responsive protein IAA7 OS=Oryza sativa subsp. japonica OX=39947 GN=IAA7 PE=2 SV=1
Sit-miR167d	Seita.1G036600.1		*				Conserved		366.664	126.164	715.366	160.171	226.722	1615.96	367.119	0.0266667	0.00666667	0	0.0533333	0	0.00666667	0.0166667	GO:0004672,GO:0005515,GO:0005524,GO:0006468		Receptor kinase-like protein Xa21 OS=Oryza sativa subsp. japonica OX=39947 GN=XA21 PE=1 SV=1
Sit-miR167d	Seita.1G115700.1		*				Conserved		366.664	126.164	715.366	160.171	226.722	1615.96	367.119	53.7633	0.00666667	0.0333333	2.16333	0.00666667	0.01	0.0124067	GO:0022857,GO:0055085	K02575	High-affinity nitrate transporter 2.1 OS=Oryza sativa subsp. japonica OX=39947 GN=NRT2.1 PE=1 SV=1
Sit-miR167d	Seita.1G266600.1		*				Conserved		366.664	126.164	715.366	160.171	226.722	1615.96	367.119	0	0	0	0.00666667	0	0	0.19	GO:0004252,GO:0006508,GO:0008236		Subtilisin-like protease 4 OS=Lotus japonicus OX=34305 GN=SBTM4 PE=2 SV=1
Sit-miR167d	Seita.2G054300.1				*	*	Conserved		366.664	126.164	715.366	160.171	226.722	1615.96	367.119	1.62333	0.546667	0.29	0.11	0.27	0.176667	1.43667
Sit-miR167d	Seita.3G066900.1		*		*		Conserved		366.664	126.164	715.366	160.171	226.722	1615.96	367.119	10.6967	12.0633	2.36333	7.37333	5.71	1.63	8.34333	GO:0003723	K17943	Pumilio homolog 1 OS=Arabidopsis thaliana OX=3702 GN=APUM1 PE=1 SV=1
Sit-miR167d	Seita.3G380900.1					*	Conserved		366.664	126.164	715.366	160.171	226.722	1615.96	367.119	0.316667	0.1	0.65	0.446667	1.44	1.01667	0.513333
Sit-miR167d	Seita.5G181400.1					*	Conserved		366.664	126.164	715.366	160.171	226.722	1615.96	367.119	1.26	41.4933	0.0466667	0.326667	0.01	0	33			Stress-response A/B barrel domain-containing protein HS1 OS=Arabidopsis thaliana OX=3702 GN=HS1 PE=1 SV=1
Sit-miR167d	Seita.5G216800.1					*	Conserved	MYB_related	366.664	126.164	715.366	160.171	226.722	1615.96	367.119	12.2567	11.1033	12.7767	21.2133	17.5967	15.7233	24.7867	GO:0003676,GO:0003677,GO:0008270		Transcription factor KUA1 OS=Arabidopsis thaliana OX=3702 GN=KUA1 PE=1 SV=1
Sit-miR167d	Seita.5G411100.1		*				Conserved		366.664	126.164	715.366	160.171	226.722	1615.96	367.119	0.396667	0.72	0.993333	11.64	63.97	4.33333	1.01	GO:0004672,GO:0005515,GO:0005524,GO:0006468		Integrin-linked protein kinase 1 OS=Arabidopsis thaliana OX=3702 GN=ILK1 PE=1 SV=1
Sit-miR167d	Seita.7G133000.1		*				Conserved		366.664	126.164	715.366	160.171	226.722	1615.96	367.119	9.61333	7.62333	4.52	9.07	9.75333	7.18	11.2133
Sit-miR167e	Seita.1G028400.1					*	Conserved		366.921	126.133	715.105	160.152	226.651	1615.72	367.092	1.85667	3.11333	1.64667	0.913333	1.20333	0.94	10.31	GO:0005515,GO:0005634,GO:0006355	K14484	Auxin-responsive protein IAA7 OS=Oryza sativa subsp. japonica OX=39947 GN=IAA7 PE=2 SV=1
Sit-miR167e	Seita.1G036600.1		*				Conserved		366.921	126.133	715.105	160.152	226.651	1615.72	367.092	0.0266667	0.00666667	0	0.0533333	0	0.00666667	0.0166667	GO:0004672,GO:0005515,GO:0005524,GO:0006468		Receptor kinase-like protein Xa21 OS=Oryza sativa subsp. japonica OX=39947 GN=XA21 PE=1 SV=1
Sit-miR167e	Seita.1G115700.1		*				Conserved		366.921	126.133	715.105	160.152	226.651	1615.72	367.092	53.7633	0.00666667	0.0333333	2.16333	0.00666667	0.01	0.0124067	GO:0022857,GO:0055085	K02575	High-affinity nitrate transporter 2.1 OS=Oryza sativa subsp. japonica OX=39947 GN=NRT2.1 PE=1 SV=1
Sit-miR167e	Seita.1G266600.1		*				Conserved		366.921	126.133	715.105	160.152	226.651	1615.72	367.092	0	0	0	0.00666667	0	0	0.19	GO:0004252,GO:0006508,GO:0008236		Subtilisin-like protease 4 OS=Lotus japonicus OX=34305 GN=SBTM4 PE=2 SV=1
Sit-miR167e	Seita.2G054300.1				*	*	Conserved		366.921	126.133	715.105	160.152	226.651	1615.72	367.092	1.62333	0.546667	0.29	0.11	0.27	0.176667	1.43667
Sit-miR167e	Seita.3G066900.1		*		*		Conserved		366.921	126.133	715.105	160.152	226.651	1615.72	367.092	10.6967	12.0633	2.36333	7.37333	5.71	1.63	8.34333	GO:0003723	K17943	Pumilio homolog 1 OS=Arabidopsis thaliana OX=3702 GN=APUM1 PE=1 SV=1
Sit-miR167e	Seita.3G380900.1					*	Conserved		366.921	126.133	715.105	160.152	226.651	1615.72	367.092	0.316667	0.1	0.65	0.446667	1.44	1.01667	0.513333
Sit-miR167e	Seita.5G181400.1					*	Conserved		366.921	126.133	715.105	160.152	226.651	1615.72	367.092	1.26	41.4933	0.0466667	0.326667	0.01	0	33			Stress-response A/B barrel domain-containing protein HS1 OS=Arabidopsis thaliana OX=3702 GN=HS1 PE=1 SV=1
Sit-miR167e	Seita.5G216800.1					*	Conserved	MYB_related	366.921	126.133	715.105	160.152	226.651	1615.72	367.092	12.2567	11.1033	12.7767	21.2133	17.5967	15.7233	24.7867	GO:0003676,GO:0003677,GO:0008270		Transcription factor KUA1 OS=Arabidopsis thaliana OX=3702 GN=KUA1 PE=1 SV=1
Sit-miR167e	Seita.5G411100.1		*				Conserved		366.921	126.133	715.105	160.152	226.651	1615.72	367.092	0.396667	0.72	0.993333	11.64	63.97	4.33333	1.01	GO:0004672,GO:0005515,GO:0005524,GO:0006468		Integrin-linked protein kinase 1 OS=Arabidopsis thaliana OX=3702 GN=ILK1 PE=1 SV=1
Sit-miR167e	Seita.7G133000.1		*				Conserved		366.921	126.133	715.105	160.152	226.651	1615.72	367.092	9.61333	7.62333	4.52	9.07	9.75333	7.18	11.2133
Sit-miR167f	Seita.1G028400.1					*	Conserved		367.6	126.466	715.31	160.411	226.966	1615.38	367.213	1.85667	3.11333	1.64667	0.913333	1.20333	0.94	10.31	GO:0005515,GO:0005634,GO:0006355	K14484	Auxin-responsive protein IAA7 OS=Oryza sativa subsp. japonica OX=39947 GN=IAA7 PE=2 SV=1
Sit-miR167f	Seita.1G036600.1		*				Conserved		367.6	126.466	715.31	160.411	226.966	1615.38	367.213	0.0266667	0.00666667	0	0.0533333	0	0.00666667	0.0166667	GO:0004672,GO:0005515,GO:0005524,GO:0006468		Receptor kinase-like protein Xa21 OS=Oryza sativa subsp. japonica OX=39947 GN=XA21 PE=1 SV=1
Sit-miR167f	Seita.1G115700.1		*				Conserved		367.6	126.466	715.31	160.411	226.966	1615.38	367.213	53.7633	0.00666667	0.0333333	2.16333	0.00666667	0.01	0.0124067	GO:0022857,GO:0055085	K02575	High-affinity nitrate transporter 2.1 OS=Oryza sativa subsp. japonica OX=39947 GN=NRT2.1 PE=1 SV=1
Sit-miR167f	Seita.1G266600.1		*				Conserved		367.6	126.466	715.31	160.411	226.966	1615.38	367.213	0	0	0	0.00666667	0	0	0.19	GO:0004252,GO:0006508,GO:0008236		Subtilisin-like protease 4 OS=Lotus japonicus OX=34305 GN=SBTM4 PE=2 SV=1
Sit-miR167f	Seita.2G054300.1				*	*	Conserved		367.6	126.466	715.31	160.411	226.966	1615.38	367.213	1.62333	0.546667	0.29	0.11	0.27	0.176667	1.43667
Sit-miR167f	Seita.3G066900.1		*		*		Conserved		367.6	126.466	715.31	160.411	226.966	1615.38	367.213	10.6967	12.0633	2.36333	7.37333	5.71	1.63	8.34333	GO:0003723	K17943	Pumilio homolog 1 OS=Arabidopsis thaliana OX=3702 GN=APUM1 PE=1 SV=1
Sit-miR167f	Seita.3G380900.1					*	Conserved		367.6	126.466	715.31	160.411	226.966	1615.38	367.213	0.316667	0.1	0.65	0.446667	1.44	1.01667	0.513333
Sit-miR167f	Seita.5G181400.1					*	Conserved		367.6	126.466	715.31	160.411	226.966	1615.38	367.213	1.26	41.4933	0.0466667	0.326667	0.01	0	33			Stress-response A/B barrel domain-containing protein HS1 OS=Arabidopsis thaliana OX=3702 GN=HS1 PE=1 SV=1
Sit-miR167f	Seita.5G216800.1					*	Conserved	MYB_related	367.6	126.466	715.31	160.411	226.966	1615.38	367.213	12.2567	11.1033	12.7767	21.2133	17.5967	15.7233	24.7867	GO:0003676,GO:0003677,GO:0008270		Transcription factor KUA1 OS=Arabidopsis thaliana OX=3702 GN=KUA1 PE=1 SV=1
Sit-miR167f	Seita.5G411100.1		*				Conserved		367.6	126.466	715.31	160.411	226.966	1615.38	367.213	0.396667	0.72	0.993333	11.64	63.97	4.33333	1.01	GO:0004672,GO:0005515,GO:0005524,GO:0006468		Integrin-linked protein kinase 1 OS=Arabidopsis thaliana OX=3702 GN=ILK1 PE=1 SV=1
Sit-miR167f	Seita.7G133000.1		*				Conserved		367.6	126.466	715.31	160.411	226.966	1615.38	367.213	9.61333	7.62333	4.52	9.07	9.75333	7.18	11.2133
Sit-miR167g	Seita.1G028400.1					*	Conserved		366.194	125.898	713.612	159.597	226.474	1614.97	366.666	1.85667	3.11333	1.64667	0.913333	1.20333	0.94	10.31	GO:0005515,GO:0005634,GO:0006355	K14484	Auxin-responsive protein IAA7 OS=Oryza sativa subsp. japonica OX=39947 GN=IAA7 PE=2 SV=1
Sit-miR167g	Seita.1G036600.1		*				Conserved		366.194	125.898	713.612	159.597	226.474	1614.97	366.666	0.0266667	0.00666667	0	0.0533333	0	0.00666667	0.0166667	GO:0004672,GO:0005515,GO:0005524,GO:0006468		Receptor kinase-like protein Xa21 OS=Oryza sativa subsp. japonica OX=39947 GN=XA21 PE=1 SV=1
Sit-miR167g	Seita.1G115700.1		*				Conserved		366.194	125.898	713.612	159.597	226.474	1614.97	366.666	53.7633	0.00666667	0.0333333	2.16333	0.00666667	0.01	0.0124067	GO:0022857,GO:0055085	K02575	High-affinity nitrate transporter 2.1 OS=Oryza sativa subsp. japonica OX=39947 GN=NRT2.1 PE=1 SV=1
Sit-miR167g	Seita.1G266600.1		*				Conserved		366.194	125.898	713.612	159.597	226.474	1614.97	366.666	0	0	0	0.00666667	0	0	0.19	GO:0004252,GO:0006508,GO:0008236		Subtilisin-like protease 4 OS=Lotus japonicus OX=34305 GN=SBTM4 PE=2 SV=1
Sit-miR167g	Seita.2G054300.1				*	*	Conserved		366.194	125.898	713.612	159.597	226.474	1614.97	366.666	1.62333	0.546667	0.29	0.11	0.27	0.176667	1.43667
Sit-miR167g	Seita.3G066900.1		*		*		Conserved		366.194	125.898	713.612	159.597	226.474	1614.97	366.666	10.6967	12.0633	2.36333	7.37333	5.71	1.63	8.34333	GO:0003723	K17943	Pumilio homolog 1 OS=Arabidopsis thaliana OX=3702 GN=APUM1 PE=1 SV=1
Sit-miR167g	Seita.3G380900.1					*	Conserved		366.194	125.898	713.612	159.597	226.474	1614.97	366.666	0.316667	0.1	0.65	0.446667	1.44	1.01667	0.513333
Sit-miR167g	Seita.5G181400.1					*	Conserved		366.194	125.898	713.612	159.597	226.474	1614.97	366.666	1.26	41.4933	0.0466667	0.326667	0.01	0	33			Stress-response A/B barrel domain-containing protein HS1 OS=Arabidopsis thaliana OX=3702 GN=HS1 PE=1 SV=1
Sit-miR167g	Seita.5G216800.1					*	Conserved	MYB_related	366.194	125.898	713.612	159.597	226.474	1614.97	366.666	12.2567	11.1033	12.7767	21.2133	17.5967	15.7233	24.7867	GO:0003676,GO:0003677,GO:0008270		Transcription factor KUA1 OS=Arabidopsis thaliana OX=3702 GN=KUA1 PE=1 SV=1
Sit-miR167g	Seita.5G411100.1		*				Conserved		366.194	125.898	713.612	159.597	226.474	1614.97	366.666	0.396667	0.72	0.993333	11.64	63.97	4.33333	1.01	GO:0004672,GO:0005515,GO:0005524,GO:0006468		Integrin-linked protein kinase 1 OS=Arabidopsis thaliana OX=3702 GN=ILK1 PE=1 SV=1
Sit-miR167g	Seita.7G133000.1		*				Conserved		366.194	125.898	713.612	159.597	226.474	1614.97	366.666	9.61333	7.62333	4.52	9.07	9.75333	7.18	11.2133
Sit-miR167h	Seita.1G036600.1		*				Conserved		13.7568	13.3048	13.1339	2.52614	3.25798	17.2522	25.6656	0.0266667	0.00666667	0	0.0533333	0	0.00666667	0.0166667	GO:0004672,GO:0005515,GO:0005524,GO:0006468		Receptor kinase-like protein Xa21 OS=Oryza sativa subsp. japonica OX=39947 GN=XA21 PE=1 SV=1
Sit-miR167h	Seita.1G115700.1		*				Conserved		13.7568	13.3048	13.1339	2.52614	3.25798	17.2522	25.6656	53.7633	0.00666667	0.0333333	2.16333	0.00666667	0.01	0.0124067	GO:0022857,GO:0055085	K02575	High-affinity nitrate transporter 2.1 OS=Oryza sativa subsp. japonica OX=39947 GN=NRT2.1 PE=1 SV=1
Sit-miR167h	Seita.1G159700.1					*	Conserved		13.7568	13.3048	13.1339	2.52614	3.25798	17.2522	25.6656	0.166667	0	0	0.123333	0.02	0	0.356667	GO:0004672,GO:0005524,GO:0006468	K08818	Putative cyclin-dependent kinase F-2 OS=Oryza sativa subsp. japonica OX=39947 GN=CDKF-2 PE=3 SV=1
Sit-miR167h	Seita.1G266600.1		*				Conserved		13.7568	13.3048	13.1339	2.52614	3.25798	17.2522	25.6656	0	0	0	0.00666667	0	0	0.19	GO:0004252,GO:0006508,GO:0008236		Subtilisin-like protease 4 OS=Lotus japonicus OX=34305 GN=SBTM4 PE=2 SV=1
Sit-miR167h	Seita.2G054300.1				*	*	Conserved		13.7568	13.3048	13.1339	2.52614	3.25798	17.2522	25.6656	1.62333	0.546667	0.29	0.11	0.27	0.176667	1.43667
Sit-miR167h	Seita.3G020000.1	*		*	*		Conserved	ARF	13.7568	13.3048	13.1339	2.52614	3.25798	17.2522	25.6656	6.56333	54.72	5.18333	4.33333	27.36	6.76667	17.8767	GO:0003677,GO:0005515,GO:0005634,GO:0006355,GO:0009725		Auxin response factor 12 OS=Oryza sativa subsp. indica OX=39946 GN=ARF12 PE=3 SV=1
Sit-miR167h	Seita.3G066900.1		*		*		Conserved		13.7568	13.3048	13.1339	2.52614	3.25798	17.2522	25.6656	10.6967	12.0633	2.36333	7.37333	5.71	1.63	8.34333	GO:0003723	K17943	Pumilio homolog 1 OS=Arabidopsis thaliana OX=3702 GN=APUM1 PE=1 SV=1
Sit-miR167h	Seita.3G223000.1					*	Conserved		13.7568	13.3048	13.1339	2.52614	3.25798	17.2522	25.6656	0.49	24.2533	37.9367	0.426667	42.1367	7.04	6.94	GO:0016747		BAHD acyltransferase DCR OS=Arabidopsis thaliana OX=3702 GN=DCR PE=2 SV=1
Sit-miR167h	Seita.3G394000.1	*					Conserved	ARF	13.7568	13.3048	13.1339	2.52614	3.25798	17.2522	25.6656	13.2567	39.42	5.54667	4.41	4.72667	0.786667	24.3667	GO:0003677,GO:0005515,GO:0005634,GO:0006355,GO:0009725		Auxin response factor 25 OS=Oryza sativa subsp. japonica OX=39947 GN=ARF25 PE=2 SV=1
Sit-miR167h	Seita.4G172500.1					*	Conserved		13.7568	13.3048	13.1339	2.52614	3.25798	17.2522	25.6656	5.52	0	0.02	0.91	0	0	0			RING-H2 finger protein ATL32 OS=Arabidopsis thaliana OX=3702 GN=ATL32 PE=2 SV=3
Sit-miR167h	Seita.4G262300.1	*					Conserved	ARF	13.7568	13.3048	13.1339	2.52614	3.25798	17.2522	25.6656	22.2667	53.5433	9.57667	29.3033	74.19	11.4533	48.0533	GO:0003677,GO:0005515,GO:0005634,GO:0006355,GO:0009725		Auxin response factor 17 OS=Oryza sativa subsp. japonica OX=39947 GN=ARF17 PE=2 SV=1
Sit-miR167h	Seita.5G216800.1					*	Conserved	MYB_related	13.7568	13.3048	13.1339	2.52614	3.25798	17.2522	25.6656	12.2567	11.1033	12.7767	21.2133	17.5967	15.7233	24.7867	GO:0003676,GO:0003677,GO:0008270		Transcription factor KUA1 OS=Arabidopsis thaliana OX=3702 GN=KUA1 PE=1 SV=1
Sit-miR167h	Seita.5G411100.1		*				Conserved		13.7568	13.3048	13.1339	2.52614	3.25798	17.2522	25.6656	0.396667	0.72	0.993333	11.64	63.97	4.33333	1.01	GO:0004672,GO:0005515,GO:0005524,GO:0006468		Integrin-linked protein kinase 1 OS=Arabidopsis thaliana OX=3702 GN=ILK1 PE=1 SV=1
Sit-miR167h	Seita.7G133000.1		*				Conserved		13.7568	13.3048	13.1339	2.52614	3.25798	17.2522	25.6656	9.61333	7.62333	4.52	9.07	9.75333	7.18	11.2133
Sit-miR167h	Seita.9G272700.1					*	Conserved	NAC	13.7568	13.3048	13.1339	2.52614	3.25798	17.2522	25.6656	6.34333	1.26333	1.47667	11.2567	8.04	3.21333	2.59667	GO:0003677,GO:0006355
Sit-miR167h	Seita.9G345400.1					*	Conserved		13.7568	13.3048	13.1339	2.52614	3.25798	17.2522	25.6656	0.0966667	0.0166667	0	0.336667	0.0633333	0.07	0	GO:0005515,GO:0006749	K00799	Probable glutathione S-transferase GSTU6 OS=Oryza sativa subsp. japonica OX=39947 GN=GSTU6 PE=2 SV=2
Sit-miR167i	Seita.1G036600.1		*				Conserved		13.7568	13.3048	13.1339	2.52614	3.25798	17.2522	25.6656	0.0266667	0.00666667	0	0.0533333	0	0.00666667	0.0166667	GO:0004672,GO:0005515,GO:0005524,GO:0006468		Receptor kinase-like protein Xa21 OS=Oryza sativa subsp. japonica OX=39947 GN=XA21 PE=1 SV=1
Sit-miR167i	Seita.1G115700.1		*				Conserved		13.7568	13.3048	13.1339	2.52614	3.25798	17.2522	25.6656	53.7633	0.00666667	0.0333333	2.16333	0.00666667	0.01	0.0124067	GO:0022857,GO:0055085	K02575	High-affinity nitrate transporter 2.1 OS=Oryza sativa subsp. japonica OX=39947 GN=NRT2.1 PE=1 SV=1
Sit-miR167i	Seita.1G159700.1					*	Conserved		13.7568	13.3048	13.1339	2.52614	3.25798	17.2522	25.6656	0.166667	0	0	0.123333	0.02	0	0.356667	GO:0004672,GO:0005524,GO:0006468	K08818	Putative cyclin-dependent kinase F-2 OS=Oryza sativa subsp. japonica OX=39947 GN=CDKF-2 PE=3 SV=1
Sit-miR167i	Seita.1G266600.1		*				Conserved		13.7568	13.3048	13.1339	2.52614	3.25798	17.2522	25.6656	0	0	0	0.00666667	0	0	0.19	GO:0004252,GO:0006508,GO:0008236		Subtilisin-like protease 4 OS=Lotus japonicus OX=34305 GN=SBTM4 PE=2 SV=1
Sit-miR167i	Seita.2G054300.1				*	*	Conserved		13.7568	13.3048	13.1339	2.52614	3.25798	17.2522	25.6656	1.62333	0.546667	0.29	0.11	0.27	0.176667	1.43667
Sit-miR167i	Seita.3G020000.1			*	*		Conserved	ARF	13.7568	13.3048	13.1339	2.52614	3.25798	17.2522	25.6656	6.56333	54.72	5.18333	4.33333	27.36	6.76667	17.8767	GO:0003677,GO:0005515,GO:0005634,GO:0006355,GO:0009725		Auxin response factor 12 OS=Oryza sativa subsp. indica OX=39946 GN=ARF12 PE=3 SV=1
Sit-miR167i	Seita.3G066900.1		*		*		Conserved		13.7568	13.3048	13.1339	2.52614	3.25798	17.2522	25.6656	10.6967	12.0633	2.36333	7.37333	5.71	1.63	8.34333	GO:0003723	K17943	Pumilio homolog 1 OS=Arabidopsis thaliana OX=3702 GN=APUM1 PE=1 SV=1
Sit-miR167i	Seita.3G223000.1					*	Conserved		13.7568	13.3048	13.1339	2.52614	3.25798	17.2522	25.6656	0.49	24.2533	37.9367	0.426667	42.1367	7.04	6.94	GO:0016747		BAHD acyltransferase DCR OS=Arabidopsis thaliana OX=3702 GN=DCR PE=2 SV=1
Sit-miR167i	Seita.4G172500.1					*	Conserved		13.7568	13.3048	13.1339	2.52614	3.25798	17.2522	25.6656	5.52	0	0.02	0.91	0	0	0			RING-H2 finger protein ATL32 OS=Arabidopsis thaliana OX=3702 GN=ATL32 PE=2 SV=3
Sit-miR167i	Seita.4G262300.1	*					Conserved	ARF	13.7568	13.3048	13.1339	2.52614	3.25798	17.2522	25.6656	22.2667	53.5433	9.57667	29.3033	74.19	11.4533	48.0533	GO:0003677,GO:0005515,GO:0005634,GO:0006355,GO:0009725		Auxin response factor 17 OS=Oryza sativa subsp. japonica OX=39947 GN=ARF17 PE=2 SV=1
Sit-miR167i	Seita.5G216800.1					*	Conserved	MYB_related	13.7568	13.3048	13.1339	2.52614	3.25798	17.2522	25.6656	12.2567	11.1033	12.7767	21.2133	17.5967	15.7233	24.7867	GO:0003676,GO:0003677,GO:0008270		Transcription factor KUA1 OS=Arabidopsis thaliana OX=3702 GN=KUA1 PE=1 SV=1
Sit-miR167i	Seita.5G411100.1		*				Conserved		13.7568	13.3048	13.1339	2.52614	3.25798	17.2522	25.6656	0.396667	0.72	0.993333	11.64	63.97	4.33333	1.01	GO:0004672,GO:0005515,GO:0005524,GO:0006468		Integrin-linked protein kinase 1 OS=Arabidopsis thaliana OX=3702 GN=ILK1 PE=1 SV=1
Sit-miR167i	Seita.7G133000.1		*				Conserved		13.7568	13.3048	13.1339	2.52614	3.25798	17.2522	25.6656	9.61333	7.62333	4.52	9.07	9.75333	7.18	11.2133
Sit-miR167i	Seita.9G272700.1					*	Conserved	NAC	13.7568	13.3048	13.1339	2.52614	3.25798	17.2522	25.6656	6.34333	1.26333	1.47667	11.2567	8.04	3.21333	2.59667	GO:0003677,GO:0006355
Sit-miR167i	Seita.9G345400.1					*	Conserved		13.7568	13.3048	13.1339	2.52614	3.25798	17.2522	25.6656	0.0966667	0.0166667	0	0.336667	0.0633333	0.07	0	GO:0005515,GO:0006749	K00799	Probable glutathione S-transferase GSTU6 OS=Oryza sativa subsp. japonica OX=39947 GN=GSTU6 PE=2 SV=2
Sit-miR167j	Seita.1G036600.1		*				Conserved		13.7568	13.3048	13.1682	2.54561	3.29355	17.4988	25.6938	0.0266667	0.00666667	0	0.0533333	0	0.00666667	0.0166667	GO:0004672,GO:0005515,GO:0005524,GO:0006468		Receptor kinase-like protein Xa21 OS=Oryza sativa subsp. japonica OX=39947 GN=XA21 PE=1 SV=1
Sit-miR167j	Seita.1G077200.1	*					Conserved	ARF	13.7568	13.3048	13.1682	2.54561	3.29355	17.4988	25.6938	17.2667	25.2467	2.35333	40.39	16.46	1.85667	18.5233	GO:0003677,GO:0005515,GO:0005634,GO:0006355,GO:0009725		Auxin response factor 6 OS=Oryza sativa subsp. indica OX=39946 GN=ARF6 PE=3 SV=1
Sit-miR167j	Seita.1G115700.1		*				Conserved		13.7568	13.3048	13.1682	2.54561	3.29355	17.4988	25.6938	53.7633	0.00666667	0.0333333	2.16333	0.00666667	0.01	0.0124067	GO:0022857,GO:0055085	K02575	High-affinity nitrate transporter 2.1 OS=Oryza sativa subsp. japonica OX=39947 GN=NRT2.1 PE=1 SV=1
Sit-miR167j	Seita.1G159700.1					*	Conserved		13.7568	13.3048	13.1682	2.54561	3.29355	17.4988	25.6938	0.166667	0	0	0.123333	0.02	0	0.356667	GO:0004672,GO:0005524,GO:0006468	K08818	Putative cyclin-dependent kinase F-2 OS=Oryza sativa subsp. japonica OX=39947 GN=CDKF-2 PE=3 SV=1
Sit-miR167j	Seita.1G266600.1		*				Conserved		13.7568	13.3048	13.1682	2.54561	3.29355	17.4988	25.6938	0	0	0	0.00666667	0	0	0.19	GO:0004252,GO:0006508,GO:0008236		Subtilisin-like protease 4 OS=Lotus japonicus OX=34305 GN=SBTM4 PE=2 SV=1
Sit-miR167j	Seita.2G054300.1				*	*	Conserved		13.7568	13.3048	13.1682	2.54561	3.29355	17.4988	25.6938	1.62333	0.546667	0.29	0.11	0.27	0.176667	1.43667
Sit-miR167j	Seita.3G020000.1	*		*	*		Conserved	ARF	13.7568	13.3048	13.1682	2.54561	3.29355	17.4988	25.6938	6.56333	54.72	5.18333	4.33333	27.36	6.76667	17.8767	GO:0003677,GO:0005515,GO:0005634,GO:0006355,GO:0009725		Auxin response factor 12 OS=Oryza sativa subsp. indica OX=39946 GN=ARF12 PE=3 SV=1
Sit-miR167j	Seita.3G066900.1		*		*		Conserved		13.7568	13.3048	13.1682	2.54561	3.29355	17.4988	25.6938	10.6967	12.0633	2.36333	7.37333	5.71	1.63	8.34333	GO:0003723	K17943	Pumilio homolog 1 OS=Arabidopsis thaliana OX=3702 GN=APUM1 PE=1 SV=1
Sit-miR167j	Seita.3G223000.1					*	Conserved		13.7568	13.3048	13.1682	2.54561	3.29355	17.4988	25.6938	0.49	24.2533	37.9367	0.426667	42.1367	7.04	6.94	GO:0016747		BAHD acyltransferase DCR OS=Arabidopsis thaliana OX=3702 GN=DCR PE=2 SV=1
Sit-miR167j	Seita.3G353500.1	*					Conserved		13.7568	13.3048	13.1682	2.54561	3.29355	17.4988	25.6938	0	0.0666667	0.146667	0.56	0.833333	2.54667	0.723333
Sit-miR167j	Seita.3G394000.1	*					Conserved	ARF	13.7568	13.3048	13.1682	2.54561	3.29355	17.4988	25.6938	13.2567	39.42	5.54667	4.41	4.72667	0.786667	24.3667	GO:0003677,GO:0005515,GO:0005634,GO:0006355,GO:0009725		Auxin response factor 25 OS=Oryza sativa subsp. japonica OX=39947 GN=ARF25 PE=2 SV=1
Sit-miR167j	Seita.4G172500.1					*	Conserved		13.7568	13.3048	13.1682	2.54561	3.29355	17.4988	25.6938	5.52	0	0.02	0.91	0	0	0			RING-H2 finger protein ATL32 OS=Arabidopsis thaliana OX=3702 GN=ATL32 PE=2 SV=3
Sit-miR167j	Seita.5G216800.1					*	Conserved	MYB_related	13.7568	13.3048	13.1682	2.54561	3.29355	17.4988	25.6938	12.2567	11.1033	12.7767	21.2133	17.5967	15.7233	24.7867	GO:0003676,GO:0003677,GO:0008270		Transcription factor KUA1 OS=Arabidopsis thaliana OX=3702 GN=KUA1 PE=1 SV=1
Sit-miR167j	Seita.5G411100.1		*				Conserved		13.7568	13.3048	13.1682	2.54561	3.29355	17.4988	25.6938	0.396667	0.72	0.993333	11.64	63.97	4.33333	1.01	GO:0004672,GO:0005515,GO:0005524,GO:0006468		Integrin-linked protein kinase 1 OS=Arabidopsis thaliana OX=3702 GN=ILK1 PE=1 SV=1
Sit-miR167j	Seita.7G133000.1		*				Conserved		13.7568	13.3048	13.1682	2.54561	3.29355	17.4988	25.6938	9.61333	7.62333	4.52	9.07	9.75333	7.18	11.2133
Sit-miR167j	Seita.9G272700.1					*	Conserved	NAC	13.7568	13.3048	13.1682	2.54561	3.29355	17.4988	25.6938	6.34333	1.26333	1.47667	11.2567	8.04	3.21333	2.59667	GO:0003677,GO:0006355
Sit-miR167j	Seita.9G345400.1					*	Conserved		13.7568	13.3048	13.1682	2.54561	3.29355	17.4988	25.6938	0.0966667	0.0166667	0	0.336667	0.0633333	0.07	0	GO:0005515,GO:0006749	K00799	Probable glutathione S-transferase GSTU6 OS=Oryza sativa subsp. japonica OX=39947 GN=GSTU6 PE=2 SV=2
Sit-miR168	Seita.1G095300.1		*				Conserved		1543.7	491.224	341.252	404.74	550.708	381.516	198.121	9.11	0.833333	0.706667	7.81	0.89	0.84	1.57333	GO:0004672,GO:0004707,GO:0005524,GO:0006468		Mitogen-activated protein kinase 13 OS=Oryza sativa subsp. indica OX=39946 GN=MPK13 PE=2 SV=2
Sit-miR168	Seita.1G283400.1		*				Conserved		1543.7	491.224	341.252	404.74	550.708	381.516	198.121	3.57	6.66	2.35	3.99667	2.63667	0.473333	4.06	GO:0005524,GO:0005739,GO:0007005,GO:0016887	K17681	ATPase family AAA domain-containing protein 3-A OS=Xenopus laevis OX=8355 GN=atad3-a PE=2 SV=1
Sit-miR168	Seita.1G361000.1	*					Conserved		1543.7	491.224	341.252	404.74	550.708	381.516	198.121	0.73	0	0	0.4	0	0	0.0133333	GO:0003824	K09753	Cinnamoyl-CoA reductase 1 OS=Oryza sativa subsp. japonica OX=39947 GN=CCR1 PE=1 SV=1
Sit-miR168	Seita.1G378700.1	*	*				Conserved		1543.7	491.224	341.252	404.74	550.708	381.516	198.121	10.7467	16.62	7.40667	10.3533	8.46	6.21667	19.0367	GO:0003676,GO:0005515	K11593	Protein argonaute 1C OS=Oryza sativa subsp. japonica OX=39947 GN=AGO1C PE=2 SV=1
Sit-miR168	Seita.2G310800.1		*				Conserved		1543.7	491.224	341.252	404.74	550.708	381.516	198.121	0.466667	0.48	0.0166667	0.483333	0.173333	0.0133333	1.20333	GO:0003676,GO:0005515	K11593	Protein argonaute 18 OS=Oryza sativa subsp. japonica OX=39947 GN=AGO18 PE=2 SV=1
Sit-miR168	Seita.3G070600.1	*					Conserved		1543.7	491.224	341.252	404.74	550.708	381.516	198.121	15.75	20.5667	7.19333	13.26	7.90333	7.14333	26.1933	GO:0003676,GO:0005515	K11593	Protein argonaute 1B OS=Oryza sativa subsp. japonica OX=39947 GN=AGO1B PE=2 SV=3
Sit-miR168	Seita.4G280200.1		*				Conserved		1543.7	491.224	341.252	404.74	550.708	381.516	198.121	14.93	17.2967	9.56	10.9833	4.81	5.67	17.9633	GO:0005484,GO:0006890	K08494	Novel plant SNARE 11 OS=Arabidopsis thaliana OX=3702 GN=NPSN11 PE=1 SV=2
Sit-miR168	Seita.4G288700.1	*	*				Conserved		1543.7	491.224	341.252	404.74	550.708	381.516	198.121	0.94	12.4	0.916667	0.4	1.21	0.173333	32.21	GO:0003676,GO:0005515	K11593	Protein argonaute 1D OS=Oryza sativa subsp. japonica OX=39947 GN=AGO1D PE=2 SV=1
Sit-miR168	Seita.5G261900.1	*					Conserved		1543.7	491.224	341.252	404.74	550.708	381.516	198.121	0.296667	0.366667	1.17	4.63	16.3267	34.0333	8.79667	GO:0006644,GO:0008195	K18693	Lipid phosphate phosphatase 2 OS=Arabidopsis thaliana OX=3702 GN=LPP2 PE=2 SV=1
Sit-miR168	Seita.5G333700.1	*					Conserved		1543.7	491.224	341.252	404.74	550.708	381.516	198.121	3.50667	3.68	0.953333	1.81333	1.07	0.37	2.13667	GO:0005759
Sit-miR168	Seita.5G435400.1	*	*				Conserved	NAC	1543.7	491.224	341.252	404.74	550.708	381.516	198.121	12.8133	8.21	5.59	6.12333	3.78333	4.31	14.44	GO:0003677,GO:0006355		NAC domain-containing protein 83 OS=Arabidopsis thaliana OX=3702 GN=NAC083 PE=1 SV=1
Sit-miR168	Seita.7G073800.1		*				Conserved		1543.7	491.224	341.252	404.74	550.708	381.516	198.121	0.536667	0.0166667	4.36	0.0733333	0	0	0
Sit-miR168	Seita.7G114700.1	*					Conserved		1543.7	491.224	341.252	404.74	550.708	381.516	198.121	51.0433	4.65667	0.826667	13.72	5.99	1.88333	11.3033	GO:0016491,GO:0055114	K22374	Deoxymugineic acid synthase 1-D OS=Triticum aestivum OX=4565 GN=DMAS1-D PE=2 SV=1
Sit-miR168	Seita.7G141400.1	*					Conserved		1543.7	491.224	341.252	404.74	550.708	381.516	198.121	3.26333	0.94	9.73667	66.9667	11.7867	11.6433	2.91	GO:0005515		BTB/POZ and TAZ domain-containing protein 2 OS=Arabidopsis thaliana OX=3702 GN=BT2 PE=1 SV=1
Sit-miR168	Seita.7G201100.1	*					Conserved		1543.7	491.224	341.252	404.74	550.708	381.516	198.121	16.4633	22.8267	16.3333	15.61	21.79	7.74667	36.6867	GO:0003676,GO:0005515	K11593	Protein argonaute 1B OS=Oryza sativa subsp. japonica OX=39947 GN=AGO1B PE=2 SV=3
Sit-miR168	Seita.8G051300.1		*	*			Conserved		1543.7	491.224	341.252	404.74	550.708	381.516	198.121	0.00666667	0.04	0.0666667	0.0433333	0.0666667	0.02991	0.0228167
Sit-miR168	Seita.9G401700.1	*					Conserved		1543.7	491.224	341.252	404.74	550.708	381.516	198.121	1.88667	1.03333	0.173333	1.17667	0	0	0.203333
Sit-miR168	Seita.9G464900.1		*				Conserved		1543.7	491.224	341.252	404.74	550.708	381.516	198.121	1.98	1.18333	6.56	10.8033	51.1933	86.0933	12.88
Sit-miR168	Seita.9G529400.1		*				Conserved		1543.7	491.224	341.252	404.74	550.708	381.516	198.121	0.24	3.1	0.136667	0.0433333	0.0166667	0.0266667	2.50333	GO:0017022		Probable myosin-binding protein 4 OS=Arabidopsis thaliana OX=3702 GN=MYOB4 PE=3 SV=1
Sit-miR168	Seita.J030300.1	*					Conserved		1543.7	491.224	341.252	404.74	550.708	381.516	198.121	0.0333333	0.123333	0.48	0.0833333	0.166667	0	0.0533333
Sit-miR169a	Seita.1G150200.1		*				Conserved		0.512749	2.49	0.5734	0.134271	0.157826	0.0468347	0.0703949	6.68	6.05	3.25	6.1	5.59333	4.34333	5.53667	GO:0006904,GO:0016192	K15292	Probable protein transport Sec1a OS=Oryza sativa subsp. japonica OX=39947 GN=Os04g0252400 PE=3 SV=2
Sit-miR169a	Seita.1G338100.1		*	*	*		Conserved	NF-YA	0.512749	2.49	0.5734	0.134271	0.157826	0.0468347	0.0703949	5.34333	0.03	0.00445333	0.92	0.16	0.0166667	0.0633333	GO:0003700,GO:0006355	K08064	Nuclear transcription factor Y subunit A-8 OS=Arabidopsis thaliana OX=3702 GN=NFYA8 PE=1 SV=2
Sit-miR169a	Seita.2G037100.1		*	*	*		Conserved	NF-YA	0.512749	2.49	0.5734	0.134271	0.157826	0.0468347	0.0703949	0	2.65667	0.16	0	0.0933333	1.13333	1.34	GO:0003700,GO:0006355	K08064	Nuclear transcription factor Y subunit A-10 OS=Arabidopsis thaliana OX=3702 GN=NFYA10 PE=2 SV=2
Sit-miR169a	Seita.2G383900.1		*	*	*		Conserved	NF-YA	0.512749	2.49	0.5734	0.134271	0.157826	0.0468347	0.0703949	0.923333	2.41	0.423333	0.473333	1.16	1.36333	6.87667	GO:0003677,GO:0003700,GO:0006355,GO:0016602	K08064	Nuclear transcription factor Y subunit A-3 OS=Arabidopsis thaliana OX=3702 GN=NFYA3 PE=2 SV=2
Sit-miR169a	Seita.3G079900.1		*		*		Conserved		0.512749	2.49	0.5734	0.134271	0.157826	0.0468347	0.0703949	0.173333	0.08	0.346667	0.24	0.206667	0.933333	0.16	GO:0004672,GO:0005524,GO:0006468,GO:0030246		L-type lectin-domain containing receptor kinase SIT2 OS=Oryza sativa subsp. japonica OX=39947 GN=SIT2 PE=2 SV=2
Sit-miR169a	Seita.3G264100.1			*			Conserved		0.512749	2.49	0.5734	0.134271	0.157826	0.0468347	0.0703949	7.55667	5.96333	3.96	5.07	3.73	2.38	6.40667	GO:0005515	K09527	DnaJ homolog subfamily C member 7 OS=Pongo abelii OX=9601 GN=DNAJC7 PE=2 SV=1
Sit-miR169a	Seita.3G390000.1		*	*	*		Conserved	NF-YA	0.512749	2.49	0.5734	0.134271	0.157826	0.0468347	0.0703949	10.2	1.75667	0.606667	4.93667	1.87667	1.14	4.04	GO:0003677,GO:0003700,GO:0006355,GO:0016602	K08064	Nuclear transcription factor Y subunit A-10 OS=Arabidopsis thaliana OX=3702 GN=NFYA10 PE=2 SV=2
Sit-miR169a	Seita.4G135800.1		*	*		*	Conserved		0.512749	2.49	0.5734	0.134271	0.157826	0.0468347	0.0703949	16.3033	0	0	0.726667	0	0	0	GO:0004190,GO:0006508		Aspartyl protease family protein At5g10770 OS=Arabidopsis thaliana OX=3702 GN=At5g10770 PE=2 SV=1
Sit-miR169a	Seita.5G055500.1		*	*	*		Conserved		0.512749	2.49	0.5734	0.134271	0.157826	0.0468347	0.0703949	0	0.00666667	0.00906	0.00333333	0	0.00182333	0
Sit-miR169a	Seita.5G055600.1		*	*	*	*	Conserved		0.512749	2.49	0.5734	0.134271	0.157826	0.0468347	0.0703949	0.183333	0.563333	0.903333	0.33	0.243333	0.19	0.286667
Sit-miR169a	Seita.6G021200.1				*	*	Conserved		0.512749	2.49	0.5734	0.134271	0.157826	0.0468347	0.0703949	0.446667	3.48	11.85	0.04	0.583333	2.82667	0.98
Sit-miR169a	Seita.6G179000.1					*	Conserved		0.512749	2.49	0.5734	0.134271	0.157826	0.0468347	0.0703949	8.8	2.26	0.53	1.01667	11.4567	0.81	5.41667			Aspartic proteinase nepenthesin-1 OS=Nepenthes gracilis OX=150966 GN=nep1 PE=1 SV=1
Sit-miR169a	Seita.7G270500.1	*					Conserved		0.512749	2.49	0.5734	0.134271	0.157826	0.0468347	0.0703949	17.2567	26.8467	11.07	20.1533	15.1067	8.73333	20.2833	GO:0004148,GO:0016491,GO:0016668,GO:0045454,GO:0050660,GO:0055114	K00382	Dihydrolipoyl dehydrogenase, mitochondrial OS=Pisum sativum OX=3888 GN=LPD PE=1 SV=2
Sit-miR169a	Seita.9G010300.1		*	*	*		Conserved		0.512749	2.49	0.5734	0.134271	0.157826	0.0468347	0.0703949	0.836667	0.593333	0.64	1.04667	0.616667	0.486667	0.796667	GO:0005515
Sit-miR169a	Seita.9G129400.1		*	*	*		Conserved	NF-YA	0.512749	2.49	0.5734	0.134271	0.157826	0.0468347	0.0703949	25.9333	15.18	8.27333	16.3933	19.5667	14.4233	24.78	GO:0003677,GO:0003700,GO:0006355,GO:0016602	K08064	Nuclear transcription factor Y subunit A-7 OS=Arabidopsis thaliana OX=3702 GN=NFYA7 PE=1 SV=1
Sit-miR169a	Seita.9G155700.1		*	*	*		Conserved	NF-YA	0.512749	2.49	0.5734	0.134271	0.157826	0.0468347	0.0703949	29.2733	4.63	0.976667	10.4033	3.25667	1.90333	7.84	GO:0003700,GO:0006355	K08064	Nuclear transcription factor Y subunit A-10 OS=Arabidopsis thaliana OX=3702 GN=NFYA10 PE=2 SV=2
Sit-miR169a	Seita.9G263700.1		*	*	*		Conserved		0.512749	2.49	0.5734	0.134271	0.157826	0.0468347	0.0703949	7.97	7.24333	7.79	5.96667	9.31667	8.61	5.90333
Sit-miR169a	Seita.9G367200.1		*	*	*		Conserved	NF-YA	0.512749	2.49	0.5734	0.134271	0.157826	0.0468347	0.0703949	19.3033	4.62667	1.15	20.4833	15.0867	2.26333	8.16667	GO:0003677,GO:0003700,GO:0006355,GO:0016602	K08064	Nuclear transcription factor Y subunit A-3 OS=Arabidopsis thaliana OX=3702 GN=NFYA3 PE=2 SV=2
Sit-miR169a	Seita.9G521100.1		*	*	*	*	Conserved	NF-YA	0.512749	2.49	0.5734	0.134271	0.157826	0.0468347	0.0703949	50.7333	14.9	8.28	53.4633	23.06	8.13	24.8567	GO:0003677,GO:0003700,GO:0006355,GO:0016602	K08064	Nuclear transcription factor Y subunit A-6 OS=Arabidopsis thaliana OX=3702 GN=NFYA6 PE=1 SV=1
Sit-miR169b	Seita.1G150200.1		*				Conserved		0.615257	2.84484	0.626348	0.108978	0.140361	0.0468347	0.0703949	6.68	6.05	3.25	6.1	5.59333	4.34333	5.53667	GO:0006904,GO:0016192	K15292	Probable protein transport Sec1a OS=Oryza sativa subsp. japonica OX=39947 GN=Os04g0252400 PE=3 SV=2
Sit-miR169b	Seita.1G338100.1		*	*	*		Conserved	NF-YA	0.615257	2.84484	0.626348	0.108978	0.140361	0.0468347	0.0703949	5.34333	0.03	0.00445333	0.92	0.16	0.0166667	0.0633333	GO:0003700,GO:0006355	K08064	Nuclear transcription factor Y subunit A-8 OS=Arabidopsis thaliana OX=3702 GN=NFYA8 PE=1 SV=2
Sit-miR169b	Seita.2G037100.1		*	*	*		Conserved	NF-YA	0.615257	2.84484	0.626348	0.108978	0.140361	0.0468347	0.0703949	0	2.65667	0.16	0	0.0933333	1.13333	1.34	GO:0003700,GO:0006355	K08064	Nuclear transcription factor Y subunit A-10 OS=Arabidopsis thaliana OX=3702 GN=NFYA10 PE=2 SV=2
Sit-miR169b	Seita.2G383900.1		*	*	*		Conserved	NF-YA	0.615257	2.84484	0.626348	0.108978	0.140361	0.0468347	0.0703949	0.923333	2.41	0.423333	0.473333	1.16	1.36333	6.87667	GO:0003677,GO:0003700,GO:0006355,GO:0016602	K08064	Nuclear transcription factor Y subunit A-3 OS=Arabidopsis thaliana OX=3702 GN=NFYA3 PE=2 SV=2
Sit-miR169b	Seita.3G079900.1		*		*		Conserved		0.615257	2.84484	0.626348	0.108978	0.140361	0.0468347	0.0703949	0.173333	0.08	0.346667	0.24	0.206667	0.933333	0.16	GO:0004672,GO:0005524,GO:0006468,GO:0030246		L-type lectin-domain containing receptor kinase SIT2 OS=Oryza sativa subsp. japonica OX=39947 GN=SIT2 PE=2 SV=2
Sit-miR169b	Seita.3G264100.1			*			Conserved		0.615257	2.84484	0.626348	0.108978	0.140361	0.0468347	0.0703949	7.55667	5.96333	3.96	5.07	3.73	2.38	6.40667	GO:0005515	K09527	DnaJ homolog subfamily C member 7 OS=Pongo abelii OX=9601 GN=DNAJC7 PE=2 SV=1
Sit-miR169b	Seita.3G390000.1		*	*	*		Conserved	NF-YA	0.615257	2.84484	0.626348	0.108978	0.140361	0.0468347	0.0703949	10.2	1.75667	0.606667	4.93667	1.87667	1.14	4.04	GO:0003677,GO:0003700,GO:0006355,GO:0016602	K08064	Nuclear transcription factor Y subunit A-10 OS=Arabidopsis thaliana OX=3702 GN=NFYA10 PE=2 SV=2
Sit-miR169b	Seita.4G135800.1		*	*		*	Conserved		0.615257	2.84484	0.626348	0.108978	0.140361	0.0468347	0.0703949	16.3033	0	0	0.726667	0	0	0	GO:0004190,GO:0006508		Aspartyl protease family protein At5g10770 OS=Arabidopsis thaliana OX=3702 GN=At5g10770 PE=2 SV=1
Sit-miR169b	Seita.5G055500.1		*	*	*		Conserved		0.615257	2.84484	0.626348	0.108978	0.140361	0.0468347	0.0703949	0	0.00666667	0.00906	0.00333333	0	0.00182333	0
Sit-miR169b	Seita.5G055600.1		*	*	*	*	Conserved		0.615257	2.84484	0.626348	0.108978	0.140361	0.0468347	0.0703949	0.183333	0.563333	0.903333	0.33	0.243333	0.19	0.286667
Sit-miR169b	Seita.6G021200.1				*		Conserved		0.615257	2.84484	0.626348	0.108978	0.140361	0.0468347	0.0703949	0.446667	3.48	11.85	0.04	0.583333	2.82667	0.98
Sit-miR169b	Seita.9G010300.1		*	*	*		Conserved		0.615257	2.84484	0.626348	0.108978	0.140361	0.0468347	0.0703949	0.836667	0.593333	0.64	1.04667	0.616667	0.486667	0.796667	GO:0005515
Sit-miR169b	Seita.9G129400.1		*	*	*		Conserved	NF-YA	0.615257	2.84484	0.626348	0.108978	0.140361	0.0468347	0.0703949	25.9333	15.18	8.27333	16.3933	19.5667	14.4233	24.78	GO:0003677,GO:0003700,GO:0006355,GO:0016602	K08064	Nuclear transcription factor Y subunit A-7 OS=Arabidopsis thaliana OX=3702 GN=NFYA7 PE=1 SV=1
Sit-miR169b	Seita.9G155700.1		*	*	*		Conserved	NF-YA	0.615257	2.84484	0.626348	0.108978	0.140361	0.0468347	0.0703949	29.2733	4.63	0.976667	10.4033	3.25667	1.90333	7.84	GO:0003700,GO:0006355	K08064	Nuclear transcription factor Y subunit A-10 OS=Arabidopsis thaliana OX=3702 GN=NFYA10 PE=2 SV=2
Sit-miR169b	Seita.9G263700.1		*	*	*		Conserved		0.615257	2.84484	0.626348	0.108978	0.140361	0.0468347	0.0703949	7.97	7.24333	7.79	5.96667	9.31667	8.61	5.90333
Sit-miR169b	Seita.9G367200.1		*	*	*		Conserved	NF-YA	0.615257	2.84484	0.626348	0.108978	0.140361	0.0468347	0.0703949	19.3033	4.62667	1.15	20.4833	15.0867	2.26333	8.16667	GO:0003677,GO:0003700,GO:0006355,GO:0016602	K08064	Nuclear transcription factor Y subunit A-3 OS=Arabidopsis thaliana OX=3702 GN=NFYA3 PE=2 SV=2
Sit-miR169b	Seita.9G521100.1		*	*	*	*	Conserved	NF-YA	0.615257	2.84484	0.626348	0.108978	0.140361	0.0468347	0.0703949	50.7333	14.9	8.28	53.4633	23.06	8.13	24.8567	GO:0003677,GO:0003700,GO:0006355,GO:0016602	K08064	Nuclear transcription factor Y subunit A-6 OS=Arabidopsis thaliana OX=3702 GN=NFYA6 PE=1 SV=1
Sit-miR169c	Seita.1G150200.1		*				Conserved		0.512749	2.47766	0.576411	0.108978	0.140361	0.0468347	0.0703949	6.68	6.05	3.25	6.1	5.59333	4.34333	5.53667	GO:0006904,GO:0016192	K15292	Probable protein transport Sec1a OS=Oryza sativa subsp. japonica OX=39947 GN=Os04g0252400 PE=3 SV=2
Sit-miR169c	Seita.1G338100.1		*	*	*		Conserved	NF-YA	0.512749	2.47766	0.576411	0.108978	0.140361	0.0468347	0.0703949	5.34333	0.03	0.00445333	0.92	0.16	0.0166667	0.0633333	GO:0003700,GO:0006355	K08064	Nuclear transcription factor Y subunit A-8 OS=Arabidopsis thaliana OX=3702 GN=NFYA8 PE=1 SV=2
Sit-miR169c	Seita.2G037100.1		*	*	*		Conserved	NF-YA	0.512749	2.47766	0.576411	0.108978	0.140361	0.0468347	0.0703949	0	2.65667	0.16	0	0.0933333	1.13333	1.34	GO:0003700,GO:0006355	K08064	Nuclear transcription factor Y subunit A-10 OS=Arabidopsis thaliana OX=3702 GN=NFYA10 PE=2 SV=2
Sit-miR169c	Seita.2G383900.1		*	*	*		Conserved	NF-YA	0.512749	2.47766	0.576411	0.108978	0.140361	0.0468347	0.0703949	0.923333	2.41	0.423333	0.473333	1.16	1.36333	6.87667	GO:0003677,GO:0003700,GO:0006355,GO:0016602	K08064	Nuclear transcription factor Y subunit A-3 OS=Arabidopsis thaliana OX=3702 GN=NFYA3 PE=2 SV=2
Sit-miR169c	Seita.3G079900.1		*		*		Conserved		0.512749	2.47766	0.576411	0.108978	0.140361	0.0468347	0.0703949	0.173333	0.08	0.346667	0.24	0.206667	0.933333	0.16	GO:0004672,GO:0005524,GO:0006468,GO:0030246		L-type lectin-domain containing receptor kinase SIT2 OS=Oryza sativa subsp. japonica OX=39947 GN=SIT2 PE=2 SV=2
Sit-miR169c	Seita.3G264100.1			*			Conserved		0.512749	2.47766	0.576411	0.108978	0.140361	0.0468347	0.0703949	7.55667	5.96333	3.96	5.07	3.73	2.38	6.40667	GO:0005515	K09527	DnaJ homolog subfamily C member 7 OS=Pongo abelii OX=9601 GN=DNAJC7 PE=2 SV=1
Sit-miR169c	Seita.3G390000.1		*	*	*		Conserved	NF-YA	0.512749	2.47766	0.576411	0.108978	0.140361	0.0468347	0.0703949	10.2	1.75667	0.606667	4.93667	1.87667	1.14	4.04	GO:0003677,GO:0003700,GO:0006355,GO:0016602	K08064	Nuclear transcription factor Y subunit A-10 OS=Arabidopsis thaliana OX=3702 GN=NFYA10 PE=2 SV=2
Sit-miR169c	Seita.4G135800.1		*	*		*	Conserved		0.512749	2.47766	0.576411	0.108978	0.140361	0.0468347	0.0703949	16.3033	0	0	0.726667	0	0	0	GO:0004190,GO:0006508		Aspartyl protease family protein At5g10770 OS=Arabidopsis thaliana OX=3702 GN=At5g10770 PE=2 SV=1
Sit-miR169c	Seita.5G055500.1		*	*	*		Conserved		0.512749	2.47766	0.576411	0.108978	0.140361	0.0468347	0.0703949	0	0.00666667	0.00906	0.00333333	0	0.00182333	0
Sit-miR169c	Seita.5G055600.1		*	*	*	*	Conserved		0.512749	2.47766	0.576411	0.108978	0.140361	0.0468347	0.0703949	0.183333	0.563333	0.903333	0.33	0.243333	0.19	0.286667
Sit-miR169c	Seita.6G021200.1				*		Conserved		0.512749	2.47766	0.576411	0.108978	0.140361	0.0468347	0.0703949	0.446667	3.48	11.85	0.04	0.583333	2.82667	0.98
Sit-miR169c	Seita.9G010300.1		*	*	*		Conserved		0.512749	2.47766	0.576411	0.108978	0.140361	0.0468347	0.0703949	0.836667	0.593333	0.64	1.04667	0.616667	0.486667	0.796667	GO:0005515
Sit-miR169c	Seita.9G129400.1		*	*	*		Conserved	NF-YA	0.512749	2.47766	0.576411	0.108978	0.140361	0.0468347	0.0703949	25.9333	15.18	8.27333	16.3933	19.5667	14.4233	24.78	GO:0003677,GO:0003700,GO:0006355,GO:0016602	K08064	Nuclear transcription factor Y subunit A-7 OS=Arabidopsis thaliana OX=3702 GN=NFYA7 PE=1 SV=1
Sit-miR169c	Seita.9G155700.1		*	*	*		Conserved	NF-YA	0.512749	2.47766	0.576411	0.108978	0.140361	0.0468347	0.0703949	29.2733	4.63	0.976667	10.4033	3.25667	1.90333	7.84	GO:0003700,GO:0006355	K08064	Nuclear transcription factor Y subunit A-10 OS=Arabidopsis thaliana OX=3702 GN=NFYA10 PE=2 SV=2
Sit-miR169c	Seita.9G263700.1		*	*	*		Conserved		0.512749	2.47766	0.576411	0.108978	0.140361	0.0468347	0.0703949	7.97	7.24333	7.79	5.96667	9.31667	8.61	5.90333
Sit-miR169c	Seita.9G367200.1		*	*	*		Conserved	NF-YA	0.512749	2.47766	0.576411	0.108978	0.140361	0.0468347	0.0703949	19.3033	4.62667	1.15	20.4833	15.0867	2.26333	8.16667	GO:0003677,GO:0003700,GO:0006355,GO:0016602	K08064	Nuclear transcription factor Y subunit A-3 OS=Arabidopsis thaliana OX=3702 GN=NFYA3 PE=2 SV=2
Sit-miR169c	Seita.9G521100.1		*	*	*	*	Conserved	NF-YA	0.512749	2.47766	0.576411	0.108978	0.140361	0.0468347	0.0703949	50.7333	14.9	8.28	53.4633	23.06	8.13	24.8567	GO:0003677,GO:0003700,GO:0006355,GO:0016602	K08064	Nuclear transcription factor Y subunit A-6 OS=Arabidopsis thaliana OX=3702 GN=NFYA6 PE=1 SV=1
Sit-miR169d	Seita.1G150200.1		*				Conserved		0.615257	2.84484	0.626348	0.108978	0.140361	0.0468347	0.0703949	6.68	6.05	3.25	6.1	5.59333	4.34333	5.53667	GO:0006904,GO:0016192	K15292	Probable protein transport Sec1a OS=Oryza sativa subsp. japonica OX=39947 GN=Os04g0252400 PE=3 SV=2
Sit-miR169d	Seita.1G338100.1		*	*	*		Conserved	NF-YA	0.615257	2.84484	0.626348	0.108978	0.140361	0.0468347	0.0703949	5.34333	0.03	0.00445333	0.92	0.16	0.0166667	0.0633333	GO:0003700,GO:0006355	K08064	Nuclear transcription factor Y subunit A-8 OS=Arabidopsis thaliana OX=3702 GN=NFYA8 PE=1 SV=2
Sit-miR169d	Seita.2G037100.1		*	*	*		Conserved	NF-YA	0.615257	2.84484	0.626348	0.108978	0.140361	0.0468347	0.0703949	0	2.65667	0.16	0	0.0933333	1.13333	1.34	GO:0003700,GO:0006355	K08064	Nuclear transcription factor Y subunit A-10 OS=Arabidopsis thaliana OX=3702 GN=NFYA10 PE=2 SV=2
Sit-miR169d	Seita.2G383900.1		*	*	*		Conserved	NF-YA	0.615257	2.84484	0.626348	0.108978	0.140361	0.0468347	0.0703949	0.923333	2.41	0.423333	0.473333	1.16	1.36333	6.87667	GO:0003677,GO:0003700,GO:0006355,GO:0016602	K08064	Nuclear transcription factor Y subunit A-3 OS=Arabidopsis thaliana OX=3702 GN=NFYA3 PE=2 SV=2
Sit-miR169d	Seita.3G079900.1		*		*		Conserved		0.615257	2.84484	0.626348	0.108978	0.140361	0.0468347	0.0703949	0.173333	0.08	0.346667	0.24	0.206667	0.933333	0.16	GO:0004672,GO:0005524,GO:0006468,GO:0030246		L-type lectin-domain containing receptor kinase SIT2 OS=Oryza sativa subsp. japonica OX=39947 GN=SIT2 PE=2 SV=2
Sit-miR169d	Seita.3G264100.1			*			Conserved		0.615257	2.84484	0.626348	0.108978	0.140361	0.0468347	0.0703949	7.55667	5.96333	3.96	5.07	3.73	2.38	6.40667	GO:0005515	K09527	DnaJ homolog subfamily C member 7 OS=Pongo abelii OX=9601 GN=DNAJC7 PE=2 SV=1
Sit-miR169d	Seita.3G390000.1		*	*	*		Conserved	NF-YA	0.615257	2.84484	0.626348	0.108978	0.140361	0.0468347	0.0703949	10.2	1.75667	0.606667	4.93667	1.87667	1.14	4.04	GO:0003677,GO:0003700,GO:0006355,GO:0016602	K08064	Nuclear transcription factor Y subunit A-10 OS=Arabidopsis thaliana OX=3702 GN=NFYA10 PE=2 SV=2
Sit-miR169d	Seita.4G135800.1		*	*		*	Conserved		0.615257	2.84484	0.626348	0.108978	0.140361	0.0468347	0.0703949	16.3033	0	0	0.726667	0	0	0	GO:0004190,GO:0006508		Aspartyl protease family protein At5g10770 OS=Arabidopsis thaliana OX=3702 GN=At5g10770 PE=2 SV=1
Sit-miR169d	Seita.5G055500.1		*	*	*		Conserved		0.615257	2.84484	0.626348	0.108978	0.140361	0.0468347	0.0703949	0	0.00666667	0.00906	0.00333333	0	0.00182333	0
Sit-miR169d	Seita.5G055600.1		*	*	*	*	Conserved		0.615257	2.84484	0.626348	0.108978	0.140361	0.0468347	0.0703949	0.183333	0.563333	0.903333	0.33	0.243333	0.19	0.286667
Sit-miR169d	Seita.6G021200.1				*		Conserved		0.615257	2.84484	0.626348	0.108978	0.140361	0.0468347	0.0703949	0.446667	3.48	11.85	0.04	0.583333	2.82667	0.98
Sit-miR169d	Seita.9G010300.1		*	*	*		Conserved		0.615257	2.84484	0.626348	0.108978	0.140361	0.0468347	0.0703949	0.836667	0.593333	0.64	1.04667	0.616667	0.486667	0.796667	GO:0005515
Sit-miR169d	Seita.9G129400.1		*	*	*		Conserved	NF-YA	0.615257	2.84484	0.626348	0.108978	0.140361	0.0468347	0.0703949	25.9333	15.18	8.27333	16.3933	19.5667	14.4233	24.78	GO:0003677,GO:0003700,GO:0006355,GO:0016602	K08064	Nuclear transcription factor Y subunit A-7 OS=Arabidopsis thaliana OX=3702 GN=NFYA7 PE=1 SV=1
Sit-miR169d	Seita.9G155700.1		*	*	*		Conserved	NF-YA	0.615257	2.84484	0.626348	0.108978	0.140361	0.0468347	0.0703949	29.2733	4.63	0.976667	10.4033	3.25667	1.90333	7.84	GO:0003700,GO:0006355	K08064	Nuclear transcription factor Y subunit A-10 OS=Arabidopsis thaliana OX=3702 GN=NFYA10 PE=2 SV=2
Sit-miR169d	Seita.9G263700.1		*	*	*		Conserved		0.615257	2.84484	0.626348	0.108978	0.140361	0.0468347	0.0703949	7.97	7.24333	7.79	5.96667	9.31667	8.61	5.90333
Sit-miR169d	Seita.9G367200.1		*	*	*		Conserved	NF-YA	0.615257	2.84484	0.626348	0.108978	0.140361	0.0468347	0.0703949	19.3033	4.62667	1.15	20.4833	15.0867	2.26333	8.16667	GO:0003677,GO:0003700,GO:0006355,GO:0016602	K08064	Nuclear transcription factor Y subunit A-3 OS=Arabidopsis thaliana OX=3702 GN=NFYA3 PE=2 SV=2
Sit-miR169d	Seita.9G521100.1		*	*	*	*	Conserved	NF-YA	0.615257	2.84484	0.626348	0.108978	0.140361	0.0468347	0.0703949	50.7333	14.9	8.28	53.4633	23.06	8.13	24.8567	GO:0003677,GO:0003700,GO:0006355,GO:0016602	K08064	Nuclear transcription factor Y subunit A-6 OS=Arabidopsis thaliana OX=3702 GN=NFYA6 PE=1 SV=1
Sit-miR169e	Seita.1G121100.1					*	Conserved		0.419054	4.10988	2.31652	0.0973187	0.657153	0.300747	0.024144	3.72333	1.31667	0.753333	2.47333	1.31333	0.493333	1.55	GO:0003824	K18482	D-amino-acid transaminase, chloroplastic OS=Arabidopsis thaliana OX=3702 GN=DAAT PE=1 SV=1
Sit-miR169e	Seita.1G150200.1		*				Conserved		0.419054	4.10988	2.31652	0.0973187	0.657153	0.300747	0.024144	6.68	6.05	3.25	6.1	5.59333	4.34333	5.53667	GO:0006904,GO:0016192	K15292	Probable protein transport Sec1a OS=Oryza sativa subsp. japonica OX=39947 GN=Os04g0252400 PE=3 SV=2
Sit-miR169e	Seita.1G338100.1		*	*	*		Conserved	NF-YA	0.419054	4.10988	2.31652	0.0973187	0.657153	0.300747	0.024144	5.34333	0.03	0.00445333	0.92	0.16	0.0166667	0.0633333	GO:0003700,GO:0006355	K08064	Nuclear transcription factor Y subunit A-8 OS=Arabidopsis thaliana OX=3702 GN=NFYA8 PE=1 SV=2
Sit-miR169e	Seita.2G037100.1		*				Conserved	NF-YA	0.419054	4.10988	2.31652	0.0973187	0.657153	0.300747	0.024144	0	2.65667	0.16	0	0.0933333	1.13333	1.34	GO:0003700,GO:0006355	K08064	Nuclear transcription factor Y subunit A-10 OS=Arabidopsis thaliana OX=3702 GN=NFYA10 PE=2 SV=2
Sit-miR169e	Seita.2G240200.1	*					Conserved		0.419054	4.10988	2.31652	0.0973187	0.657153	0.300747	0.024144	0.843333	1.78667	24.57	3.03667	21.8033	4.94333	6.21	GO:0004672,GO:0005509,GO:0005524,GO:0006468,GO:0030247		Wall-associated receptor kinase 5 OS=Arabidopsis thaliana OX=3702 GN=WAK5 PE=2 SV=1
Sit-miR169e	Seita.2G269100.1					*	Conserved		0.419054	4.10988	2.31652	0.0973187	0.657153	0.300747	0.024144	0	0	0	0	0	0.146667	0
Sit-miR169e	Seita.2G383900.1	*	*	*	*		Conserved	NF-YA	0.419054	4.10988	2.31652	0.0973187	0.657153	0.300747	0.024144	0.923333	2.41	0.423333	0.473333	1.16	1.36333	6.87667	GO:0003677,GO:0003700,GO:0006355,GO:0016602	K08064	Nuclear transcription factor Y subunit A-3 OS=Arabidopsis thaliana OX=3702 GN=NFYA3 PE=2 SV=2
Sit-miR169e	Seita.2G393700.1					*	Conserved		0.419054	4.10988	2.31652	0.0973187	0.657153	0.300747	0.024144	0.4	0.01	0.15	0.343333	0.153333	0.13	0.543333	GO:0005515		F-box/FBD/LRR-repeat protein At1g80470 OS=Arabidopsis thaliana OX=3702 GN=At1g80470 PE=2 SV=1
Sit-miR169e	Seita.3G079900.1		*				Conserved		0.419054	4.10988	2.31652	0.0973187	0.657153	0.300747	0.024144	0.173333	0.08	0.346667	0.24	0.206667	0.933333	0.16	GO:0004672,GO:0005524,GO:0006468,GO:0030246		L-type lectin-domain containing receptor kinase SIT2 OS=Oryza sativa subsp. japonica OX=39947 GN=SIT2 PE=2 SV=2
Sit-miR169e	Seita.3G390000.1		*	*	*		Conserved	NF-YA	0.419054	4.10988	2.31652	0.0973187	0.657153	0.300747	0.024144	10.2	1.75667	0.606667	4.93667	1.87667	1.14	4.04	GO:0003677,GO:0003700,GO:0006355,GO:0016602	K08064	Nuclear transcription factor Y subunit A-10 OS=Arabidopsis thaliana OX=3702 GN=NFYA10 PE=2 SV=2
Sit-miR169e	Seita.4G135800.1					*	Conserved		0.419054	4.10988	2.31652	0.0973187	0.657153	0.300747	0.024144	16.3033	0	0	0.726667	0	0	0	GO:0004190,GO:0006508		Aspartyl protease family protein At5g10770 OS=Arabidopsis thaliana OX=3702 GN=At5g10770 PE=2 SV=1
Sit-miR169e	Seita.5G055500.1		*	*	*		Conserved		0.419054	4.10988	2.31652	0.0973187	0.657153	0.300747	0.024144	0	0.00666667	0.00906	0.00333333	0	0.00182333	0
Sit-miR169e	Seita.5G055600.1		*	*	*	*	Conserved		0.419054	4.10988	2.31652	0.0973187	0.657153	0.300747	0.024144	0.183333	0.563333	0.903333	0.33	0.243333	0.19	0.286667
Sit-miR169e	Seita.5G409700.1					*	Conserved		0.419054	4.10988	2.31652	0.0973187	0.657153	0.300747	0.024144	0	0	0	0	0.0733333	0.0166667	0.05
Sit-miR169e	Seita.7G184300.1	*					Conserved	Trihelix	0.419054	4.10988	2.31652	0.0973187	0.657153	0.300747	0.024144	5.7	68.0433	5.98667	7.09667	8.53	3.21333	62.2433			Trihelix transcription factor DF1 OS=Arabidopsis thaliana OX=3702 GN=DF1 PE=4 SV=1
Sit-miR169e	Seita.9G010300.1		*	*	*		Conserved		0.419054	4.10988	2.31652	0.0973187	0.657153	0.300747	0.024144	0.836667	0.593333	0.64	1.04667	0.616667	0.486667	0.796667	GO:0005515
Sit-miR169e	Seita.9G129400.1		*	*	*		Conserved	NF-YA	0.419054	4.10988	2.31652	0.0973187	0.657153	0.300747	0.024144	25.9333	15.18	8.27333	16.3933	19.5667	14.4233	24.78	GO:0003677,GO:0003700,GO:0006355,GO:0016602	K08064	Nuclear transcription factor Y subunit A-7 OS=Arabidopsis thaliana OX=3702 GN=NFYA7 PE=1 SV=1
Sit-miR169e	Seita.9G155700.1		*	*	*		Conserved	NF-YA	0.419054	4.10988	2.31652	0.0973187	0.657153	0.300747	0.024144	29.2733	4.63	0.976667	10.4033	3.25667	1.90333	7.84	GO:0003700,GO:0006355	K08064	Nuclear transcription factor Y subunit A-10 OS=Arabidopsis thaliana OX=3702 GN=NFYA10 PE=2 SV=2
Sit-miR169e	Seita.9G254600.1		*				Conserved		0.419054	4.10988	2.31652	0.0973187	0.657153	0.300747	0.024144	0.0233333	0	0	0.01	0.0166667	0	0.0433333	GO:0005673,GO:0006367	K03137
Sit-miR169e	Seita.9G263700.1		*				Conserved		0.419054	4.10988	2.31652	0.0973187	0.657153	0.300747	0.024144	7.97	7.24333	7.79	5.96667	9.31667	8.61	5.90333
Sit-miR169e	Seita.9G367200.1	*	*	*	*		Conserved	NF-YA	0.419054	4.10988	2.31652	0.0973187	0.657153	0.300747	0.024144	19.3033	4.62667	1.15	20.4833	15.0867	2.26333	8.16667	GO:0003677,GO:0003700,GO:0006355,GO:0016602	K08064	Nuclear transcription factor Y subunit A-3 OS=Arabidopsis thaliana OX=3702 GN=NFYA3 PE=2 SV=2
Sit-miR169e	Seita.9G521100.1		*	*	*	*	Conserved	NF-YA	0.419054	4.10988	2.31652	0.0973187	0.657153	0.300747	0.024144	50.7333	14.9	8.28	53.4633	23.06	8.13	24.8567	GO:0003677,GO:0003700,GO:0006355,GO:0016602	K08064	Nuclear transcription factor Y subunit A-6 OS=Arabidopsis thaliana OX=3702 GN=NFYA6 PE=1 SV=1
Sit-miR169e	Seita.9G561200.1					*	Conserved		0.419054	4.10988	2.31652	0.0973187	0.657153	0.300747	0.024144	6.03	7.94333	7.32333	9.73	6.80333	6.96	7.93667	GO:0003700,GO:0005634,GO:0006355		MADS-box transcription factor 50 OS=Oryza sativa subsp. japonica OX=39947 GN=MADS50 PE=2 SV=1
Sit-miR169f	Seita.1G338100.1			*	*		Conserved	NF-YA	0.089183	0.296202	0.0685904	0.0389275	0	0	0	5.34333	0.03	0.00445333	0.92	0.16	0.0166667	0.0633333	GO:0003700,GO:0006355	K08064	Nuclear transcription factor Y subunit A-8 OS=Arabidopsis thaliana OX=3702 GN=NFYA8 PE=1 SV=2
Sit-miR169f	Seita.2G037100.1		*	*	*	*	Conserved	NF-YA	0.089183	0.296202	0.0685904	0.0389275	0	0	0	0	2.65667	0.16	0	0.0933333	1.13333	1.34	GO:0003700,GO:0006355	K08064	Nuclear transcription factor Y subunit A-10 OS=Arabidopsis thaliana OX=3702 GN=NFYA10 PE=2 SV=2
Sit-miR169f	Seita.2G410200.1				*		Conserved		0.089183	0.296202	0.0685904	0.0389275	0	0	0	10.6433	5.59	17.63	52.6733	54.67	46.41	17.67	GO:0005634		Probable mediator of RNA polymerase II transcription subunit 26b OS=Arabidopsis thaliana OX=3702 GN=MED26B PE=2 SV=1
Sit-miR169f	Seita.3G079900.1		*	*	*		Conserved		0.089183	0.296202	0.0685904	0.0389275	0	0	0	0.173333	0.08	0.346667	0.24	0.206667	0.933333	0.16	GO:0004672,GO:0005524,GO:0006468,GO:0030246		L-type lectin-domain containing receptor kinase SIT2 OS=Oryza sativa subsp. japonica OX=39947 GN=SIT2 PE=2 SV=2
Sit-miR169f	Seita.3G289600.1		*	*	*		Conserved		0.089183	0.296202	0.0685904	0.0389275	0	0	0	9.33667	5.14	3.55333	6.83	5.15333	4.52333	5.93333			RING finger and transmembrane domain-containing protein 2 OS=Homo sapiens OX=9606 GN=RNFT2 PE=2 SV=2
Sit-miR169f	Seita.3G349900.1			*	*		Conserved		0.089183	0.296202	0.0685904	0.0389275	0	0	0	0.00333333	0.02	0	0.00333333	0	0	17.2367	GO:0004252,GO:0006508,GO:0008236		Subtilisin-like protease OS=Petunia hybrida OX=4102 GN=SBT PE=2 SV=1
Sit-miR169f	Seita.3G390000.1	*	*	*	*		Conserved	NF-YA	0.089183	0.296202	0.0685904	0.0389275	0	0	0	10.2	1.75667	0.606667	4.93667	1.87667	1.14	4.04	GO:0003677,GO:0003700,GO:0006355,GO:0016602	K08064	Nuclear transcription factor Y subunit A-10 OS=Arabidopsis thaliana OX=3702 GN=NFYA10 PE=2 SV=2
Sit-miR169f	Seita.4G046300.1			*			Conserved		0.089183	0.296202	0.0685904	0.0389275	0	0	0	20.7	10.0233	6.2	15.2567	12.2533	3.71	17.08	GO:0004185,GO:0006508	K16297	Serine carboxypeptidase II-2 (Fragment) OS=Hordeum vulgare OX=4513 GN=CXP;2-2 PE=1 SV=1
Sit-miR169f	Seita.4G052300.1					*	Conserved		0.089183	0.296202	0.0685904	0.0389275	0	0	0	6.52667	3.26	2.44667	10.2033	10.3567	4.09667	3.61333	GO:0022857,GO:0055085	K13783	Putative glycerol-3-phosphate transporter 5 OS=Arabidopsis thaliana OX=3702 GN=At2g13100 PE=2 SV=2
Sit-miR169f	Seita.4G140800.1		*				Conserved		0.089183	0.296202	0.0685904	0.0389275	0	0	0	9.04	8.63333	6.72667	8.80667	8.75333	5.21333	9.05667		K24854	Damage-control phosphatase At2g17340 OS=Arabidopsis thaliana OX=3702 GN=At2g17340 PE=1 SV=1
Sit-miR169f	Seita.4G163500.1			*			Conserved	M-type_MADS	0.089183	0.296202	0.0685904	0.0389275	0	0	0	0.886667	0.406667	0.0733333	1.52	0.133333	0.146667	0.19	GO:0003677,GO:0046983		Agamous-like MADS-box protein AGL62 OS=Arabidopsis thaliana OX=3702 GN=AGL62 PE=1 SV=1
Sit-miR169f	Seita.4G270100.1				*	*	Conserved		0.089183	0.296202	0.0685904	0.0389275	0	0	0	0.01	0.00311667	0.0166667	0	0.0166667	0	1.79		K01853	Achilleol B synthase OS=Oryza sativa subsp. japonica OX=39947 GN=Os11g0285000 PE=1 SV=1
Sit-miR169f	Seita.5G055500.1		*	*			Conserved		0.089183	0.296202	0.0685904	0.0389275	0	0	0	0	0.00666667	0.00906	0.00333333	0	0.00182333	0
Sit-miR169f	Seita.5G055600.1		*	*		*	Conserved		0.089183	0.296202	0.0685904	0.0389275	0	0	0	0.183333	0.563333	0.903333	0.33	0.243333	0.19	0.286667
Sit-miR169f	Seita.5G396500.1					*	Conserved		0.089183	0.296202	0.0685904	0.0389275	0	0	0	4.00333	0.293333	0.133333	1.90333	0.4	0.0766667	0.313333	GO:0016020,GO:0022857,GO:0055085	K14638	Protein NRT1/ PTR FAMILY 5.10 OS=Arabidopsis thaliana OX=3702 GN=NPF5.10 PE=2 SV=1
Sit-miR169f	Seita.5G409700.1					*	Conserved		0.089183	0.296202	0.0685904	0.0389275	0	0	0	0	0	0	0	0.0733333	0.0166667	0.05
Sit-miR169f	Seita.6G163000.1		*		*		Conserved		0.089183	0.296202	0.0685904	0.0389275	0	0	0	4.65667	7.98667	34.5933	6.73333	32.2167	50.9833	16.44	GO:0006629	K10255	Omega-6 fatty acid desaturase, chloroplastic OS=Brassica napus OX=3708 PE=1 SV=1
Sit-miR169f	Seita.7G011800.1				*		Conserved		0.089183	0.296202	0.0685904	0.0389275	0	0	0	1.28333	4.66667	4.42333	1.31667	4.56	51	5.47333	GO:0000103,GO:0004781	K13811	ATP sulfurylase 2 OS=Arabidopsis thaliana OX=3702 GN=APS2 PE=1 SV=1
Sit-miR169f	Seita.9G010300.1		*	*	*		Conserved		0.089183	0.296202	0.0685904	0.0389275	0	0	0	0.836667	0.593333	0.64	1.04667	0.616667	0.486667	0.796667	GO:0005515
Sit-miR169f	Seita.9G129400.1	*	*	*	*		Conserved	NF-YA	0.089183	0.296202	0.0685904	0.0389275	0	0	0	25.9333	15.18	8.27333	16.3933	19.5667	14.4233	24.78	GO:0003677,GO:0003700,GO:0006355,GO:0016602	K08064	Nuclear transcription factor Y subunit A-7 OS=Arabidopsis thaliana OX=3702 GN=NFYA7 PE=1 SV=1
Sit-miR169f	Seita.9G155700.1	*	*	*	*		Conserved	NF-YA	0.089183	0.296202	0.0685904	0.0389275	0	0	0	29.2733	4.63	0.976667	10.4033	3.25667	1.90333	7.84	GO:0003700,GO:0006355	K08064	Nuclear transcription factor Y subunit A-10 OS=Arabidopsis thaliana OX=3702 GN=NFYA10 PE=2 SV=2
Sit-miR169f	Seita.9G536900.1		*				Conserved		0.089183	0.296202	0.0685904	0.0389275	0	0	0	1.36333	6.01667	17.71	0.883333	2.14667	1.72667	2.01	GO:0001522,GO:0003723,GO:0009451,GO:0009982,GO:0016866		Putative ribosomal large subunit pseudouridine synthase SVR1, chloroplastic OS=Arabidopsis thaliana OX=3702 GN=SVR1 PE=1 SV=1
Sit-miR169g	Seita.1G150200.1		*				Conserved		0.0356732	0.049367	0.0342952	0.0252932	0	0	0.70404	6.68	6.05	3.25	6.1	5.59333	4.34333	5.53667	GO:0006904,GO:0016192	K15292	Probable protein transport Sec1a OS=Oryza sativa subsp. japonica OX=39947 GN=Os04g0252400 PE=3 SV=2
Sit-miR169g	Seita.1G338100.1		*	*	*		Conserved	NF-YA	0.0356732	0.049367	0.0342952	0.0252932	0	0	0.70404	5.34333	0.03	0.00445333	0.92	0.16	0.0166667	0.0633333	GO:0003700,GO:0006355	K08064	Nuclear transcription factor Y subunit A-8 OS=Arabidopsis thaliana OX=3702 GN=NFYA8 PE=1 SV=2
Sit-miR169g	Seita.2G037100.1		*	*	*		Conserved	NF-YA	0.0356732	0.049367	0.0342952	0.0252932	0	0	0.70404	0	2.65667	0.16	0	0.0933333	1.13333	1.34	GO:0003700,GO:0006355	K08064	Nuclear transcription factor Y subunit A-10 OS=Arabidopsis thaliana OX=3702 GN=NFYA10 PE=2 SV=2
Sit-miR169g	Seita.2G383900.1		*	*	*		Conserved	NF-YA	0.0356732	0.049367	0.0342952	0.0252932	0	0	0.70404	0.923333	2.41	0.423333	0.473333	1.16	1.36333	6.87667	GO:0003677,GO:0003700,GO:0006355,GO:0016602	K08064	Nuclear transcription factor Y subunit A-3 OS=Arabidopsis thaliana OX=3702 GN=NFYA3 PE=2 SV=2
Sit-miR169g	Seita.3G079900.1		*				Conserved		0.0356732	0.049367	0.0342952	0.0252932	0	0	0.70404	0.173333	0.08	0.346667	0.24	0.206667	0.933333	0.16	GO:0004672,GO:0005524,GO:0006468,GO:0030246		L-type lectin-domain containing receptor kinase SIT2 OS=Oryza sativa subsp. japonica OX=39947 GN=SIT2 PE=2 SV=2
Sit-miR169g	Seita.3G225700.1					*	Conserved		0.0356732	0.049367	0.0342952	0.0252932	0	0	0.70404	0.02	16.61	23.1867	0.0366667	0.0233333	10.6633	2.80333	GO:0045892
Sit-miR169g	Seita.3G390000.1		*	*	*		Conserved	NF-YA	0.0356732	0.049367	0.0342952	0.0252932	0	0	0.70404	10.2	1.75667	0.606667	4.93667	1.87667	1.14	4.04	GO:0003677,GO:0003700,GO:0006355,GO:0016602	K08064	Nuclear transcription factor Y subunit A-10 OS=Arabidopsis thaliana OX=3702 GN=NFYA10 PE=2 SV=2
Sit-miR169g	Seita.4G135800.1					*	Conserved		0.0356732	0.049367	0.0342952	0.0252932	0	0	0.70404	16.3033	0	0	0.726667	0	0	0	GO:0004190,GO:0006508		Aspartyl protease family protein At5g10770 OS=Arabidopsis thaliana OX=3702 GN=At5g10770 PE=2 SV=1
Sit-miR169g	Seita.5G055500.1		*	*	*		Conserved		0.0356732	0.049367	0.0342952	0.0252932	0	0	0.70404	0	0.00666667	0.00906	0.00333333	0	0.00182333	0
Sit-miR169g	Seita.5G055600.1		*	*	*	*	Conserved		0.0356732	0.049367	0.0342952	0.0252932	0	0	0.70404	0.183333	0.563333	0.903333	0.33	0.243333	0.19	0.286667
Sit-miR169g	Seita.5G109700.1					*	Conserved		0.0356732	0.049367	0.0342952	0.0252932	0	0	0.70404	0.183333	0.03	0.18	0.106667	1.11	1.56333	0.403333	GO:0016787		Gibberellin receptor GID1A OS=Arabidopsis thaliana OX=3702 GN=GID1A PE=1 SV=1
Sit-miR169g	Seita.5G445100.1					*	Conserved		0.0356732	0.049367	0.0342952	0.0252932	0	0	0.70404	0.0166667	0	0	0.03	0.00321	0	0	GO:0004190,GO:0006508		Chitinase CLP OS=Oryza sativa subsp. japonica OX=39947 GN=CLP PE=1 SV=1
Sit-miR169g	Seita.6G021200.1				*		Conserved		0.0356732	0.049367	0.0342952	0.0252932	0	0	0.70404	0.446667	3.48	11.85	0.04	0.583333	2.82667	0.98
Sit-miR169g	Seita.6G128600.1	*					Conserved		0.0356732	0.049367	0.0342952	0.0252932	0	0	0.70404	0.133333	3.53333	11.74	0.0733333	3.31333	34.72	7.97333	GO:0008270,GO:0016491,GO:0055114	K18980	2-methylene-furan-3-one reductase OS=Solanum lycopersicum OX=4081 GN=EO PE=1 SV=1
Sit-miR169g	Seita.7G196700.1	*					Conserved		0.0356732	0.049367	0.0342952	0.0252932	0	0	0.70404	145.727	594.4	82.19	80.9767	210.01	453.963	444.47	GO:0015267,GO:0016020,GO:0055085	K09872	Aquaporin PIP1-1 OS=Oryza sativa subsp. japonica OX=39947 GN=PIP1-1 PE=2 SV=1
Sit-miR169g	Seita.7G307300.1				*		Conserved	ZF-HD	0.0356732	0.049367	0.0342952	0.0252932	0	0	0.70404	12.8767	4.35333	1.24	5.85	10.0167	0.223333	1.52667			Mini zinc finger protein 1 OS=Oryza sativa subsp. indica OX=39946 GN=MIF1 PE=3 SV=1
Sit-miR169g	Seita.9G010300.1		*	*	*		Conserved		0.0356732	0.049367	0.0342952	0.0252932	0	0	0.70404	0.836667	0.593333	0.64	1.04667	0.616667	0.486667	0.796667	GO:0005515
Sit-miR169g	Seita.9G129400.1		*	*	*		Conserved	NF-YA	0.0356732	0.049367	0.0342952	0.0252932	0	0	0.70404	25.9333	15.18	8.27333	16.3933	19.5667	14.4233	24.78	GO:0003677,GO:0003700,GO:0006355,GO:0016602	K08064	Nuclear transcription factor Y subunit A-7 OS=Arabidopsis thaliana OX=3702 GN=NFYA7 PE=1 SV=1
Sit-miR169g	Seita.9G155700.1		*	*	*		Conserved	NF-YA	0.0356732	0.049367	0.0342952	0.0252932	0	0	0.70404	29.2733	4.63	0.976667	10.4033	3.25667	1.90333	7.84	GO:0003700,GO:0006355	K08064	Nuclear transcription factor Y subunit A-10 OS=Arabidopsis thaliana OX=3702 GN=NFYA10 PE=2 SV=2
Sit-miR169g	Seita.9G254600.1		*				Conserved		0.0356732	0.049367	0.0342952	0.0252932	0	0	0.70404	0.0233333	0	0	0.01	0.0166667	0	0.0433333	GO:0005673,GO:0006367	K03137
Sit-miR169g	Seita.9G263700.1		*	*	*		Conserved		0.0356732	0.049367	0.0342952	0.0252932	0	0	0.70404	7.97	7.24333	7.79	5.96667	9.31667	8.61	5.90333
Sit-miR169g	Seita.9G367200.1		*	*	*		Conserved	NF-YA	0.0356732	0.049367	0.0342952	0.0252932	0	0	0.70404	19.3033	4.62667	1.15	20.4833	15.0867	2.26333	8.16667	GO:0003677,GO:0003700,GO:0006355,GO:0016602	K08064	Nuclear transcription factor Y subunit A-3 OS=Arabidopsis thaliana OX=3702 GN=NFYA3 PE=2 SV=2
Sit-miR169g	Seita.9G521100.1	*	*	*	*	*	Conserved	NF-YA	0.0356732	0.049367	0.0342952	0.0252932	0	0	0.70404	50.7333	14.9	8.28	53.4633	23.06	8.13	24.8567	GO:0003677,GO:0003700,GO:0006355,GO:0016602	K08064	Nuclear transcription factor Y subunit A-6 OS=Arabidopsis thaliana OX=3702 GN=NFYA6 PE=1 SV=1
Sit-miR171a	Seita.1G262900.1		*	*	*		Conserved	GRAS	19.7452	23.3542	6.57582	4.31849	3.22826	3.9362	7.72884	40.2233	37.23	15.73	16.82	19.6567	27.4867	45.3367			Scarecrow-like protein 6 OS=Arabidopsis thaliana OX=3702 GN=SCL6 PE=1 SV=1
Sit-miR171a	Seita.3G043900.1				*		Conserved		19.7452	23.3542	6.57582	4.31849	3.22826	3.9362	7.72884	9.15333	16.2767	12.32	9.44667	7.71667	7.66667	19.5433	GO:0031011	K11671	Nuclear factor related to kappa-B-binding protein OS=Mus musculus OX=10090 GN=Nfrkb PE=1 SV=1
Sit-miR171a	Seita.3G285600.1					*	Conserved		19.7452	23.3542	6.57582	4.31849	3.22826	3.9362	7.72884	0.93	0.13	0.533333	0.626667	1.05	2.05333	0.25			Transcription repressor OFP17 OS=Arabidopsis thaliana OX=3702 GN=OFP17 PE=2 SV=1
Sit-miR171a	Seita.3G316600.1					*	Conserved		19.7452	23.3542	6.57582	4.31849	3.22826	3.9362	7.72884	0	0	0	0	0.00666667	0	0.00666667
Sit-miR171a	Seita.3G364100.1			*			Conserved		19.7452	23.3542	6.57582	4.31849	3.22826	3.9362	7.72884	1.82667	0.513333	0.67	1.81	1.82667	0.376667	0.363333			Formin-like protein 12 OS=Oryza sativa subsp. japonica OX=39947 GN=FH12 PE=3 SV=3
Sit-miR171a	Seita.3G382400.1					*	Conserved		19.7452	23.3542	6.57582	4.31849	3.22826	3.9362	7.72884	0	0	0	0	0	0.0266667	0.286667
Sit-miR171a	Seita.4G003600.1		*	*	*		Conserved	GRAS	19.7452	23.3542	6.57582	4.31849	3.22826	3.9362	7.72884	10.1633	3.87667	1.59	2.56333	2.07667	3.12	3.51			Scarecrow-like protein 6 OS=Arabidopsis thaliana OX=3702 GN=SCL6 PE=1 SV=1
Sit-miR171a	Seita.4G209200.1		*				Conserved		19.7452	23.3542	6.57582	4.31849	3.22826	3.9362	7.72884	2.17333	4.75	3.09667	4.40333	4.52	2.4	5.56333
Sit-miR171a	Seita.5G033000.1		*				Conserved		19.7452	23.3542	6.57582	4.31849	3.22826	3.9362	7.72884	3.49333	18.8433	0.113333	0.663333	0.03	0	5.88667
Sit-miR171a	Seita.7G243400.1		*	*	*		Conserved		19.7452	23.3542	6.57582	4.31849	3.22826	3.9362	7.72884	0.166667	0.75	0.0133333	0	0.0166667	0	3.50333
Sit-miR171a	Seita.8G032500.1		*	*	*		Conserved		19.7452	23.3542	6.57582	4.31849	3.22826	3.9362	7.72884	0.18	0.000923333	0	0.0133333	0	0	0.0233333	GO:0005515		IQ domain-containing protein IQM3 OS=Arabidopsis thaliana OX=3702 GN=IQM3 PE=2 SV=1
Sit-miR171a	Seita.9G105100.1		*	*	*		Conserved		19.7452	23.3542	6.57582	4.31849	3.22826	3.9362	7.72884	8.88	0.0633333	0.0166667	1.47333	0.00333333	0.01	0.536667		K00604
Sit-miR171a	Seita.9G182000.1		*	*		*	Conserved		19.7452	23.3542	6.57582	4.31849	3.22826	3.9362	7.72884	0.03	0.1	0	0	0.00333333	0.00666667	0.89	GO:0004869
Sit-miR171a	Seita.9G330300.1		*	*	*		Conserved	GRAS	19.7452	23.3542	6.57582	4.31849	3.22826	3.9362	7.72884	16.2967	13.8733	7.93	10.41	6.86	8.08333	11.5467			Scarecrow-like protein 6 OS=Arabidopsis thaliana OX=3702 GN=SCL6 PE=1 SV=1
Sit-miR171a	Seita.9G402400.1					*	Conserved		19.7452	23.3542	6.57582	4.31849	3.22826	3.9362	7.72884	0.02	0.0666667	0.0133333	0	1.18333	0.07	0.0933333		K09838	Zeaxanthin epoxidase, chloroplastic OS=Prunus armeniaca OX=36596 PE=2 SV=1
Sit-miR171a	Seita.9G417600.1			*	*		Conserved	NAC	19.7452	23.3542	6.57582	4.31849	3.22826	3.9362	7.72884	15.62	0.22	0.343333	21.5133	32.1267	1.47667	2.68	GO:0003677,GO:0006355		NAC transcription factor NAM-B1 OS=Hordeum vulgare subsp. spontaneum OX=77009 GN=NAM-B1 PE=4 SV=1
Sit-miR171a	Seita.9G455500.1			*			Conserved	GRAS	19.7452	23.3542	6.57582	4.31849	3.22826	3.9362	7.72884	3.33667	0	0.0133333	1.03	0.08	0.0121133	0.0233333			Protein NODULATION SIGNALING PATHWAY 2 OS=Oryza sativa subsp. japonica OX=39947 GN=NSP2 PE=1 SV=1
Sit-miR171b	Seita.1G262900.1		*	*	*		Conserved	GRAS	19.7452	23.3542	6.57582	4.31849	3.22826	3.9362	7.72884	40.2233	37.23	15.73	16.82	19.6567	27.4867	45.3367			Scarecrow-like protein 6 OS=Arabidopsis thaliana OX=3702 GN=SCL6 PE=1 SV=1
Sit-miR171b	Seita.3G043900.1				*		Conserved		19.7452	23.3542	6.57582	4.31849	3.22826	3.9362	7.72884	9.15333	16.2767	12.32	9.44667	7.71667	7.66667	19.5433	GO:0031011	K11671	Nuclear factor related to kappa-B-binding protein OS=Mus musculus OX=10090 GN=Nfrkb PE=1 SV=1
Sit-miR171b	Seita.3G285600.1					*	Conserved		19.7452	23.3542	6.57582	4.31849	3.22826	3.9362	7.72884	0.93	0.13	0.533333	0.626667	1.05	2.05333	0.25			Transcription repressor OFP17 OS=Arabidopsis thaliana OX=3702 GN=OFP17 PE=2 SV=1
Sit-miR171b	Seita.3G316600.1					*	Conserved		19.7452	23.3542	6.57582	4.31849	3.22826	3.9362	7.72884	0	0	0	0	0.00666667	0	0.00666667
Sit-miR171b	Seita.3G364100.1			*			Conserved		19.7452	23.3542	6.57582	4.31849	3.22826	3.9362	7.72884	1.82667	0.513333	0.67	1.81	1.82667	0.376667	0.363333			Formin-like protein 12 OS=Oryza sativa subsp. japonica OX=39947 GN=FH12 PE=3 SV=3
Sit-miR171b	Seita.3G382400.1					*	Conserved		19.7452	23.3542	6.57582	4.31849	3.22826	3.9362	7.72884	0	0	0	0	0	0.0266667	0.286667
Sit-miR171b	Seita.4G003600.1		*	*	*		Conserved	GRAS	19.7452	23.3542	6.57582	4.31849	3.22826	3.9362	7.72884	10.1633	3.87667	1.59	2.56333	2.07667	3.12	3.51			Scarecrow-like protein 6 OS=Arabidopsis thaliana OX=3702 GN=SCL6 PE=1 SV=1
Sit-miR171b	Seita.4G209200.1		*				Conserved		19.7452	23.3542	6.57582	4.31849	3.22826	3.9362	7.72884	2.17333	4.75	3.09667	4.40333	4.52	2.4	5.56333
Sit-miR171b	Seita.5G033000.1		*				Conserved		19.7452	23.3542	6.57582	4.31849	3.22826	3.9362	7.72884	3.49333	18.8433	0.113333	0.663333	0.03	0	5.88667
Sit-miR171b	Seita.7G243400.1		*	*	*		Conserved		19.7452	23.3542	6.57582	4.31849	3.22826	3.9362	7.72884	0.166667	0.75	0.0133333	0	0.0166667	0	3.50333
Sit-miR171b	Seita.8G032500.1		*	*	*		Conserved		19.7452	23.3542	6.57582	4.31849	3.22826	3.9362	7.72884	0.18	0.000923333	0	0.0133333	0	0	0.0233333	GO:0005515		IQ domain-containing protein IQM3 OS=Arabidopsis thaliana OX=3702 GN=IQM3 PE=2 SV=1
Sit-miR171b	Seita.9G105100.1		*	*	*		Conserved		19.7452	23.3542	6.57582	4.31849	3.22826	3.9362	7.72884	8.88	0.0633333	0.0166667	1.47333	0.00333333	0.01	0.536667		K00604
Sit-miR171b	Seita.9G182000.1		*	*		*	Conserved		19.7452	23.3542	6.57582	4.31849	3.22826	3.9362	7.72884	0.03	0.1	0	0	0.00333333	0.00666667	0.89	GO:0004869
Sit-miR171b	Seita.9G330300.1		*	*	*		Conserved	GRAS	19.7452	23.3542	6.57582	4.31849	3.22826	3.9362	7.72884	16.2967	13.8733	7.93	10.41	6.86	8.08333	11.5467			Scarecrow-like protein 6 OS=Arabidopsis thaliana OX=3702 GN=SCL6 PE=1 SV=1
Sit-miR171b	Seita.9G402400.1					*	Conserved		19.7452	23.3542	6.57582	4.31849	3.22826	3.9362	7.72884	0.02	0.0666667	0.0133333	0	1.18333	0.07	0.0933333		K09838	Zeaxanthin epoxidase, chloroplastic OS=Prunus armeniaca OX=36596 PE=2 SV=1
Sit-miR171b	Seita.9G417600.1			*	*		Conserved	NAC	19.7452	23.3542	6.57582	4.31849	3.22826	3.9362	7.72884	15.62	0.22	0.343333	21.5133	32.1267	1.47667	2.68	GO:0003677,GO:0006355		NAC transcription factor NAM-B1 OS=Hordeum vulgare subsp. spontaneum OX=77009 GN=NAM-B1 PE=4 SV=1
Sit-miR171b	Seita.9G455500.1			*			Conserved	GRAS	19.7452	23.3542	6.57582	4.31849	3.22826	3.9362	7.72884	3.33667	0	0.0133333	1.03	0.08	0.0121133	0.0233333			Protein NODULATION SIGNALING PATHWAY 2 OS=Oryza sativa subsp. japonica OX=39947 GN=NSP2 PE=1 SV=1
Sit-miR171c	Seita.1G262900.1		*	*	*		Conserved	GRAS	19.9414	25.8257	6.65403	4.38854	3.30005	4.06109	9.05853	40.2233	37.23	15.73	16.82	19.6567	27.4867	45.3367			Scarecrow-like protein 6 OS=Arabidopsis thaliana OX=3702 GN=SCL6 PE=1 SV=1
Sit-miR171c	Seita.3G043900.1				*		Conserved		19.9414	25.8257	6.65403	4.38854	3.30005	4.06109	9.05853	9.15333	16.2767	12.32	9.44667	7.71667	7.66667	19.5433	GO:0031011	K11671	Nuclear factor related to kappa-B-binding protein OS=Mus musculus OX=10090 GN=Nfrkb PE=1 SV=1
Sit-miR171c	Seita.3G285600.1					*	Conserved		19.9414	25.8257	6.65403	4.38854	3.30005	4.06109	9.05853	0.93	0.13	0.533333	0.626667	1.05	2.05333	0.25			Transcription repressor OFP17 OS=Arabidopsis thaliana OX=3702 GN=OFP17 PE=2 SV=1
Sit-miR171c	Seita.3G316600.1					*	Conserved		19.9414	25.8257	6.65403	4.38854	3.30005	4.06109	9.05853	0	0	0	0	0.00666667	0	0.00666667
Sit-miR171c	Seita.3G364100.1			*			Conserved		19.9414	25.8257	6.65403	4.38854	3.30005	4.06109	9.05853	1.82667	0.513333	0.67	1.81	1.82667	0.376667	0.363333			Formin-like protein 12 OS=Oryza sativa subsp. japonica OX=39947 GN=FH12 PE=3 SV=3
Sit-miR171c	Seita.3G382400.1					*	Conserved		19.9414	25.8257	6.65403	4.38854	3.30005	4.06109	9.05853	0	0	0	0	0	0.0266667	0.286667
Sit-miR171c	Seita.4G003600.1		*	*	*		Conserved	GRAS	19.9414	25.8257	6.65403	4.38854	3.30005	4.06109	9.05853	10.1633	3.87667	1.59	2.56333	2.07667	3.12	3.51			Scarecrow-like protein 6 OS=Arabidopsis thaliana OX=3702 GN=SCL6 PE=1 SV=1
Sit-miR171c	Seita.4G209200.1		*				Conserved		19.9414	25.8257	6.65403	4.38854	3.30005	4.06109	9.05853	2.17333	4.75	3.09667	4.40333	4.52	2.4	5.56333
Sit-miR171c	Seita.5G033000.1		*				Conserved		19.9414	25.8257	6.65403	4.38854	3.30005	4.06109	9.05853	3.49333	18.8433	0.113333	0.663333	0.03	0	5.88667
Sit-miR171c	Seita.7G243400.1		*	*	*		Conserved		19.9414	25.8257	6.65403	4.38854	3.30005	4.06109	9.05853	0.166667	0.75	0.0133333	0	0.0166667	0	3.50333
Sit-miR171c	Seita.8G032500.1		*	*	*		Conserved		19.9414	25.8257	6.65403	4.38854	3.30005	4.06109	9.05853	0.18	0.000923333	0	0.0133333	0	0	0.0233333	GO:0005515		IQ domain-containing protein IQM3 OS=Arabidopsis thaliana OX=3702 GN=IQM3 PE=2 SV=1
Sit-miR171c	Seita.9G105100.1		*	*	*		Conserved		19.9414	25.8257	6.65403	4.38854	3.30005	4.06109	9.05853	8.88	0.0633333	0.0166667	1.47333	0.00333333	0.01	0.536667		K00604
Sit-miR171c	Seita.9G182000.1		*	*		*	Conserved		19.9414	25.8257	6.65403	4.38854	3.30005	4.06109	9.05853	0.03	0.1	0	0	0.00333333	0.00666667	0.89	GO:0004869
Sit-miR171c	Seita.9G330300.1		*	*	*		Conserved	GRAS	19.9414	25.8257	6.65403	4.38854	3.30005	4.06109	9.05853	16.2967	13.8733	7.93	10.41	6.86	8.08333	11.5467			Scarecrow-like protein 6 OS=Arabidopsis thaliana OX=3702 GN=SCL6 PE=1 SV=1
Sit-miR171c	Seita.9G402400.1					*	Conserved		19.9414	25.8257	6.65403	4.38854	3.30005	4.06109	9.05853	0.02	0.0666667	0.0133333	0	1.18333	0.07	0.0933333		K09838	Zeaxanthin epoxidase, chloroplastic OS=Prunus armeniaca OX=36596 PE=2 SV=1
Sit-miR171c	Seita.9G417600.1			*	*		Conserved	NAC	19.9414	25.8257	6.65403	4.38854	3.30005	4.06109	9.05853	15.62	0.22	0.343333	21.5133	32.1267	1.47667	2.68	GO:0003677,GO:0006355		NAC transcription factor NAM-B1 OS=Hordeum vulgare subsp. spontaneum OX=77009 GN=NAM-B1 PE=4 SV=1
Sit-miR171c	Seita.9G455500.1			*			Conserved	GRAS	19.9414	25.8257	6.65403	4.38854	3.30005	4.06109	9.05853	3.33667	0	0.0133333	1.03	0.08	0.0121133	0.0233333			Protein NODULATION SIGNALING PATHWAY 2 OS=Oryza sativa subsp. japonica OX=39947 GN=NSP2 PE=1 SV=1
Sit-miR171d	Seita.1G262900.1		*	*	*		Conserved	GRAS	19.9414	25.8257	6.65403	4.38854	3.30005	4.06109	9.05853	40.2233	37.23	15.73	16.82	19.6567	27.4867	45.3367			Scarecrow-like protein 6 OS=Arabidopsis thaliana OX=3702 GN=SCL6 PE=1 SV=1
Sit-miR171d	Seita.3G043900.1				*		Conserved		19.9414	25.8257	6.65403	4.38854	3.30005	4.06109	9.05853	9.15333	16.2767	12.32	9.44667	7.71667	7.66667	19.5433	GO:0031011	K11671	Nuclear factor related to kappa-B-binding protein OS=Mus musculus OX=10090 GN=Nfrkb PE=1 SV=1
Sit-miR171d	Seita.3G285600.1					*	Conserved		19.9414	25.8257	6.65403	4.38854	3.30005	4.06109	9.05853	0.93	0.13	0.533333	0.626667	1.05	2.05333	0.25			Transcription repressor OFP17 OS=Arabidopsis thaliana OX=3702 GN=OFP17 PE=2 SV=1
Sit-miR171d	Seita.3G316600.1					*	Conserved		19.9414	25.8257	6.65403	4.38854	3.30005	4.06109	9.05853	0	0	0	0	0.00666667	0	0.00666667
Sit-miR171d	Seita.3G364100.1			*			Conserved		19.9414	25.8257	6.65403	4.38854	3.30005	4.06109	9.05853	1.82667	0.513333	0.67	1.81	1.82667	0.376667	0.363333			Formin-like protein 12 OS=Oryza sativa subsp. japonica OX=39947 GN=FH12 PE=3 SV=3
Sit-miR171d	Seita.3G382400.1					*	Conserved		19.9414	25.8257	6.65403	4.38854	3.30005	4.06109	9.05853	0	0	0	0	0	0.0266667	0.286667
Sit-miR171d	Seita.4G003600.1		*	*	*		Conserved	GRAS	19.9414	25.8257	6.65403	4.38854	3.30005	4.06109	9.05853	10.1633	3.87667	1.59	2.56333	2.07667	3.12	3.51			Scarecrow-like protein 6 OS=Arabidopsis thaliana OX=3702 GN=SCL6 PE=1 SV=1
Sit-miR171d	Seita.4G209200.1		*				Conserved		19.9414	25.8257	6.65403	4.38854	3.30005	4.06109	9.05853	2.17333	4.75	3.09667	4.40333	4.52	2.4	5.56333
Sit-miR171d	Seita.5G033000.1		*				Conserved		19.9414	25.8257	6.65403	4.38854	3.30005	4.06109	9.05853	3.49333	18.8433	0.113333	0.663333	0.03	0	5.88667
Sit-miR171d	Seita.7G243400.1		*	*	*		Conserved		19.9414	25.8257	6.65403	4.38854	3.30005	4.06109	9.05853	0.166667	0.75	0.0133333	0	0.0166667	0	3.50333
Sit-miR171d	Seita.8G032500.1		*	*	*		Conserved		19.9414	25.8257	6.65403	4.38854	3.30005	4.06109	9.05853	0.18	0.000923333	0	0.0133333	0	0	0.0233333	GO:0005515		IQ domain-containing protein IQM3 OS=Arabidopsis thaliana OX=3702 GN=IQM3 PE=2 SV=1
Sit-miR171d	Seita.9G105100.1		*	*	*		Conserved		19.9414	25.8257	6.65403	4.38854	3.30005	4.06109	9.05853	8.88	0.0633333	0.0166667	1.47333	0.00333333	0.01	0.536667		K00604
Sit-miR171d	Seita.9G182000.1		*	*		*	Conserved		19.9414	25.8257	6.65403	4.38854	3.30005	4.06109	9.05853	0.03	0.1	0	0	0.00333333	0.00666667	0.89	GO:0004869
Sit-miR171d	Seita.9G330300.1		*	*	*		Conserved	GRAS	19.9414	25.8257	6.65403	4.38854	3.30005	4.06109	9.05853	16.2967	13.8733	7.93	10.41	6.86	8.08333	11.5467			Scarecrow-like protein 6 OS=Arabidopsis thaliana OX=3702 GN=SCL6 PE=1 SV=1
Sit-miR171d	Seita.9G402400.1					*	Conserved		19.9414	25.8257	6.65403	4.38854	3.30005	4.06109	9.05853	0.02	0.0666667	0.0133333	0	1.18333	0.07	0.0933333		K09838	Zeaxanthin epoxidase, chloroplastic OS=Prunus armeniaca OX=36596 PE=2 SV=1
[truncated: 3,388 more rows]
