# Supplementary material for: The Construction and Exploration of a Comprehensive MicroRNA Centered Regulatory Network in Foxtail Millet (Setaria italica L.)
Source: Front Plant Sci. 2022 May 6;13:848474. doi: 10.3389/fpls.2022.848474 (PMC9121102; doi:10.3389/fpls.2022.848474)
Supplement: Supplementary file 9 [file Data_Sheet_9.zip › Supplementary Table12.xlsx]

## Sheet: Sheet1
Supplementary Table 12. The result of significantly enriched GO terms of 2,417 candidate target genes.
Term ID	Classification	Term	Annotated num	Significant num	P-value*
GO:0006355	BP	regulation of transcription, DNA-templated	1222	129	4e-05
GO:0006817	BP	phosphate ion transport	11	5	0.00077
GO:0009719	BP	response to endogenous stimulus	132	16	0.04074
GO:0032502	BP	developmental process	136	24	7.7e-05
GO:0046274	BP	lignin catabolic process	34	16	6.1e-10
GO:0051258	BP	protein polymerization	18	4	0.04241
GO:0006040	BP	amino sugar metabolic process	22	5	0.02187
GO:0006801	BP	superoxide metabolic process	14	4	0.01764
GO:0006476	BP	protein deacetylation	9	3	0.02566
GO:0006383	BP	transcription by RNA polymerase III	14	5	0.00275
GO:0098732	BP	macromolecule deacylation	9	3	0.02566
GO:0006304	BP	DNA modification	9	3	0.02566
GO:0009725	BP	response to hormone	132	16	0.04074
GO:0006207	BP	'de novo' pyrimidine nucleobase biosynthetic process	9	3	0.02566
GO:0006260	BP	DNA replication	97	14	0.01407
GO:0055085	BP	transmembrane transport	974	99	0.00124
GO:1901136	BP	carbohydrate derivative catabolic process	31	6	0.02653
GO:0006306	BP	DNA methylation	9	3	0.02566
GO:0048046	CC	apoplast	70	18	7.1e-06
GO:0016602	CC	CCAAT-binding factor complex	20	6	0.00403
GO:0005815	CC	microtubule organizing center	10	3	0.04166
GO:0005634	CC	nucleus	633	76	0.00015
GO:0055029	CC	nuclear DNA-directed RNA polymerase complex	38	7	0.03106
GO:0003700	MF	DNA-binding transcription factor activity	633	76	6.2e-05
GO:0005215	MF	transporter activity	1082	103	0.03511
GO:0005315	MF	inorganic phosphate transmembrane transporter activity	11	5	0.00083
GO:0005507	MF	copper ion binding	90	25	9.7e-09
GO:0052716	MF	hydroquinone:oxygen oxidoreductase activity	34	16	7.8e-10
GO:0008970	MF	phospholipase A1 activity	10	4	0.00499
GO:0043531	MF	ADP binding	410	47	0.00374
GO:0003677	MF	DNA binding	1446	151	4.6e-05
GO:0008234	MF	cysteine-type peptidase activity	159	19	0.03599
GO:0004784	MF	superoxide dismutase activity	9	3	0.0267
GO:0016721	MF	oxidoreductase activity, acting on superoxide radicals as acceptor	9	3	0.0267
GO:0009055	MF	electron transfer activity	137	17	0.03343
GO:0042910	MF	xenobiotic transmembrane transporter activity	71	11	0.01893
GO:0022857	MF	transmembrane transporter activity	1056	100	0.04318
Note: * indicates the selection cutoff is p-value less than 0.05.
