# Supplementary material for: The Construction and Exploration of a Comprehensive MicroRNA Centered Regulatory Network in Foxtail Millet (Setaria italica L.)
Source: Front Plant Sci. 2022 May 6;13:848474. doi: 10.3389/fpls.2022.848474 (PMC9121102; doi:10.3389/fpls.2022.848474)
Supplement: Supplementary file 9 [file Data_Sheet_9.zip › Supplementary Table13.xlsx]

## Sheet: Sheet1
Supplementary Table 13. The result of significant enriched KEGG pathways of 2,417 candidate targets. KEGG, Kyoto Encyclopedia of Genes and Genomes.
Pathway	Annotated num	Significant num	P-value*
plant hormone signal transduction	38	13	0.00109547
cysteine and methionine metabolism	40	13	0.00187647
sphingolipid metabolism	13	5	0.024389
fatty acid elongation	9	4	0.0255191
mapk signaling pathway - plant	39	10	0.0345498
glutathione metabolism	19	6	0.0372856
sphingolipid signaling pathway	15	5	0.0450733
Note: * indicates the selection cutoff is p-value less than 0.05.
