# Supplementary material for: The Construction and Exploration of a Comprehensive MicroRNA Centered Regulatory Network in Foxtail Millet (Setaria italica L.)
Source: Front Plant Sci. 2022 May 6;13:848474. doi: 10.3389/fpls.2022.848474 (PMC9121102; doi:10.3389/fpls.2022.848474)
Supplement: Supplementary file 9 [file Data_Sheet_9.zip › Supplementary Table14.xlsx]

## Sheet: Sheet1
Supplementary Table 14. Detailed information of tissue-specific regulatory pairs in the seven tissues at two stages.
Terms	RS	SS	LS	RG	SG	LG	P
Highly expressed in only one specific tissue	14	5	1	0	0	6	3
Highly expressed miRNAs *	4	15	3	2	6	4	7
Tissue-specific highly expressed miRNAs (sum)	18	20	4	2	6	10	10
Targets of tissue-specific highly expressed miRNAs	262	476	109	105	67	418	229
Significantly enriched GO terms (BP) sorted by P-value	GO:0051130:positive regulation of cellular component organization	GO:0032502:developmental process	GO:0042545:cell wall modification	GO:0051130:positive regulation of cellular component organization	GO:0006355:regulation of transcription, DNA-templated	GO:1901663:quinone biosynthetic process	GO:0032502:developmental process
	GO:0006040:amino sugar metabolic process	GO:0006355:regulation of transcription, DNA-templated	GO:0009226:nucleotide-sugar biosynthetic process	GO:0042545:cell wall modification	GO:0043244:regulation of protein-containing complex disassembly	GO:0044242:cellular lipid catabolic process	GO:0006355:regulation of transcription, DNA-templated
	GO:2000112:regulation of cellular macromolecule biosynthetic process	GO:0009725:response to hormone	GO:0044089:positive regulation of cellular component biogenesis	GO:0009226:nucleotide-sugar biosynthetic process	GO:0030154:cell differentiation	GO:0042545:cell wall modification	GO:0007018:microtubule-based movement
	GO:0034654:nucleobase-containing compound biosynthetic process	GO:0051130:positive regulation of cellular component organization	GO:1901137:carbohydrate derivative biosynthetic process	GO:0034314:Arp2/3 complex-mediated actin nucleation	GO:0006448:regulation of translational elongation	GO:0006857:oligopeptide transport	GO:0009059:macromolecule biosynthetic process
	GO:0050794:regulation of cellular process	GO:0006801:superoxide metabolic process	GO:0034314:Arp2/3 complex-mediated actin nucleation	GO:0044089:positive regulation of cellular component biogenesis	GO:0009909:regulation of flower development	GO:0006040:amino sugar metabolic process	GO:0034645:cellular macromolecule biosynthetic process
	GO:0019438:aromatic compound biosynthetic process	GO:0007017:microtubule-based process	GO:1902905:positive regulation of supramolecular fiber organization	GO:1902905:positive regulation of supramolecular fiber organization	GO:0048831:regulation of shoot system development	GO:0055085:transmembrane transport	GO:0006261:DNA-dependent DNA replication
	GO:0018130:heterocycle biosynthetic process		GO:0006265:DNA topological change	GO:0006448:regulation of translational elongation	GO:0006415:translational termination	GO:1901136:carbohydrate derivative catabolic process	GO:0006260:DNA replication
	GO:0006351:transcription, DNA-templated		GO:1902903:regulation of supramolecular fiber organization	GO:2000112:regulation of cellular macromolecule biosynthetic process	GO:0009908:flower development		GO:0006457:protein folding
	GO:0019222:regulation of metabolic process		GO:0032970:regulation of actin filament-based process	GO:0032970:regulation of actin filament-based process	GO:0032270:positive regulation of cellular protein metabolic process		GO:0043244:regulation of protein-containing complex disassembly
	GO:0032774:RNA biosynthetic process		GO:0032535:regulation of cellular component size	GO:0032535:regulation of cellular component size	GO:0032502:developmental process		GO:0048316:seed development
	GO:0042545:cell wall modification		GO:0090066:regulation of anatomical structure size	GO:0090066:regulation of anatomical structure size	GO:2000241:regulation of reproductive process		GO:0006486:protein glycosylation
	GO:1901362:organic cyclic compound biosynthetic process		GO:0009086:methionine biosynthetic process	GO:0009086:methionine biosynthetic process	GO:0048367:shoot system development		GO:0009100:glycoprotein metabolic process
	GO:0009059:macromolecule biosynthetic process		GO:0006486:protein glycosylation	GO:0006415:translational termination			GO:0070085:glycosylation
	GO:0034645:cellular macromolecule biosynthetic process		GO:0009100:glycoprotein metabolic process	GO:0008652:cellular amino acid biosynthetic process			GO:0044786:cell cycle DNA replication
	GO:0044249:cellular biosynthetic process		GO:0070085:glycosylation	GO:0044087:regulation of cellular component biogenesis
	GO:0030149:sphingolipid catabolic process		GO:0044087:regulation of cellular component biogenesis	GO:0009225:nucleotide-sugar metabolic process
	GO:0044271:cellular nitrogen compound biosynthetic process		GO:0009225:nucleotide-sugar metabolic process	GO:0032270:positive regulation of cellular protein metabolic process
	GO:0006813:potassium ion transport		GO:0008652:cellular amino acid biosynthetic process	GO:0019222:regulation of metabolic process
	GO:0018216:peptidyl-arginine methylation		GO:0051258:protein polymerization	GO:0051258:protein polymerization
	GO:0018195:peptidyl-arginine modification
	GO:0009226:nucleotide-sugar biosynthetic process
Note: * The RPM value of these miRNA was higher than 100 (excluding house-keeping miRNAs).
