# Supplementary material for: The Construction and Exploration of a Comprehensive MicroRNA Centered Regulatory Network in Foxtail Millet (Setaria italica L.)
Source: Front Plant Sci. 2022 May 6;13:848474. doi: 10.3389/fpls.2022.848474 (PMC9121102; doi:10.3389/fpls.2022.848474)
Supplement: Supplementary file 9 [file Data_Sheet_9.zip › Supplementary Table15.xlsx]

## Sheet: Sheet1
Supplementary Table 15. The correlation profile of the dynamic expression in seven tissues between 136 miRNAs and 2,417 targets among 5,033 regulatory pairs.
miRNA	Target	r_val
Sit-miR1133	Seita.1G000500	-0.52875
Sit-miR1133	Seita.1G014500	-0.837883
Sit-miR1133	Seita.1G015600	0.357865
Sit-miR1133	Seita.1G016800	-0.381863
Sit-miR1133	Seita.1G037300	-0.295376
Sit-miR1133	Seita.1G055900	-0.0698913
Sit-miR1133	Seita.1G062200	-0.329424
Sit-miR1133	Seita.1G096600	-0.870606
Sit-miR1133	Seita.1G097900	-0.749555
Sit-miR1133	Seita.1G099800	-0.94054
Sit-miR1133	Seita.1G114700	-0.227456
Sit-miR1133	Seita.1G142800	0.556931
Sit-miR1133	Seita.1G146100	-0.216913
Sit-miR1133	Seita.1G165500	-0.738451
Sit-miR1133	Seita.1G177900	-0.732052
Sit-miR1133	Seita.1G182100	-0.62013
Sit-miR1133	Seita.1G192900	-0.609908
Sit-miR1133	Seita.1G197300	0.976112
Sit-miR1133	Seita.1G197900	-0.393169
Sit-miR1133	Seita.1G198300	-0.331539
Sit-miR1133	Seita.1G227400	-0.420869
Sit-miR1133	Seita.1G235400	-0.447643
Sit-miR1133	Seita.1G235500	0.264002
Sit-miR1133	Seita.1G236700	0.251932
Sit-miR1133	Seita.1G248100	0.90719
Sit-miR1133	Seita.1G250200	0.0327014
Sit-miR1133	Seita.1G280000	0.708512
Sit-miR1133	Seita.1G284500	0.697
Sit-miR1133	Seita.1G288200	-0.298165
Sit-miR1133	Seita.1G293100	-0.301148
Sit-miR1133	Seita.1G330100	-0.392879
Sit-miR1133	Seita.1G343300	-0.584989
Sit-miR1133	Seita.1G367300	0.723281
Sit-miR1133	Seita.2G033200	-0.252548
Sit-miR1133	Seita.2G066700	0.788934
Sit-miR1133	Seita.2G098900	-0.372185
Sit-miR1133	Seita.2G130400	-0.469153
Sit-miR1133	Seita.2G138700	-0.297544
Sit-miR1133	Seita.2G153800	-0.567782
Sit-miR1133	Seita.2G185500	-0.211179
Sit-miR1133	Seita.2G186100	-0.350633
Sit-miR1133	Seita.2G186800	-0.269107
Sit-miR1133	Seita.2G189300	-0.252244
Sit-miR1133	Seita.2G215400	-0.497321
Sit-miR1133	Seita.2G216000	-0.476239
Sit-miR1133	Seita.2G221900	-0.335876
Sit-miR1133	Seita.2G223500	-0.785529
Sit-miR1133	Seita.2G237600	0.641591
Sit-miR1133	Seita.2G241600	-0.0293239
Sit-miR1133	Seita.2G250800	0
Sit-miR1133	Seita.2G265300	-0.307392
Sit-miR1133	Seita.2G289500	0.697332
Sit-miR1133	Seita.2G326900	-0.239073
Sit-miR1133	Seita.2G368800	0.753863
Sit-miR1133	Seita.2G371300	0.230624
Sit-miR1133	Seita.2G413200	-0.190211
Sit-miR1133	Seita.2G420500	0.274931
Sit-miR1133	Seita.2G431000	-0.236134
Sit-miR1133	Seita.3G007200	0.248379
Sit-miR1133	Seita.3G026300	-0.605108
Sit-miR1133	Seita.3G037100	-0.727754
Sit-miR1133	Seita.3G063800	0.221651
Sit-miR1133	Seita.3G084100	-0.175322
Sit-miR1133	Seita.3G096600	-0.57974
Sit-miR1133	Seita.3G110500	0.010121
Sit-miR1133	Seita.3G120600	0.120856
Sit-miR1133	Seita.3G140800	0.310909
Sit-miR1133	Seita.3G147300	-0.363925
Sit-miR1133	Seita.3G167000	-0.293188
Sit-miR1133	Seita.3G221700	-0.560832
Sit-miR1133	Seita.3G223000	-0.142009
Sit-miR1133	Seita.3G223600	-0.746361
Sit-miR1133	Seita.3G260700	-0.249683
Sit-miR1133	Seita.3G267700	0.0301782
Sit-miR1133	Seita.3G270300	-0.380845
Sit-miR1133	Seita.3G279100	-0.430788
Sit-miR1133	Seita.3G296900	-0.565066
Sit-miR1133	Seita.3G334000	-0.28462
Sit-miR1133	Seita.3G350600	-0.532056
Sit-miR1133	Seita.3G368600	-0.244436
Sit-miR1133	Seita.3G403900	-0.167596
Sit-miR1133	Seita.3G408500	-0.38223
Sit-miR1133	Seita.3G409300	-0.509474
Sit-miR1133	Seita.4G037200	-0.0204947
Sit-miR1133	Seita.4G075900	-0.0329238
Sit-miR1133	Seita.4G079300	-0.345314
Sit-miR1133	Seita.4G088600	-0.446907
Sit-miR1133	Seita.4G101500	-0.169664
Sit-miR1133	Seita.4G118700	0.0265505
Sit-miR1133	Seita.4G152500	-0.810622
Sit-miR1133	Seita.4G199600	-0.0070923
Sit-miR1133	Seita.4G203000	-0.307693
Sit-miR1133	Seita.4G214700	-0.158439
Sit-miR1133	Seita.4G225600	-0.227434
Sit-miR1133	Seita.4G240000	-0.257839
Sit-miR1133	Seita.4G254000	-0.659199
Sit-miR1133	Seita.4G266600	0.860487
Sit-miR1133	Seita.4G270800	0.73966
Sit-miR1133	Seita.5G029800	-0.186767
Sit-miR1133	Seita.5G033400	-0.0776877
Sit-miR1133	Seita.5G072900	0.691018
Sit-miR1133	Seita.5G105200	-0.145332
Sit-miR1133	Seita.5G105900	0.690309
Sit-miR1133	Seita.5G106100	-0.339373
Sit-miR1133	Seita.5G123000	0.856116
Sit-miR1133	Seita.5G128400	-0.175937
Sit-miR1133	Seita.5G136700	0.805395
Sit-miR1133	Seita.5G179000	-0.301678
Sit-miR1133	Seita.5G179900	-0.572817
Sit-miR1133	Seita.5G182800	-0.317465
Sit-miR1133	Seita.5G192600	-0.52703
Sit-miR1133	Seita.5G195600	-0.206845
Sit-miR1133	Seita.5G208200	0.640289
Sit-miR1133	Seita.5G208500	0.30558
Sit-miR1133	Seita.5G212100	-0.55323
Sit-miR1133	Seita.5G221500	-0.140771
Sit-miR1133	Seita.5G227800	0.355238
Sit-miR1133	Seita.5G239200	0.273986
Sit-miR1133	Seita.5G256300	0.710719
Sit-miR1133	Seita.5G258400	-0.295414
Sit-miR1133	Seita.5G261800	0.774209
Sit-miR1133	Seita.5G270300	-0.50983
Sit-miR1133	Seita.5G324600	0.464244
Sit-miR1133	Seita.5G338500	0.145947
Sit-miR1133	Seita.5G342800	0.637192
Sit-miR1133	Seita.5G376800	-0.381202
Sit-miR1133	Seita.5G450700	-0.644759
Sit-miR1133	Seita.5G457000	-0.30669
Sit-miR1133	Seita.5G469800	-0.224561
Sit-miR1133	Seita.6G027800	-0.885613
Sit-miR1133	Seita.6G048800	0.695321
Sit-miR1133	Seita.6G062100	-0.0332705
Sit-miR1133	Seita.6G120800	0.230104
Sit-miR1133	Seita.6G130800	0.171239
Sit-miR1133	Seita.6G161200	-0.209585
Sit-miR1133	Seita.6G165900	-0.356199
Sit-miR1133	Seita.6G203200	-0.299511
Sit-miR1133	Seita.6G247100	-0.427003
Sit-miR1133	Seita.6G253200	-0.390084
Sit-miR1133	Seita.7G005600	0.384398
Sit-miR1133	Seita.7G021800	-0.333004
Sit-miR1133	Seita.7G063700	0.0720256
Sit-miR1133	Seita.7G083300	-0.27379
Sit-miR1133	Seita.7G083400	-0.0674957
Sit-miR1133	Seita.7G100900	-0.731456
Sit-miR1133	Seita.7G111600	-0.32909
Sit-miR1133	Seita.7G124300	0.955522
Sit-miR1133	Seita.7G131700	0.426911
Sit-miR1133	Seita.7G143200	0
Sit-miR1133	Seita.7G170100	-0.706532
Sit-miR1133	Seita.7G173500	-0.443419
Sit-miR1133	Seita.7G173900	-0.603408
Sit-miR1133	Seita.7G177000	-0.452827
Sit-miR1133	Seita.7G194000	-0.504271
Sit-miR1133	Seita.7G219600	-0.734682
Sit-miR1133	Seita.7G227100	-0.530385
Sit-miR1133	Seita.7G227300	-0.204638
Sit-miR1133	Seita.7G254300	-0.835448
Sit-miR1133	Seita.7G270700	-0.549269
Sit-miR1133	Seita.7G278300	0.763979
Sit-miR1133	Seita.7G294500	-0.774416
Sit-miR1133	Seita.7G297700	0.0597438
Sit-miR1133	Seita.7G317000	-0.474611
Sit-miR1133	Seita.8G014700	0.654689
Sit-miR1133	Seita.8G045000	-0.438012
Sit-miR1133	Seita.8G069400	-0.310511
Sit-miR1133	Seita.8G070700	-0.047819
Sit-miR1133	Seita.8G081900	-0.293444
Sit-miR1133	Seita.8G094900	-0.669781
Sit-miR1133	Seita.8G109700	-0.510961
Sit-miR1133	Seita.8G119900	-0.519079
Sit-miR1133	Seita.8G138300	-0.421822
Sit-miR1133	Seita.8G150300	-0.274944
Sit-miR1133	Seita.8G155000	-0.0866373
Sit-miR1133	Seita.8G158100	-0.77149
Sit-miR1133	Seita.8G166900	-0.316003
Sit-miR1133	Seita.9G002500	-0.472922
Sit-miR1133	Seita.9G043800	0.0825325
Sit-miR1133	Seita.9G051300	-0.575945
Sit-miR1133	Seita.9G109200	-0.32247
Sit-miR1133	Seita.9G113900	-0.15792
Sit-miR1133	Seita.9G146100	-0.249274
Sit-miR1133	Seita.9G153500	-0.317498
Sit-miR1133	Seita.9G159500	-0.549845
Sit-miR1133	Seita.9G172100	-0.367624
Sit-miR1133	Seita.9G183400	0.0125267
Sit-miR1133	Seita.9G200900	0.476818
Sit-miR1133	Seita.9G241000	-0.35206
Sit-miR1133	Seita.9G246100	-0.718401
Sit-miR1133	Seita.9G273500	-0.429834
Sit-miR1133	Seita.9G304400	-0.253103
Sit-miR1133	Seita.9G324900	0.336871
Sit-miR1133	Seita.9G328100	-0.235182
Sit-miR1133	Seita.9G338500	-0.339647
Sit-miR1133	Seita.9G339800	0.0501978
Sit-miR1133	Seita.9G358900	0.110662
Sit-miR1133	Seita.9G374700	-0.53514
Sit-miR1133	Seita.9G384500	0.805525
Sit-miR1133	Seita.9G401400	0.01971
Sit-miR1133	Seita.9G410700	-0.653874
Sit-miR1133	Seita.9G412400	-0.240317
Sit-miR1133	Seita.9G423200	-0.831609
Sit-miR1133	Seita.9G427500	-0.355334
Sit-miR1133	Seita.9G429300	-0.103048
Sit-miR1133	Seita.9G452700	-0.808159
Sit-miR1133	Seita.9G467100	0.482068
Sit-miR1133	Seita.9G482200	0.746005
Sit-miR1133	Seita.9G484300	0.764418
Sit-miR1133	Seita.9G484700	-0.0378273
Sit-miR1133	Seita.9G485000	-0.298501
Sit-miR1133	Seita.9G488100	-0.12787
Sit-miR1133	Seita.9G503400	-0.573049
Sit-miR1133	Seita.9G510300	-0.582894
Sit-miR1133	Seita.9G539200	-0.385999
Sit-miR1133	Seita.J005500	0.100468
Sit-miR1432	Seita.2G034500	0.0914885
Sit-miR1432	Seita.2G102400	-0.264694
Sit-miR1432	Seita.3G366900	-0.151748
Sit-miR1432	Seita.8G026700	-0.443795
Sit-miR156a	Seita.1G009500	0.232275
Sit-miR156a	Seita.1G069300	0.746945
Sit-miR156a	Seita.1G091900	-0.203919
Sit-miR156a	Seita.1G230700	0.98027
Sit-miR156a	Seita.1G342800	0.121304
Sit-miR156a	Seita.2G206600	0.995946
Sit-miR156a	Seita.2G254300	-0.358266
Sit-miR156a	Seita.2G266500	-0.236139
Sit-miR156a	Seita.2G324900	-0.335209
Sit-miR156a	Seita.2G325000	-0.398783
Sit-miR156a	Seita.3G256700	-0.175342
Sit-miR156a	Seita.4G196500	-0.208674
Sit-miR156a	Seita.4G270400	-0.0221005
Sit-miR156a	Seita.5G104400	0.445507
Sit-miR156a	Seita.5G323200	0.268548
Sit-miR156a	Seita.5G419200	0.608782
Sit-miR156a	Seita.5G432500	0.14759
Sit-miR156a	Seita.5G465900	-0.081906
Sit-miR156a	Seita.6G205500	-0.128884
Sit-miR156a	Seita.6G208700	0.125037
Sit-miR156a	Seita.6G223300	-0.208718
Sit-miR156a	Seita.7G082700	0.99472
Sit-miR156a	Seita.7G190000	-0.269819
Sit-miR156a	Seita.7G287000	-0.0671308
Sit-miR156a	Seita.8G124900	0.713851
Sit-miR156a	Seita.8G167300	0.876595
Sit-miR156a	Seita.9G012800	-0.68779
Sit-miR156a	Seita.9G072000	-0.337268
Sit-miR156a	Seita.9G538400	0.599232
Sit-miR156b	Seita.1G009500	0.232275
Sit-miR156b	Seita.1G069300	0.746945
Sit-miR156b	Seita.1G091900	-0.203919
Sit-miR156b	Seita.1G230700	0.98027
Sit-miR156b	Seita.1G342800	0.121304
Sit-miR156b	Seita.2G206600	0.995946
Sit-miR156b	Seita.2G254300	-0.358266
Sit-miR156b	Seita.2G266500	-0.236139
Sit-miR156b	Seita.2G324900	-0.335209
Sit-miR156b	Seita.2G325000	-0.398783
Sit-miR156b	Seita.3G256700	-0.175342
Sit-miR156b	Seita.4G196500	-0.208674
Sit-miR156b	Seita.4G270400	-0.0221005
Sit-miR156b	Seita.5G104400	0.445507
Sit-miR156b	Seita.5G323200	0.268548
Sit-miR156b	Seita.5G419200	0.608782
Sit-miR156b	Seita.5G432500	0.14759
Sit-miR156b	Seita.5G465900	-0.081906
Sit-miR156b	Seita.6G205500	-0.128884
Sit-miR156b	Seita.6G208700	0.125037
Sit-miR156b	Seita.6G223300	-0.208718
Sit-miR156b	Seita.7G082700	0.99472
Sit-miR156b	Seita.7G190000	-0.269819
Sit-miR156b	Seita.7G287000	-0.0671308
Sit-miR156b	Seita.8G124900	0.713851
Sit-miR156b	Seita.8G167300	0.876595
Sit-miR156b	Seita.9G012800	-0.68779
Sit-miR156b	Seita.9G072000	-0.337268
Sit-miR156b	Seita.9G538400	0.599232
Sit-miR156c	Seita.1G009500	0.232275
Sit-miR156c	Seita.1G069300	0.746945
Sit-miR156c	Seita.1G091900	-0.203919
Sit-miR156c	Seita.1G230700	0.98027
Sit-miR156c	Seita.1G342800	0.121304
Sit-miR156c	Seita.2G206600	0.995946
Sit-miR156c	Seita.2G254300	-0.358266
Sit-miR156c	Seita.2G266500	-0.236139
Sit-miR156c	Seita.2G324900	-0.335209
Sit-miR156c	Seita.2G325000	-0.398783
Sit-miR156c	Seita.3G256700	-0.175342
Sit-miR156c	Seita.4G196500	-0.208674
Sit-miR156c	Seita.4G270400	-0.0221005
Sit-miR156c	Seita.5G104400	0.445507
Sit-miR156c	Seita.5G323200	0.268548
Sit-miR156c	Seita.5G419200	0.608782
Sit-miR156c	Seita.5G432500	0.14759
Sit-miR156c	Seita.5G465900	-0.081906
Sit-miR156c	Seita.6G205500	-0.128884
Sit-miR156c	Seita.6G208700	0.125037
Sit-miR156c	Seita.6G223300	-0.208718
Sit-miR156c	Seita.7G082700	0.99472
Sit-miR156c	Seita.7G190000	-0.269819
Sit-miR156c	Seita.7G287000	-0.0671308
Sit-miR156c	Seita.8G124900	0.713851
Sit-miR156c	Seita.8G167300	0.876595
Sit-miR156c	Seita.9G012800	-0.68779
Sit-miR156c	Seita.9G072000	-0.337268
Sit-miR156c	Seita.9G538400	0.599232
Sit-miR156d	Seita.1G008400	0.0695843
Sit-miR156d	Seita.1G069300	0.241893
Sit-miR156d	Seita.1G077000	0.44551
Sit-miR156d	Seita.1G091900	-0.766117
Sit-miR156d	Seita.2G254300	-0.237715
Sit-miR156d	Seita.2G266500	-0.587075
Sit-miR156d	Seita.2G324900	-0.760305
Sit-miR156d	Seita.2G325000	-0.777018
Sit-miR156d	Seita.3G256700	-0.308373
Sit-miR156d	Seita.4G270400	-0.444076
Sit-miR156d	Seita.5G213100	0.405945
Sit-miR156d	Seita.5G432500	-0.272252
Sit-miR156d	Seita.5G465900	-0.113335
Sit-miR156d	Seita.6G154000	0.62283
Sit-miR156d	Seita.6G205500	-0.217267
Sit-miR156d	Seita.6G208700	0.544886
Sit-miR156d	Seita.6G223300	-0.459017
Sit-miR156d	Seita.7G190000	-0.146799
Sit-miR156d	Seita.7G291900	-0.0368198
Sit-miR156d	Seita.8G124900	0.389854
Sit-miR156d	Seita.9G325200	-0.237502
Sit-miR156e	Seita.1G009500	0.232275
Sit-miR156e	Seita.1G069300	0.746945
Sit-miR156e	Seita.1G091900	-0.203919
Sit-miR156e	Seita.1G230700	0.98027
Sit-miR156e	Seita.1G342800	0.121304
Sit-miR156e	Seita.2G206600	0.995946
Sit-miR156e	Seita.2G254300	-0.358266
Sit-miR156e	Seita.2G266500	-0.236139
Sit-miR156e	Seita.2G324900	-0.335209
Sit-miR156e	Seita.2G325000	-0.398783
Sit-miR156e	Seita.3G256700	-0.175342
Sit-miR156e	Seita.4G196500	-0.208674
Sit-miR156e	Seita.4G270400	-0.0221005
Sit-miR156e	Seita.5G104400	0.445507
Sit-miR156e	Seita.5G323200	0.268548
Sit-miR156e	Seita.5G419200	0.608782
Sit-miR156e	Seita.5G432500	0.14759
Sit-miR156e	Seita.5G465900	-0.081906
Sit-miR156e	Seita.6G205500	-0.128884
Sit-miR156e	Seita.6G208700	0.125037
Sit-miR156e	Seita.6G223300	-0.208718
Sit-miR156e	Seita.7G082700	0.99472
Sit-miR156e	Seita.7G190000	-0.269819
Sit-miR156e	Seita.7G287000	-0.0671308
Sit-miR156e	Seita.8G124900	0.713851
Sit-miR156e	Seita.8G167300	0.876595
Sit-miR156e	Seita.9G012800	-0.68779
Sit-miR156e	Seita.9G072000	-0.337268
Sit-miR156e	Seita.9G538400	0.599232
Sit-miR156f	Seita.1G009500	0.232275
Sit-miR156f	Seita.1G069300	0.746945
Sit-miR156f	Seita.1G091900	-0.203919
Sit-miR156f	Seita.1G230700	0.98027
Sit-miR156f	Seita.1G342800	0.121304
Sit-miR156f	Seita.2G206600	0.995946
Sit-miR156f	Seita.2G254300	-0.358266
Sit-miR156f	Seita.2G266500	-0.236139
Sit-miR156f	Seita.2G324900	-0.335209
Sit-miR156f	Seita.2G325000	-0.398783
Sit-miR156f	Seita.3G256700	-0.175342
Sit-miR156f	Seita.4G196500	-0.208674
Sit-miR156f	Seita.4G270400	-0.0221005
Sit-miR156f	Seita.5G104400	0.445507
Sit-miR156f	Seita.5G323200	0.268548
Sit-miR156f	Seita.5G419200	0.608782
Sit-miR156f	Seita.5G432500	0.14759
Sit-miR156f	Seita.5G465900	-0.081906
Sit-miR156f	Seita.6G205500	-0.128884
Sit-miR156f	Seita.6G208700	0.125037
Sit-miR156f	Seita.6G223300	-0.208718
Sit-miR156f	Seita.7G082700	0.99472
Sit-miR156f	Seita.7G190000	-0.269819
Sit-miR156f	Seita.7G287000	-0.0671308
Sit-miR156f	Seita.8G124900	0.713851
Sit-miR156f	Seita.8G167300	0.876595
Sit-miR156f	Seita.9G012800	-0.68779
Sit-miR156f	Seita.9G072000	-0.337268
Sit-miR156f	Seita.9G538400	0.599232
Sit-miR156g	Seita.1G009500	0.232275
Sit-miR156g	Seita.1G069300	0.746945
Sit-miR156g	Seita.1G091900	-0.203919
Sit-miR156g	Seita.1G230700	0.98027
Sit-miR156g	Seita.1G342800	0.121304
Sit-miR156g	Seita.2G206600	0.995946
Sit-miR156g	Seita.2G254300	-0.358266
Sit-miR156g	Seita.2G266500	-0.236139
Sit-miR156g	Seita.2G324900	-0.335209
Sit-miR156g	Seita.2G325000	-0.398783
Sit-miR156g	Seita.3G256700	-0.175342
Sit-miR156g	Seita.4G196500	-0.208674
Sit-miR156g	Seita.4G270400	-0.0221005
Sit-miR156g	Seita.5G104400	0.445507
Sit-miR156g	Seita.5G323200	0.268548
Sit-miR156g	Seita.5G419200	0.608782
Sit-miR156g	Seita.5G432500	0.14759
Sit-miR156g	Seita.5G465900	-0.081906
Sit-miR156g	Seita.6G205500	-0.128884
Sit-miR156g	Seita.6G208700	0.125037
Sit-miR156g	Seita.6G223300	-0.208718
Sit-miR156g	Seita.7G082700	0.99472
Sit-miR156g	Seita.7G190000	-0.269819
Sit-miR156g	Seita.7G287000	-0.0671308
Sit-miR156g	Seita.8G124900	0.713851
Sit-miR156g	Seita.8G167300	0.876595
Sit-miR156g	Seita.9G012800	-0.68779
Sit-miR156g	Seita.9G072000	-0.337268
Sit-miR156g	Seita.9G538400	0.599232
Sit-miR156h	Seita.1G009500	0.232275
Sit-miR156h	Seita.1G069300	0.746945
Sit-miR156h	Seita.1G091900	-0.203919
Sit-miR156h	Seita.1G230700	0.98027
Sit-miR156h	Seita.1G342800	0.121304
Sit-miR156h	Seita.2G206600	0.995946
Sit-miR156h	Seita.2G254300	-0.358266
Sit-miR156h	Seita.2G266500	-0.236139
Sit-miR156h	Seita.2G324900	-0.335209
Sit-miR156h	Seita.2G325000	-0.398783
Sit-miR156h	Seita.3G256700	-0.175342
Sit-miR156h	Seita.4G196500	-0.208674
Sit-miR156h	Seita.4G270400	-0.0221005
Sit-miR156h	Seita.5G104400	0.445507
Sit-miR156h	Seita.5G323200	0.268548
Sit-miR156h	Seita.5G419200	0.608782
Sit-miR156h	Seita.5G432500	0.14759
Sit-miR156h	Seita.5G465900	-0.081906
Sit-miR156h	Seita.6G205500	-0.128884
Sit-miR156h	Seita.6G208700	0.125037
Sit-miR156h	Seita.6G223300	-0.208718
Sit-miR156h	Seita.7G082700	0.99472
Sit-miR156h	Seita.7G190000	-0.269819
Sit-miR156h	Seita.7G287000	-0.0671308
Sit-miR156h	Seita.8G124900	0.713851
Sit-miR156h	Seita.8G167300	0.876595
Sit-miR156h	Seita.9G012800	-0.68779
Sit-miR156h	Seita.9G072000	-0.337268
Sit-miR156h	Seita.9G538400	0.599232
Sit-miR156i	Seita.1G009500	0.232275
Sit-miR156i	Seita.1G069300	0.746945
Sit-miR156i	Seita.1G091900	-0.203919
Sit-miR156i	Seita.1G230700	0.98027
Sit-miR156i	Seita.1G342800	0.121304
Sit-miR156i	Seita.2G206600	0.995946
Sit-miR156i	Seita.2G254300	-0.358266
Sit-miR156i	Seita.2G266500	-0.236139
Sit-miR156i	Seita.2G324900	-0.335209
Sit-miR156i	Seita.2G325000	-0.398783
Sit-miR156i	Seita.3G256700	-0.175342
Sit-miR156i	Seita.4G196500	-0.208674
Sit-miR156i	Seita.4G270400	-0.0221005
Sit-miR156i	Seita.5G104400	0.445507
Sit-miR156i	Seita.5G323200	0.268548
Sit-miR156i	Seita.5G419200	0.608782
Sit-miR156i	Seita.5G432500	0.14759
Sit-miR156i	Seita.5G465900	-0.081906
Sit-miR156i	Seita.6G205500	-0.128884
Sit-miR156i	Seita.6G208700	0.125037
Sit-miR156i	Seita.6G223300	-0.208718
Sit-miR156i	Seita.7G082700	0.99472
Sit-miR156i	Seita.7G190000	-0.269819
Sit-miR156i	Seita.7G287000	-0.0671308
Sit-miR156i	Seita.8G124900	0.713851
Sit-miR156i	Seita.8G167300	0.876595
Sit-miR156i	Seita.9G012800	-0.68779
Sit-miR156i	Seita.9G072000	-0.337268
Sit-miR156i	Seita.9G538400	0.599232
Sit-miR156j	Seita.1G009500	0.232275
Sit-miR156j	Seita.1G069300	0.746945
Sit-miR156j	Seita.1G091900	-0.203919
Sit-miR156j	Seita.1G230700	0.98027
Sit-miR156j	Seita.1G342800	0.121304
Sit-miR156j	Seita.2G206600	0.995946
Sit-miR156j	Seita.2G254300	-0.358266
Sit-miR156j	Seita.2G266500	-0.236139
Sit-miR156j	Seita.2G324900	-0.335209
Sit-miR156j	Seita.2G325000	-0.398783
Sit-miR156j	Seita.3G256700	-0.175342
Sit-miR156j	Seita.4G196500	-0.208674
Sit-miR156j	Seita.4G270400	-0.0221005
Sit-miR156j	Seita.5G104400	0.445507
Sit-miR156j	Seita.5G323200	0.268548
Sit-miR156j	Seita.5G419200	0.608782
Sit-miR156j	Seita.5G432500	0.14759
Sit-miR156j	Seita.5G465900	-0.081906
Sit-miR156j	Seita.6G205500	-0.128884
Sit-miR156j	Seita.6G208700	0.125037
Sit-miR156j	Seita.6G223300	-0.208718
Sit-miR156j	Seita.7G082700	0.99472
Sit-miR156j	Seita.7G190000	-0.269819
Sit-miR156j	Seita.7G287000	-0.0671308
Sit-miR156j	Seita.8G124900	0.713851
Sit-miR156j	Seita.8G167300	0.876595
Sit-miR156j	Seita.9G012800	-0.68779
Sit-miR156j	Seita.9G072000	-0.337268
Sit-miR156j	Seita.9G538400	0.599232
Sit-miR159a	Seita.1G077900	0.838409
Sit-miR159a	Seita.1G084000	0.611679
Sit-miR159a	Seita.1G186900	0.787662
Sit-miR159a	Seita.1G348600	-0.683435
Sit-miR159a	Seita.2G032900	0.540779
Sit-miR159a	Seita.2G033000	0.927444
Sit-miR159a	Seita.2G058200	-0.0082291
Sit-miR159a	Seita.2G109700	-0.38714
Sit-miR159a	Seita.2G142600	0.769931
Sit-miR159a	Seita.2G184400	0.559089
Sit-miR159a	Seita.2G220300	0.540169
Sit-miR159a	Seita.2G294400	0.763993
Sit-miR159a	Seita.2G437000	0.89116
Sit-miR159a	Seita.3G068000	-0.572963
Sit-miR159a	Seita.3G121700	0.882075
Sit-miR159a	Seita.3G188300	-0.0586737
Sit-miR159a	Seita.3G238900	0.348143
Sit-miR159a	Seita.3G311900	0.688657
Sit-miR159a	Seita.3G396300	0.125896
Sit-miR159a	Seita.4G016800	0.70501
Sit-miR159a	Seita.4G033200	-0.058247
Sit-miR159a	Seita.4G043400	-0.222766
Sit-miR159a	Seita.4G221900	0.668021
Sit-miR159a	Seita.4G261400	0.0170079
Sit-miR159a	Seita.5G081600	0.188858
Sit-miR159a	Seita.5G130100	0.290086
Sit-miR159a	Seita.5G148600	0.0364314
Sit-miR159a	Seita.5G149100	0.387716
Sit-miR159a	Seita.5G306500	0.391918
Sit-miR159a	Seita.5G322500	0.260391
Sit-miR159a	Seita.5G355300	0.348659
Sit-miR159a	Seita.5G389700	0.798635
Sit-miR159a	Seita.5G467600	-0.528403
Sit-miR159a	Seita.6G211500	0.0132788
Sit-miR159a	Seita.6G243700	0.288852
Sit-miR159a	Seita.7G027200	0.503325
Sit-miR159a	Seita.7G067100	0.435111
Sit-miR159a	Seita.7G092800	0.837319
Sit-miR159a	Seita.7G188300	0.653175
Sit-miR159a	Seita.7G229800	-0.57562
Sit-miR159a	Seita.7G280400	0.521154
Sit-miR159a	Seita.7G317200	0.187554
Sit-miR159a	Seita.7G326700	0.0343314
Sit-miR159a	Seita.8G035200	0.177678
Sit-miR159a	Seita.8G042600	0.602818
Sit-miR159a	Seita.8G089500	-0.0924198
Sit-miR159a	Seita.8G187600	0.824384
Sit-miR159a	Seita.8G194300	0.693222
Sit-miR159a	Seita.9G013400	0.751471
Sit-miR159a	Seita.9G064600	0.310616
Sit-miR159a	Seita.9G098200	-0.499475
Sit-miR159a	Seita.9G134700	0.525847
Sit-miR159a	Seita.9G181600	0.126402
Sit-miR159a	Seita.9G268600	0.842786
Sit-miR159a	Seita.9G409000	0.30959
Sit-miR159a	Seita.9G552500	0.830145
Sit-miR159a	Seita.9G569900	0.465685
Sit-miR159b	Seita.1G035700	-0.546061
Sit-miR159b	Seita.1G077900	0.0532834
Sit-miR159b	Seita.2G032900	0.929075
Sit-miR159b	Seita.2G220300	0.473219
Sit-miR159b	Seita.2G250600	-0.119371
Sit-miR159b	Seita.2G434400	0.392552
Sit-miR159b	Seita.3G097700	0.937243
Sit-miR159b	Seita.3G188300	0.297999
Sit-miR159b	Seita.3G396300	0.597089
Sit-miR159b	Seita.4G032400	0.861118
Sit-miR159b	Seita.4G221900	-0.184852
Sit-miR159b	Seita.4G261400	0.125234
Sit-miR159b	Seita.4G280600	0.256743
Sit-miR159b	Seita.5G148600	0.16971
Sit-miR159b	Seita.5G305500	-0.492337
Sit-miR159b	Seita.5G355300	0.224153
Sit-miR159b	Seita.6G211500	0.120795
Sit-miR159b	Seita.7G027200	0.653864
Sit-miR159b	Seita.7G092800	0.689019
Sit-miR159b	Seita.7G188300	0.420662
Sit-miR159b	Seita.7G326700	0.461137
Sit-miR159b	Seita.7G334400	0.197816
Sit-miR159b	Seita.8G194300	0.801979
Sit-miR159b	Seita.9G063000	-0.285407
Sit-miR159b	Seita.9G064600	0.956236
Sit-miR159b	Seita.9G181600	0.100547
Sit-miR159b	Seita.9G209500	0.346937
Sit-miR159b	Seita.9G268600	-0.167834
Sit-miR159b	Seita.9G336000	0.326452
Sit-miR159b	Seita.9G451100	-0.214245
Sit-miR159c	Seita.1G035700	-0.546061
Sit-miR159c	Seita.1G077900	0.0532834
Sit-miR159c	Seita.2G032900	0.929075
Sit-miR159c	Seita.2G220300	0.473219
Sit-miR159c	Seita.2G250600	-0.119371
Sit-miR159c	Seita.3G188300	0.297999
Sit-miR159c	Seita.3G396300	0.597089
Sit-miR159c	Seita.4G032400	0.861118
Sit-miR159c	Seita.4G221900	-0.184852
Sit-miR159c	Seita.4G261400	0.125234
Sit-miR159c	Seita.4G280600	0.256743
Sit-miR159c	Seita.5G002500	0.504548
Sit-miR159c	Seita.5G148600	0.16971
Sit-miR159c	Seita.5G305500	-0.492337
Sit-miR159c	Seita.5G355300	0.224153
Sit-miR159c	Seita.6G211500	0.120795
Sit-miR159c	Seita.7G027200	0.653864
Sit-miR159c	Seita.7G092800	0.689019
Sit-miR159c	Seita.7G188300	0.420662
Sit-miR159c	Seita.7G326700	0.461137
Sit-miR159c	Seita.7G334400	0.197816
Sit-miR159c	Seita.8G035200	0.627635
Sit-miR159c	Seita.8G194300	0.801979
Sit-miR159c	Seita.9G063000	-0.285407
Sit-miR159c	Seita.9G064600	0.956236
Sit-miR159c	Seita.9G181600	0.100547
Sit-miR159c	Seita.9G209500	0.346937
Sit-miR159c	Seita.9G268600	-0.167834
Sit-miR159c	Seita.9G336000	0.326452
Sit-miR159c	Seita.9G451100	-0.214245
Sit-miR160a	Seita.1G051600	0
Sit-miR160a	Seita.1G065200	0.846689
Sit-miR160a	Seita.1G210200	0.89293
Sit-miR160a	Seita.1G241500	0.164074
Sit-miR160a	Seita.1G248200	-0.0983791
Sit-miR160a	Seita.1G279000	0.265569
Sit-miR160a	Seita.1G291100	-0.316071
Sit-miR160a	Seita.2G030200	0.728064
Sit-miR160a	Seita.2G127500	0.370319
Sit-miR160a	Seita.2G154000	0
Sit-miR160a	Seita.2G162100	-0.218102
Sit-miR160a	Seita.2G163800	0.174582
Sit-miR160a	Seita.2G215900	-0.467877
Sit-miR160a	Seita.2G221900	0.767521
Sit-miR160a	Seita.2G226700	0.203374
Sit-miR160a	Seita.2G248700	0.477092
Sit-miR160a	Seita.2G257200	0.83659
Sit-miR160a	Seita.2G329900	0.297123
Sit-miR160a	Seita.2G369900	-0.123499
Sit-miR160a	Seita.2G426700	-0.0477558
Sit-miR160a	Seita.3G003300	0.784249
Sit-miR160a	Seita.3G017900	0.427888
Sit-miR160a	Seita.3G137800	0.0150615
Sit-miR160a	Seita.3G221400	0.815786
Sit-miR160a	Seita.3G235800	-0.555893
Sit-miR160a	Seita.3G316600	-0.536272
Sit-miR160a	Seita.3G349700	0.499035
Sit-miR160a	Seita.3G380300	0.164936
Sit-miR160a	Seita.4G020900	-0.550774
Sit-miR160a	Seita.4G066600	0.652729
Sit-miR160a	Seita.4G157200	0.131005
Sit-miR160a	Seita.4G171400	-0.0341086
Sit-miR160a	Seita.4G181900	0
Sit-miR160a	Seita.4G199200	-0.0964073
Sit-miR160a	Seita.4G206500	-0.71028
Sit-miR160a	Seita.4G257800	-0.382769
Sit-miR160a	Seita.4G282900	0.108316
Sit-miR160a	Seita.5G041200	0.191938
Sit-miR160a	Seita.5G070500	-0.0691243
Sit-miR160a	Seita.5G100500	0.124629
Sit-miR160a	Seita.5G114500	0.740604
Sit-miR160a	Seita.5G150400	0.189963
Sit-miR160a	Seita.5G194400	-0.43307
Sit-miR160a	Seita.5G213400	-0.232867
Sit-miR160a	Seita.5G232200	-0.442169
Sit-miR160a	Seita.5G273800	-0.0575543
Sit-miR160a	Seita.5G325000	-0.652372
Sit-miR160a	Seita.5G393500	0.596286
Sit-miR160a	Seita.5G446000	-0.442169
Sit-miR160a	Seita.5G447000	0.826506
Sit-miR160a	Seita.6G170500	-0.504742
Sit-miR160a	Seita.7G051300	0.0283327
Sit-miR160a	Seita.7G169600	-0.248184
Sit-miR160a	Seita.7G209700	-0.0053683
Sit-miR160a	Seita.7G295800	0.515228
Sit-miR160a	Seita.8G133900	0.659374
Sit-miR160a	Seita.8G140100	-0.0638427
Sit-miR160a	Seita.8G171500	-0.303754
Sit-miR160a	Seita.8G180500	-0.657077
Sit-miR160a	Seita.8G197800	-0.25823
Sit-miR160a	Seita.9G058900	0.0695213
Sit-miR160a	Seita.9G070700	-0.707903
Sit-miR160a	Seita.9G102100	0.386774
Sit-miR160a	Seita.9G105700	-0.258683
Sit-miR160a	Seita.9G111800	-0.63544
Sit-miR160a	Seita.9G148800	0.778721
Sit-miR160a	Seita.9G175700	-0.589485
Sit-miR160a	Seita.9G187100	0.506868
Sit-miR160a	Seita.9G219800	-0.491357
Sit-miR160a	Seita.9G441600	-0.490742
Sit-miR160a	Seita.9G461100	-0.709931
Sit-miR160b	Seita.1G051600	0
Sit-miR160b	Seita.1G065200	0.846689
Sit-miR160b	Seita.1G210200	0.89293
Sit-miR160b	Seita.1G241500	0.164074
Sit-miR160b	Seita.1G248200	-0.0983791
Sit-miR160b	Seita.1G279000	0.265569
Sit-miR160b	Seita.1G291100	-0.316071
Sit-miR160b	Seita.2G030200	0.728064
Sit-miR160b	Seita.2G127500	0.370319
Sit-miR160b	Seita.2G154000	0
Sit-miR160b	Seita.2G162100	-0.218102
Sit-miR160b	Seita.2G163800	0.174582
Sit-miR160b	Seita.2G215900	-0.467877
Sit-miR160b	Seita.2G221900	0.767521
Sit-miR160b	Seita.2G226700	0.203374
Sit-miR160b	Seita.2G248700	0.477092
Sit-miR160b	Seita.2G249600	0.732019
Sit-miR160b	Seita.2G257200	0.83659
Sit-miR160b	Seita.2G329900	0.297123
Sit-miR160b	Seita.2G426700	-0.0477558
Sit-miR160b	Seita.3G003300	0.784249
Sit-miR160b	Seita.3G017900	0.427888
Sit-miR160b	Seita.3G137800	0.0150615
Sit-miR160b	Seita.3G221400	0.815786
Sit-miR160b	Seita.3G235800	-0.555893
Sit-miR160b	Seita.3G316600	-0.536272
Sit-miR160b	Seita.3G349700	0.499035
Sit-miR160b	Seita.3G380300	0.164936
Sit-miR160b	Seita.4G020900	-0.550774
Sit-miR160b	Seita.4G043900	0.428857
Sit-miR160b	Seita.4G066600	0.652729
Sit-miR160b	Seita.4G157200	0.131005
Sit-miR160b	Seita.4G171400	-0.0341086
Sit-miR160b	Seita.4G181900	0
Sit-miR160b	Seita.4G199200	-0.0964073
Sit-miR160b	Seita.4G206500	-0.71028
Sit-miR160b	Seita.4G257800	-0.382769
Sit-miR160b	Seita.4G282900	0.108316
Sit-miR160b	Seita.5G041200	0.191938
Sit-miR160b	Seita.5G070500	-0.0691243
Sit-miR160b	Seita.5G100500	0.124629
Sit-miR160b	Seita.5G114500	0.740604
Sit-miR160b	Seita.5G150400	0.189963
Sit-miR160b	Seita.5G194400	-0.43307
Sit-miR160b	Seita.5G213400	-0.232867
Sit-miR160b	Seita.5G232200	-0.442169
Sit-miR160b	Seita.5G267100	-0.680063
Sit-miR160b	Seita.5G325000	-0.652372
Sit-miR160b	Seita.5G393500	0.596286
Sit-miR160b	Seita.5G446000	-0.442169
Sit-miR160b	Seita.5G447000	0.826506
Sit-miR160b	Seita.6G170500	-0.504742
Sit-miR160b	Seita.7G051300	0.0283327
Sit-miR160b	Seita.7G169600	-0.248184
Sit-miR160b	Seita.7G209700	-0.0053683
Sit-miR160b	Seita.8G133900	0.659374
Sit-miR160b	Seita.8G140100	-0.0638427
Sit-miR160b	Seita.8G180500	-0.657077
Sit-miR160b	Seita.8G197800	-0.25823
Sit-miR160b	Seita.9G058900	0.0695213
Sit-miR160b	Seita.9G070700	-0.707903
Sit-miR160b	Seita.9G102100	0.386774
Sit-miR160b	Seita.9G105700	-0.258683
Sit-miR160b	Seita.9G111800	-0.63544
Sit-miR160b	Seita.9G148800	0.778721
Sit-miR160b	Seita.9G175700	-0.589485
Sit-miR160b	Seita.9G187100	0.506868
Sit-miR160b	Seita.9G219800	-0.491357
Sit-miR160b	Seita.9G441600	-0.490742
Sit-miR160b	Seita.9G461100	-0.709931
Sit-miR160c	Seita.1G241500	0.284269
Sit-miR160c	Seita.2G050100	-0.566449
Sit-miR160c	Seita.2G076000	-0.27382
Sit-miR160c	Seita.2G093700	0.426096
Sit-miR160c	Seita.2G215900	-0.4624
Sit-miR160c	Seita.2G221900	0.819921
Sit-miR160c	Seita.2G383800	0.119822
Sit-miR160c	Seita.2G387900	-0.300258
Sit-miR160c	Seita.3G003300	0.928394
Sit-miR160c	Seita.3G119500	-0.219503
Sit-miR160c	Seita.3G221400	0.81593
Sit-miR160c	Seita.3G235800	-0.396604
Sit-miR160c	Seita.3G254000	-0.65926
Sit-miR160c	Seita.3G316600	-0.359411
Sit-miR160c	Seita.3G380300	-0.296386
Sit-miR160c	Seita.4G173800	0.420105
Sit-miR160c	Seita.4G206500	-0.544467
Sit-miR160c	Seita.4G257800	-0.292947
Sit-miR160c	Seita.5G061800	0.456699
Sit-miR160c	Seita.5G070500	-0.0743979
Sit-miR160c	Seita.5G114500	0.770468
Sit-miR160c	Seita.5G298300	0.44202
Sit-miR160c	Seita.5G393500	0.652526
Sit-miR160c	Seita.5G447000	0.652921
Sit-miR160c	Seita.6G170500	-0.511369
Sit-miR160c	Seita.7G155700	-0.501005
Sit-miR160c	Seita.7G169600	-0.520972
Sit-miR160c	Seita.7G171800	-0.314369
Sit-miR160c	Seita.7G295400	-0.362177
Sit-miR160c	Seita.7G312400	0.247912
Sit-miR160c	Seita.8G133900	0.508342
Sit-miR160c	Seita.8G140100	0.0379036
Sit-miR160c	Seita.8G197800	-0.173292
Sit-miR160c	Seita.9G058900	0.222396
Sit-miR160c	Seita.9G086200	-0.360245
Sit-miR160c	Seita.9G219800	-0.336485
Sit-miR160c	Seita.9G250900	-0.311779
Sit-miR160c	Seita.9G380800	0.952486
Sit-miR160d	Seita.1G051600	0
Sit-miR160d	Seita.1G065200	0.846689
Sit-miR160d	Seita.1G210200	0.89293
Sit-miR160d	Seita.1G241500	0.164074
Sit-miR160d	Seita.1G248200	-0.0983791
Sit-miR160d	Seita.1G279000	0.265569
Sit-miR160d	Seita.1G291100	-0.316071
Sit-miR160d	Seita.2G030200	0.728064
Sit-miR160d	Seita.2G127500	0.370319
Sit-miR160d	Seita.2G154000	0
Sit-miR160d	Seita.2G162100	-0.218102
Sit-miR160d	Seita.2G163800	0.174582
Sit-miR160d	Seita.2G205400	-0.608381
Sit-miR160d	Seita.2G215900	-0.467877
Sit-miR160d	Seita.2G221900	0.767521
Sit-miR160d	Seita.2G226700	0.203374
Sit-miR160d	Seita.2G248700	0.477092
Sit-miR160d	Seita.2G257200	0.83659
Sit-miR160d	Seita.2G329900	0.297123
Sit-miR160d	Seita.2G426700	-0.0477558
Sit-miR160d	Seita.3G003300	0.784249
Sit-miR160d	Seita.3G017900	0.427888
Sit-miR160d	Seita.3G137800	0.0150615
Sit-miR160d	Seita.3G221400	0.815786
Sit-miR160d	Seita.3G235800	-0.555893
Sit-miR160d	Seita.3G316600	-0.536272
Sit-miR160d	Seita.3G349700	0.499035
Sit-miR160d	Seita.3G380300	0.164936
Sit-miR160d	Seita.4G020900	-0.550774
Sit-miR160d	Seita.4G043900	0.428857
Sit-miR160d	Seita.4G066600	0.652729
Sit-miR160d	Seita.4G157200	0.131005
Sit-miR160d	Seita.4G171400	-0.0341086
Sit-miR160d	Seita.4G181900	0
Sit-miR160d	Seita.4G199200	-0.0964073
Sit-miR160d	Seita.4G206500	-0.71028
Sit-miR160d	Seita.4G257800	-0.382769
Sit-miR160d	Seita.4G282900	0.108316
Sit-miR160d	Seita.5G041200	0.191938
Sit-miR160d	Seita.5G070500	-0.0691243
Sit-miR160d	Seita.5G100500	0.124629
Sit-miR160d	Seita.5G114500	0.740604
Sit-miR160d	Seita.5G150400	0.189963
Sit-miR160d	Seita.5G194400	-0.43307
Sit-miR160d	Seita.5G213400	-0.232867
Sit-miR160d	Seita.5G232200	-0.442169
Sit-miR160d	Seita.5G325000	-0.652372
Sit-miR160d	Seita.5G393500	0.596286
Sit-miR160d	Seita.5G446000	-0.442169
Sit-miR160d	Seita.5G447000	0.826506
Sit-miR160d	Seita.6G069300	0.758437
Sit-miR160d	Seita.6G170500	-0.504742
Sit-miR160d	Seita.7G051300	0.0283327
Sit-miR160d	Seita.7G169600	-0.248184
Sit-miR160d	Seita.7G209700	-0.0053683
Sit-miR160d	Seita.7G295800	0.515228
Sit-miR160d	Seita.8G133900	0.659374
Sit-miR160d	Seita.8G140100	-0.0638427
Sit-miR160d	Seita.8G180500	-0.657077
Sit-miR160d	Seita.8G197800	-0.25823
Sit-miR160d	Seita.8G248200	0.614208
Sit-miR160d	Seita.9G058900	0.0695213
Sit-miR160d	Seita.9G070700	-0.707903
Sit-miR160d	Seita.9G102100	0.386774
Sit-miR160d	Seita.9G105700	-0.258683
Sit-miR160d	Seita.9G111800	-0.63544
Sit-miR160d	Seita.9G148800	0.778721
Sit-miR160d	Seita.9G175700	-0.589485
Sit-miR160d	Seita.9G187100	0.506868
Sit-miR160d	Seita.9G219800	-0.491357
Sit-miR160d	Seita.9G441600	-0.490742
Sit-miR160d	Seita.9G461100	-0.709931
Sit-miR162	Seita.1G017000	-0.118504
Sit-miR162	Seita.1G314100	-0.369983
Sit-miR162	Seita.2G059200	-0.0910921
Sit-miR162	Seita.5G064400	0.116023
Sit-miR162	Seita.5G177000	0.389506
Sit-miR162	Seita.6G177800	0.208637
Sit-miR162	Seita.7G266800	0.0125303
Sit-miR162	Seita.9G054000	-0.0145668
Sit-miR162	Seita.9G538200	-0.365817
Sit-miR162	Seita.9G562200	-0.247671
Sit-miR164a	Seita.1G209000	0.691038
Sit-miR164a	Seita.1G242100	-0.178597
Sit-miR164a	Seita.1G263100	-0.131835
Sit-miR164a	Seita.2G177600	-0.0772717
Sit-miR164a	Seita.2G212000	0.17242
Sit-miR164a	Seita.2G324600	-0.295526
Sit-miR164a	Seita.2G368700	0.267084
Sit-miR164a	Seita.2G368800	-0.136712
Sit-miR164a	Seita.2G429700	0.760198
Sit-miR164a	Seita.3G193800	0.431001
Sit-miR164a	Seita.3G386200	0.557869
Sit-miR164a	Seita.4G157500	-0.262976
Sit-miR164a	Seita.4G256800	0.206439
Sit-miR164a	Seita.4G263400	0.708549
Sit-miR164a	Seita.5G232500	0.500545
Sit-miR164a	Seita.6G015600	-0.449635
Sit-miR164a	Seita.6G015800	-0.422542
Sit-miR164a	Seita.6G015900	-0.486921
Sit-miR164a	Seita.6G016000	0.2835
Sit-miR164a	Seita.6G016200	0.0698014
Sit-miR164a	Seita.6G016300	0.279562
Sit-miR164a	Seita.6G016400	0.308026
Sit-miR164a	Seita.6G032700	-0.220476
Sit-miR164a	Seita.6G202600	-0.0610118
Sit-miR164a	Seita.7G023200	-0.577358
Sit-miR164a	Seita.7G123300	-0.0720429
Sit-miR164a	Seita.7G124900	0.7438
Sit-miR164a	Seita.7G150700	0.938995
Sit-miR164a	Seita.7G154500	0.0244971
Sit-miR164a	Seita.7G161500	-0.194655
Sit-miR164a	Seita.7G168000	0.986233
Sit-miR164a	Seita.7G252700	-0.162289
Sit-miR164a	Seita.7G253800	-0.0677456
Sit-miR164a	Seita.8G055500	-0.367725
Sit-miR164a	Seita.8G055600	-0.386023
Sit-miR164a	Seita.8G069600	0.692761
Sit-miR164a	Seita.8G174300	-0.229757
Sit-miR164a	Seita.9G028600	0.503257
Sit-miR164a	Seita.9G143300	-0.108282
Sit-miR164a	Seita.9G528000	0.457913
Sit-miR164a	Seita.9G579100	0.100741
Sit-miR164a	Seita.J028200	-0.220851
Sit-miR164b	Seita.1G095200	-0.0476159
Sit-miR164b	Seita.1G209000	-0.21148
Sit-miR164b	Seita.1G302900	-0.0694936
Sit-miR164b	Seita.2G063400	-0.103442
Sit-miR164b	Seita.2G106300	-0.504279
Sit-miR164b	Seita.2G174200	-0.256134
Sit-miR164b	Seita.2G244400	-0.332979
Sit-miR164b	Seita.2G278300	0.590755
Sit-miR164b	Seita.2G333100	-0.0908436
Sit-miR164b	Seita.2G381900	-0.512153
Sit-miR164b	Seita.2G404600	-0.166884
Sit-miR164b	Seita.2G429700	0.18165
Sit-miR164b	Seita.3G186700	0.179892
Sit-miR164b	Seita.3G193800	-0.251892
Sit-miR164b	Seita.3G206700	0.826642
Sit-miR164b	Seita.3G386200	-0.359969
Sit-miR164b	Seita.4G006000	-0.314722
Sit-miR164b	Seita.4G026100	0.0309615
Sit-miR164b	Seita.4G157500	-0.0353368
Sit-miR164b	Seita.4G263400	-0.491584
Sit-miR164b	Seita.5G009000	-0.054189
Sit-miR164b	Seita.5G032300	-0.478487
Sit-miR164b	Seita.5G087200	-0.362053
Sit-miR164b	Seita.5G353700	-0.421846
Sit-miR164b	Seita.6G004200	-0.286994
Sit-miR164b	Seita.6G032700	0.154636
Sit-miR164b	Seita.6G081900	-0.0943994
Sit-miR164b	Seita.6G175700	0.186978
Sit-miR164b	Seita.7G124900	-0.496096
Sit-miR164b	Seita.7G314800	-0.403487
Sit-miR164b	Seita.8G055000	-0.317208
Sit-miR164b	Seita.8G078800	0.212549
Sit-miR164b	Seita.9G031200	-0.0100095
Sit-miR164b	Seita.9G159000	0
Sit-miR164b	Seita.9G347600	0.240187
Sit-miR164b	Seita.9G375100	-0.293879
Sit-miR164b	Seita.9G391300	-0.442807
Sit-miR164b	Seita.9G422600	-0.22173
Sit-miR164b	Seita.9G564500	0.394826
Sit-miR164b	Seita.J028200	0.836044
Sit-miR164c	Seita.1G095200	-0.0476159
Sit-miR164c	Seita.1G209000	-0.21148
Sit-miR164c	Seita.1G302900	-0.0694936
Sit-miR164c	Seita.2G063400	-0.103442
Sit-miR164c	Seita.2G106300	-0.504279
Sit-miR164c	Seita.2G174200	-0.256134
Sit-miR164c	Seita.2G244400	-0.332979
Sit-miR164c	Seita.2G278300	0.590755
Sit-miR164c	Seita.2G333100	-0.0908436
Sit-miR164c	Seita.2G381900	-0.512153
Sit-miR164c	Seita.2G404600	-0.166884
Sit-miR164c	Seita.2G429700	0.18165
Sit-miR164c	Seita.3G186700	0.179892
Sit-miR164c	Seita.3G193800	-0.251892
Sit-miR164c	Seita.3G206700	0.826642
Sit-miR164c	Seita.3G386200	-0.359969
Sit-miR164c	Seita.4G006000	-0.314722
Sit-miR164c	Seita.4G026100	0.0309615
Sit-miR164c	Seita.4G157500	-0.0353368
Sit-miR164c	Seita.4G263400	-0.491584
Sit-miR164c	Seita.5G009000	-0.054189
Sit-miR164c	Seita.5G032300	-0.478487
Sit-miR164c	Seita.5G087200	-0.362053
Sit-miR164c	Seita.5G353700	-0.421846
Sit-miR164c	Seita.6G004200	-0.286994
Sit-miR164c	Seita.6G032700	0.154636
Sit-miR164c	Seita.6G081900	-0.0943994
Sit-miR164c	Seita.6G175700	0.186978
Sit-miR164c	Seita.7G124900	-0.496096
Sit-miR164c	Seita.7G314800	-0.403487
Sit-miR164c	Seita.8G055000	-0.317208
Sit-miR164c	Seita.8G078800	0.212549
Sit-miR164c	Seita.9G031200	-0.0100095
Sit-miR164c	Seita.9G159000	0
Sit-miR164c	Seita.9G347600	0.240187
Sit-miR164c	Seita.9G375100	-0.293879
Sit-miR164c	Seita.9G391300	-0.442807
Sit-miR164c	Seita.9G422600	-0.22173
Sit-miR164c	Seita.9G564500	0.394826
Sit-miR164c	Seita.J028200	0.836044
Sit-miR164d	Seita.1G095200	-0.0476159
Sit-miR164d	Seita.1G209000	-0.21148
Sit-miR164d	Seita.1G302900	-0.0694936
Sit-miR164d	Seita.2G063400	-0.103442
Sit-miR164d	Seita.2G106300	-0.504279
Sit-miR164d	Seita.2G174200	-0.256134
Sit-miR164d	Seita.2G244400	-0.332979
Sit-miR164d	Seita.2G278300	0.590755
Sit-miR164d	Seita.2G333100	-0.0908436
Sit-miR164d	Seita.2G381900	-0.512153
Sit-miR164d	Seita.2G404600	-0.166884
Sit-miR164d	Seita.2G429700	0.18165
Sit-miR164d	Seita.3G186700	0.179892
Sit-miR164d	Seita.3G193800	-0.251892
Sit-miR164d	Seita.3G206700	0.826642
Sit-miR164d	Seita.3G386200	-0.359969
Sit-miR164d	Seita.4G006000	-0.314722
Sit-miR164d	Seita.4G026100	0.0309615
Sit-miR164d	Seita.4G157500	-0.0353368
Sit-miR164d	Seita.4G263400	-0.491584
Sit-miR164d	Seita.5G009000	-0.054189
Sit-miR164d	Seita.5G032300	-0.478487
Sit-miR164d	Seita.5G087200	-0.362053
Sit-miR164d	Seita.5G353700	-0.421846
Sit-miR164d	Seita.6G004200	-0.286994
Sit-miR164d	Seita.6G032700	0.154636
Sit-miR164d	Seita.6G081900	-0.0943994
Sit-miR164d	Seita.6G175700	0.186978
Sit-miR164d	Seita.7G124900	-0.496096
Sit-miR164d	Seita.7G314800	-0.403487
Sit-miR164d	Seita.8G055000	-0.317208
Sit-miR164d	Seita.8G078800	0.212549
Sit-miR164d	Seita.9G031200	-0.0100095
Sit-miR164d	Seita.9G159000	0
Sit-miR164d	Seita.9G347600	0.240187
Sit-miR164d	Seita.9G375100	-0.293879
Sit-miR164d	Seita.9G391300	-0.442807
Sit-miR164d	Seita.9G422600	-0.22173
Sit-miR164d	Seita.9G564500	0.394826
Sit-miR164d	Seita.J028200	0.836044
Sit-miR164e	Seita.1G183000	-0.000258
Sit-miR164e	Seita.1G209000	-0.0765588
Sit-miR164e	Seita.1G277900	-0.177254
Sit-miR164e	Seita.1G302900	-0.406253
Sit-miR164e	Seita.2G063400	-0.377801
Sit-miR164e	Seita.2G106300	-0.438627
Sit-miR164e	Seita.2G174200	-0.301726
Sit-miR164e	Seita.2G209900	-0.144276
Sit-miR164e	Seita.2G244400	-0.196695
Sit-miR164e	Seita.2G278300	0.605995
Sit-miR164e	Seita.2G333100	-0.357974
Sit-miR164e	Seita.2G381900	-0.284382
Sit-miR164e	Seita.2G404600	0.0917824
Sit-miR164e	Seita.2G429700	0.436601
Sit-miR164e	Seita.3G098500	-0.296998
Sit-miR164e	Seita.3G186700	0.365621
Sit-miR164e	Seita.3G193800	0.0373246
Sit-miR164e	Seita.3G386200	-0.292037
Sit-miR164e	Seita.4G026100	0.0856113
Sit-miR164e	Seita.4G087200	-0.307832
Sit-miR164e	Seita.4G157500	-0.261322
Sit-miR164e	Seita.4G263400	-0.364758
Sit-miR164e	Seita.5G009000	0.158178
Sit-miR164e	Seita.5G032300	-0.458943
Sit-miR164e	Seita.5G087200	-0.247084
Sit-miR164e	Seita.5G089100	0.406494
Sit-miR164e	Seita.5G178400	0.349745
Sit-miR164e	Seita.5G353700	-0.347768
Sit-miR164e	Seita.5G431200	0.320838
Sit-miR164e	Seita.6G032700	0.360151
Sit-miR164e	Seita.6G081900	0.0776141
Sit-miR164e	Seita.6G105500	0.262277
Sit-miR164e	Seita.6G202600	0.305572
Sit-miR164e	Seita.7G023900	0.0948518
Sit-miR164e	Seita.7G124900	-0.332498
Sit-miR164e	Seita.8G030100	0.682507
Sit-miR164e	Seita.8G055000	0.176386
Sit-miR164e	Seita.8G078800	0.308359
Sit-miR164e	Seita.8G179000	0.148349
Sit-miR164e	Seita.9G009700	-0.123461
Sit-miR164e	Seita.9G159000	0
Sit-miR164e	Seita.9G293600	0.0462542
Sit-miR164e	Seita.9G347600	0.400559
Sit-miR164e	Seita.9G375100	-0.334191
Sit-miR164e	Seita.9G391300	-0.442365
Sit-miR164e	Seita.9G422600	-0.331029
Sit-miR164e	Seita.9G564500	0.153388
Sit-miR164e	Seita.J003600	-0.0090402
Sit-miR164e	Seita.J028200	0.88255
Sit-miR164f	Seita.1G095200	-0.0476159
Sit-miR164f	Seita.1G209000	-0.21148
Sit-miR164f	Seita.1G302900	-0.0694936
Sit-miR164f	Seita.2G063400	-0.103442
Sit-miR164f	Seita.2G106300	-0.504279
Sit-miR164f	Seita.2G174200	-0.256134
Sit-miR164f	Seita.2G244400	-0.332979
Sit-miR164f	Seita.2G278300	0.590755
Sit-miR164f	Seita.2G333100	-0.0908436
Sit-miR164f	Seita.2G381900	-0.512153
Sit-miR164f	Seita.2G404600	-0.166884
Sit-miR164f	Seita.2G429700	0.18165
Sit-miR164f	Seita.3G186700	0.179892
Sit-miR164f	Seita.3G193800	-0.251892
Sit-miR164f	Seita.3G206700	0.826642
Sit-miR164f	Seita.3G386200	-0.359969
Sit-miR164f	Seita.4G006000	-0.314722
Sit-miR164f	Seita.4G026100	0.0309615
Sit-miR164f	Seita.4G157500	-0.0353368
Sit-miR164f	Seita.4G263400	-0.491584
Sit-miR164f	Seita.5G009000	-0.054189
Sit-miR164f	Seita.5G032300	-0.478487
Sit-miR164f	Seita.5G087200	-0.362053
Sit-miR164f	Seita.5G353700	-0.421846
Sit-miR164f	Seita.6G004200	-0.286994
Sit-miR164f	Seita.6G032700	0.154636
Sit-miR164f	Seita.6G081900	-0.0943994
Sit-miR164f	Seita.6G175700	0.186978
Sit-miR164f	Seita.7G124900	-0.496096
Sit-miR164f	Seita.7G314800	-0.403487
Sit-miR164f	Seita.8G055000	-0.317208
Sit-miR164f	Seita.8G078800	0.212549
Sit-miR164f	Seita.9G031200	-0.0100095
Sit-miR164f	Seita.9G159000	0
Sit-miR164f	Seita.9G347600	0.240187
Sit-miR164f	Seita.9G375100	-0.293879
Sit-miR164f	Seita.9G391300	-0.442807
Sit-miR164f	Seita.9G422600	-0.22173
Sit-miR164f	Seita.9G564500	0.394826
Sit-miR164f	Seita.J028200	0.836044
Sit-miR166a	Seita.1G270500	-0.543343
Sit-miR166a	Seita.2G043000	0.326898
Sit-miR166a	Seita.2G353800	-0.0686953
Sit-miR166a	Seita.2G373000	0.0121993
Sit-miR166a	Seita.3G105500	0.111369
Sit-miR166a	Seita.3G181300	0.264166
Sit-miR166a	Seita.3G395000	0.476267
Sit-miR166a	Seita.5G028400	0.469935
Sit-miR166a	Seita.5G141300	0.673676
Sit-miR166a	Seita.6G149100	0.181913
Sit-miR166a	Seita.8G053600	-0.304863
Sit-miR166a	Seita.8G187400	-0.328873
Sit-miR166a	Seita.9G158800	-0.117447
Sit-miR166a	Seita.9G201600	0.611539
Sit-miR166a	Seita.9G219700	-0.188098
Sit-miR166a	Seita.9G529300	0.0887612
Sit-miR166a	Seita.9G572600	0.0145852
Sit-miR166b	Seita.1G358800	0.854274
Sit-miR166b	Seita.3G061500	0.783128
Sit-miR166b	Seita.3G395000	0.223988
Sit-miR166b	Seita.4G254000	0.385004
Sit-miR166b	Seita.5G141300	0.891784
Sit-miR166b	Seita.6G149100	-0.12892
Sit-miR166b	Seita.7G243800	-0.357397
Sit-miR166b	Seita.9G158800	0.0509699
Sit-miR166b	Seita.9G219700	-0.491623
Sit-miR166b	Seita.9G529300	-0.305324
Sit-miR166b	Seita.9G572600	-0.12132
Sit-miR166c	Seita.1G270500	-0.543343
Sit-miR166c	Seita.2G043000	0.326898
Sit-miR166c	Seita.2G353800	-0.0686953
Sit-miR166c	Seita.2G373000	0.0121993
Sit-miR166c	Seita.3G181300	0.264166
Sit-miR166c	Seita.3G395000	0.476267
Sit-miR166c	Seita.5G028400	0.469935
Sit-miR166c	Seita.5G141300	0.673676
Sit-miR166c	Seita.6G149100	0.181913
Sit-miR166c	Seita.8G053600	-0.304863
Sit-miR166c	Seita.8G187400	-0.328873
Sit-miR166c	Seita.9G158800	-0.117447
Sit-miR166c	Seita.9G201600	0.611539
Sit-miR166c	Seita.9G219700	-0.188098
Sit-miR166c	Seita.9G529300	0.0887612
Sit-miR166c	Seita.9G572600	0.0145852
Sit-miR166d	Seita.1G270500	-0.543343
Sit-miR166d	Seita.2G043000	0.326898
Sit-miR166d	Seita.2G353800	-0.0686953
Sit-miR166d	Seita.2G373000	0.0121993
Sit-miR166d	Seita.3G181300	0.264166
Sit-miR166d	Seita.3G395000	0.476267
Sit-miR166d	Seita.5G028400	0.469935
Sit-miR166d	Seita.5G141300	0.673676
Sit-miR166d	Seita.5G381800	-0.08038
Sit-miR166d	Seita.6G149100	0.181913
Sit-miR166d	Seita.8G053600	-0.304863
Sit-miR166d	Seita.8G187400	-0.328873
Sit-miR166d	Seita.9G158800	-0.117447
Sit-miR166d	Seita.9G201600	0.611539
Sit-miR166d	Seita.9G219700	-0.188098
Sit-miR166d	Seita.9G529300	0.0887612
Sit-miR166d	Seita.9G572600	0.0145852
Sit-miR166e	Seita.1G270500	-0.543343
Sit-miR166e	Seita.2G043000	0.326898
Sit-miR166e	Seita.2G353800	-0.0686953
Sit-miR166e	Seita.2G373000	0.0121993
Sit-miR166e	Seita.3G181300	0.264166
Sit-miR166e	Seita.3G395000	0.476267
Sit-miR166e	Seita.5G028400	0.469935
Sit-miR166e	Seita.5G141300	0.673676
Sit-miR166e	Seita.6G149100	0.181913
Sit-miR166e	Seita.8G053600	-0.304863
Sit-miR166e	Seita.8G187400	-0.328873
Sit-miR166e	Seita.9G158800	-0.117447
Sit-miR166e	Seita.9G201600	0.611539
Sit-miR166e	Seita.9G219700	-0.188098
Sit-miR166e	Seita.9G529300	0.0887612
Sit-miR166e	Seita.9G572600	0.0145852
Sit-miR166f	Seita.1G270500	-0.543343
Sit-miR166f	Seita.2G043000	0.326898
Sit-miR166f	Seita.2G353800	-0.0686953
Sit-miR166f	Seita.2G373000	0.0121993
Sit-miR166f	Seita.3G181300	0.264166
Sit-miR166f	Seita.3G395000	0.476267
Sit-miR166f	Seita.5G028400	0.469935
Sit-miR166f	Seita.5G141300	0.673676
Sit-miR166f	Seita.6G149100	0.181913
Sit-miR166f	Seita.8G053600	-0.304863
Sit-miR166f	Seita.8G187400	-0.328873
Sit-miR166f	Seita.9G158800	-0.117447
Sit-miR166f	Seita.9G201600	0.611539
Sit-miR166f	Seita.9G219700	-0.188098
Sit-miR166f	Seita.9G529300	0.0887612
Sit-miR166f	Seita.9G572600	0.0145852
Sit-miR166g	Seita.1G270500	-0.543343
Sit-miR166g	Seita.2G043000	0.326898
Sit-miR166g	Seita.2G353800	-0.0686953
Sit-miR166g	Seita.2G373000	0.0121993
Sit-miR166g	Seita.3G181300	0.264166
Sit-miR166g	Seita.3G395000	0.476267
Sit-miR166g	Seita.5G028400	0.469935
Sit-miR166g	Seita.5G141300	0.673676
Sit-miR166g	Seita.6G149100	0.181913
Sit-miR166g	Seita.8G053600	-0.304863
Sit-miR166g	Seita.8G187400	-0.328873
Sit-miR166g	Seita.9G158800	-0.117447
Sit-miR166g	Seita.9G201600	0.611539
Sit-miR166g	Seita.9G219700	-0.188098
Sit-miR166g	Seita.9G529300	0.0887612
Sit-miR166g	Seita.9G572600	0.0145852
Sit-miR166h	Seita.1G270500	-0.543343
Sit-miR166h	Seita.2G043000	0.326898
Sit-miR166h	Seita.2G353800	-0.0686953
Sit-miR166h	Seita.2G373000	0.0121993
Sit-miR166h	Seita.3G105500	0.111369
Sit-miR166h	Seita.3G181300	0.264166
Sit-miR166h	Seita.3G395000	0.476267
Sit-miR166h	Seita.5G028400	0.469935
Sit-miR166h	Seita.5G141300	0.673676
Sit-miR166h	Seita.6G149100	0.181913
Sit-miR166h	Seita.8G053600	-0.304863
Sit-miR166h	Seita.8G187400	-0.328873
Sit-miR166h	Seita.9G158800	-0.117447
Sit-miR166h	Seita.9G201600	0.611539
Sit-miR166h	Seita.9G219700	-0.188098
Sit-miR166h	Seita.9G529300	0.0887612
Sit-miR166h	Seita.9G572600	0.0145852
Sit-miR166i	Seita.1G270500	-0.45986
Sit-miR166i	Seita.2G043000	-0.528638
Sit-miR166i	Seita.2G353800	0.579485
Sit-miR166i	Seita.3G181300	0.367941
Sit-miR166i	Seita.3G395000	0.103473
Sit-miR166i	Seita.5G028400	-0.557668
Sit-miR166i	Seita.5G141300	-0.431011
Sit-miR166i	Seita.6G149100	0.710697
Sit-miR166i	Seita.7G243800	-0.379262
Sit-miR166i	Seita.9G158800	-0.548597
Sit-miR166i	Seita.9G201600	-0.353815
Sit-miR166i	Seita.9G219700	0.420236
Sit-miR166i	Seita.9G529300	0.262719
Sit-miR166i	Seita.9G572600	-0.0589637
Sit-miR166j	Seita.2G066800	0.799961
Sit-miR166j	Seita.2G174900	-0.195405
Sit-miR166j	Seita.3G395000	0.388545
Sit-miR166j	Seita.4G127000	0.812329
Sit-miR166j	Seita.5G028400	-0.42873
Sit-miR166j	Seita.5G141300	-0.35614
Sit-miR166j	Seita.6G149100	0.900822
Sit-miR166j	Seita.9G158800	-0.165365
Sit-miR166j	Seita.9G201600	-0.346826
Sit-miR166j	Seita.9G219700	0.624828
Sit-miR166j	Seita.9G529300	0.258873
Sit-miR166j	Seita.9G572600	0.325548
Sit-miR166k	Seita.2G066800	0.799961
Sit-miR166k	Seita.2G174900	-0.195405
Sit-miR166k	Seita.3G395000	0.388545
Sit-miR166k	Seita.4G127000	0.812329
Sit-miR166k	Seita.4G257200	0.340513
Sit-miR166k	Seita.5G028400	-0.42873
Sit-miR166k	Seita.5G141300	-0.35614
Sit-miR166k	Seita.6G149100	0.900822
Sit-miR166k	Seita.9G158800	-0.165365
Sit-miR166k	Seita.9G201600	-0.346826
Sit-miR166k	Seita.9G219700	0.624828
Sit-miR166k	Seita.9G529300	0.258873
Sit-miR166k	Seita.9G572600	0.325548
Sit-miR167a	Seita.1G028400	0.399213
Sit-miR167a	Seita.1G036600	-0.146499
Sit-miR167a	Seita.1G115700	0.504551
Sit-miR167a	Seita.1G159700	0.437106
Sit-miR167a	Seita.1G266600	0.379981
Sit-miR167a	Seita.2G054300	0.693061
Sit-miR167a	Seita.2G394100	0.38801
Sit-miR167a	Seita.3G066900	-0.0719179
Sit-miR167a	Seita.4G172500	0.445115
Sit-miR167a	Seita.5G181400	0.0180113
Sit-miR167a	Seita.5G216800	-0.0980438
Sit-miR167a	Seita.5G411100	-0.628927
Sit-miR167a	Seita.7G133000	-0.0424346
Sit-miR167a	Seita.9G111400	-0.0288422
Sit-miR167a	Seita.9G272700	-0.512908
Sit-miR167b	Seita.1G028400	-0.21049
Sit-miR167b	Seita.1G036600	-0.334699
Sit-miR167b	Seita.1G115700	-0.13375
Sit-miR167b	Seita.1G266600	-0.131756
Sit-miR167b	Seita.2G054300	-0.259026
Sit-miR167b	Seita.3G066900	-0.750129
Sit-miR167b	Seita.3G380900	0.372089
Sit-miR167b	Seita.5G181400	-0.366355
Sit-miR167b	Seita.5G216800	-0.130686
Sit-miR167b	Seita.5G411100	-0.24161
Sit-miR167b	Seita.7G133000	-0.439909
Sit-miR167c	Seita.1G028400	-0.21049
Sit-miR167c	Seita.1G036600	-0.334699
Sit-miR167c	Seita.1G115700	-0.13375
Sit-miR167c	Seita.1G266600	-0.131756
Sit-miR167c	Seita.2G054300	-0.259026
Sit-miR167c	Seita.3G066900	-0.750129
Sit-miR167c	Seita.3G380900	0.372089
Sit-miR167c	Seita.5G181400	-0.366355
Sit-miR167c	Seita.5G216800	-0.130686
Sit-miR167c	Seita.5G411100	-0.24161
Sit-miR167c	Seita.7G133000	-0.439909
Sit-miR167d	Seita.1G028400	-0.21049
Sit-miR167d	Seita.1G036600	-0.334699
Sit-miR167d	Seita.1G115700	-0.13375
Sit-miR167d	Seita.1G266600	-0.131756
Sit-miR167d	Seita.2G054300	-0.259026
Sit-miR167d	Seita.3G066900	-0.750129
Sit-miR167d	Seita.3G380900	0.372089
Sit-miR167d	Seita.5G181400	-0.366355
Sit-miR167d	Seita.5G216800	-0.130686
Sit-miR167d	Seita.5G411100	-0.24161
Sit-miR167d	Seita.7G133000	-0.439909
Sit-miR167e	Seita.1G028400	-0.21049
Sit-miR167e	Seita.1G036600	-0.334699
Sit-miR167e	Seita.1G115700	-0.13375
Sit-miR167e	Seita.1G266600	-0.131756
Sit-miR167e	Seita.2G054300	-0.259026
Sit-miR167e	Seita.3G066900	-0.750129
Sit-miR167e	Seita.3G380900	0.372089
Sit-miR167e	Seita.5G181400	-0.366355
Sit-miR167e	Seita.5G216800	-0.130686
Sit-miR167e	Seita.5G411100	-0.24161
Sit-miR167e	Seita.7G133000	-0.439909
Sit-miR167f	Seita.1G028400	-0.21049
Sit-miR167f	Seita.1G036600	-0.334699
Sit-miR167f	Seita.1G115700	-0.13375
Sit-miR167f	Seita.1G266600	-0.131756
Sit-miR167f	Seita.2G054300	-0.259026
Sit-miR167f	Seita.3G066900	-0.750129
Sit-miR167f	Seita.3G380900	0.372089
Sit-miR167f	Seita.5G181400	-0.366355
Sit-miR167f	Seita.5G216800	-0.130686
Sit-miR167f	Seita.5G411100	-0.24161
Sit-miR167f	Seita.7G133000	-0.439909
Sit-miR167g	Seita.1G028400	-0.21049
Sit-miR167g	Seita.1G036600	-0.334699
Sit-miR167g	Seita.1G115700	-0.13375
Sit-miR167g	Seita.1G266600	-0.131756
Sit-miR167g	Seita.2G054300	-0.259026
Sit-miR167g	Seita.3G066900	-0.750129
Sit-miR167g	Seita.3G380900	0.372089
Sit-miR167g	Seita.5G181400	-0.366355
Sit-miR167g	Seita.5G216800	-0.130686
Sit-miR167g	Seita.5G411100	-0.24161
Sit-miR167g	Seita.7G133000	-0.439909
Sit-miR167h	Seita.1G036600	-0.291497
Sit-miR167h	Seita.1G115700	0.0268815
Sit-miR167h	Seita.1G159700	0.51997
Sit-miR167h	Seita.1G266600	0.699527
Sit-miR167h	Seita.2G054300	0.588487
Sit-miR167h	Seita.3G020000	0.0049618
Sit-miR167h	Seita.3G066900	0.0280886
Sit-miR167h	Seita.3G223000	-0.289358
Sit-miR167h	Seita.3G394000	0.402494
Sit-miR167h	Seita.4G172500	-0.0439012
Sit-miR167h	Seita.4G262300	-0.228772
Sit-miR167h	Seita.5G216800	0.150767
Sit-miR167h	Seita.5G411100	-0.614557
Sit-miR167h	Seita.7G133000	0.0950766
Sit-miR167h	Seita.9G272700	-0.743785
Sit-miR167h	Seita.9G345400	-0.637306
Sit-miR167i	Seita.1G036600	-0.291497
Sit-miR167i	Seita.1G115700	0.0268815
Sit-miR167i	Seita.1G159700	0.51997
Sit-miR167i	Seita.1G266600	0.699527
Sit-miR167i	Seita.2G054300	0.588487
Sit-miR167i	Seita.3G020000	0.0049618
Sit-miR167i	Seita.3G066900	0.0280886
Sit-miR167i	Seita.3G223000	-0.289358
Sit-miR167i	Seita.4G172500	-0.0439012
Sit-miR167i	Seita.4G262300	-0.228772
Sit-miR167i	Seita.5G216800	0.150767
Sit-miR167i	Seita.5G411100	-0.614557
Sit-miR167i	Seita.7G133000	0.0950766
Sit-miR167i	Seita.9G272700	-0.743785
Sit-miR167i	Seita.9G345400	-0.637306
Sit-miR167j	Seita.1G036600	-0.291497
Sit-miR167j	Seita.1G077200	-0.446123
Sit-miR167j	Seita.1G115700	0.0268815
Sit-miR167j	Seita.1G159700	0.51997
Sit-miR167j	Seita.1G266600	0.699527
Sit-miR167j	Seita.2G054300	0.588487
Sit-miR167j	Seita.3G020000	0.0049618
Sit-miR167j	Seita.3G066900	0.0280886
Sit-miR167j	Seita.3G223000	-0.289358
Sit-miR167j	Seita.3G353500	0.182415
Sit-miR167j	Seita.3G394000	0.402494
Sit-miR167j	Seita.4G172500	-0.0439012
Sit-miR167j	Seita.5G216800	0.150767
Sit-miR167j	Seita.5G411100	-0.614557
Sit-miR167j	Seita.7G133000	0.0950766
Sit-miR167j	Seita.9G272700	-0.743785
Sit-miR167j	Seita.9G345400	-0.637306
Sit-miR168	Seita.1G095300	0.688101
Sit-miR168	Seita.1G283400	0.0670629
Sit-miR168	Seita.1G361000	0.833965
Sit-miR168	Seita.1G378700	-0.140967
Sit-miR168	Seita.2G310800	-0.0821367
Sit-miR168	Seita.3G070600	-0.0161587
Sit-miR168	Seita.4G280200	0.15316
Sit-miR168	Seita.4G288700	-0.367876
Sit-miR168	Seita.5G261900	-0.299251
Sit-miR168	Seita.5G333700	0.542489
Sit-miR168	Seita.5G435400	0.345195
Sit-miR168	Seita.7G073800	-0.0975134
Sit-miR168	Seita.7G114700	0.916362
Sit-miR168	Seita.7G141400	-0.201237
Sit-miR168	Seita.7G201100	-0.252155
Sit-miR168	Seita.8G051300	-0.526249
Sit-miR168	Seita.9G401700	0.75516
Sit-miR168	Seita.9G464900	-0.245288
Sit-miR168	Seita.9G529400	-0.258778
Sit-miR168	Seita.J030300	-0.258694
Sit-miR169a	Seita.1G150200	0.205779
Sit-miR169a	Seita.1G338100	-0.0689942
Sit-miR169a	Seita.2G037100	0.728454
Sit-miR169a	Seita.2G383900	-0.0150893
Sit-miR169a	Seita.3G079900	-0.401607
Sit-miR169a	Seita.3G264100	0.309934
Sit-miR169a	Seita.3G390000	-0.153061
Sit-miR169a	Seita.4G135800	-0.0338815
Sit-miR169a	Seita.5G055500	0.545859
Sit-miR169a	Seita.5G055600	0.425144
Sit-miR169a	Seita.6G021200	0.204492
Sit-miR169a	Seita.6G179000	-0.192643
Sit-miR169a	Seita.7G270500	0.652331
Sit-miR169a	Seita.9G010300	-0.273478
Sit-miR169a	Seita.9G129400	-0.222102
Sit-miR169a	Seita.9G155700	-0.064981
Sit-miR169a	Seita.9G263700	-0.0558824
Sit-miR169a	Seita.9G367200	-0.300522
Sit-miR169a	Seita.9G521100	-0.241683
Sit-miR169b	Seita.1G150200	0.205779
Sit-miR169b	Seita.1G338100	-0.0689942
Sit-miR169b	Seita.2G037100	0.728454
Sit-miR169b	Seita.2G383900	-0.0150893
Sit-miR169b	Seita.3G079900	-0.401607
Sit-miR169b	Seita.3G264100	0.309934
Sit-miR169b	Seita.3G390000	-0.153061
Sit-miR169b	Seita.4G135800	-0.0338815
Sit-miR169b	Seita.5G055500	0.545859
Sit-miR169b	Seita.5G055600	0.425144
Sit-miR169b	Seita.6G021200	0.204492
Sit-miR169b	Seita.9G010300	-0.273478
Sit-miR169b	Seita.9G129400	-0.222102
Sit-miR169b	Seita.9G155700	-0.064981
Sit-miR169b	Seita.9G263700	-0.0558824
Sit-miR169b	Seita.9G367200	-0.300522
Sit-miR169b	Seita.9G521100	-0.241683
Sit-miR169c	Seita.1G150200	0.205779
Sit-miR169c	Seita.1G338100	-0.0689942
Sit-miR169c	Seita.2G037100	0.728454
Sit-miR169c	Seita.2G383900	-0.0150893
Sit-miR169c	Seita.3G079900	-0.401607
Sit-miR169c	Seita.3G264100	0.309934
Sit-miR169c	Seita.3G390000	-0.153061
Sit-miR169c	Seita.4G135800	-0.0338815
Sit-miR169c	Seita.5G055500	0.545859
Sit-miR169c	Seita.5G055600	0.425144
Sit-miR169c	Seita.6G021200	0.204492
Sit-miR169c	Seita.9G010300	-0.273478
Sit-miR169c	Seita.9G129400	-0.222102
Sit-miR169c	Seita.9G155700	-0.064981
Sit-miR169c	Seita.9G263700	-0.0558824
Sit-miR169c	Seita.9G367200	-0.300522
Sit-miR169c	Seita.9G521100	-0.241683
Sit-miR169d	Seita.1G150200	0.205779
Sit-miR169d	Seita.1G338100	-0.0689942
Sit-miR169d	Seita.2G037100	0.728454
Sit-miR169d	Seita.2G383900	-0.0150893
Sit-miR169d	Seita.3G079900	-0.401607
Sit-miR169d	Seita.3G264100	0.309934
Sit-miR169d	Seita.3G390000	-0.153061
Sit-miR169d	Seita.4G135800	-0.0338815
Sit-miR169d	Seita.5G055500	0.545859
Sit-miR169d	Seita.5G055600	0.425144
Sit-miR169d	Seita.6G021200	0.204492
Sit-miR169d	Seita.9G010300	-0.273478
Sit-miR169d	Seita.9G129400	-0.222102
Sit-miR169d	Seita.9G155700	-0.064981
Sit-miR169d	Seita.9G263700	-0.0558824
Sit-miR169d	Seita.9G367200	-0.300522
Sit-miR169d	Seita.9G521100	-0.241683
Sit-miR169e	Seita.1G121100	-0.304044
Sit-miR169e	Seita.1G150200	-0.136114
Sit-miR169e	Seita.1G338100	-0.299978
Sit-miR169e	Seita.2G037100	-0.202733
Sit-miR169e	Seita.2G240200	0.7565
Sit-miR169e	Seita.2G269100	-0.270107
Sit-miR169e	Seita.2G383900	-0.241102
Sit-miR169e	Seita.2G393700	-0.44312
Sit-miR169e	Seita.3G079900	-0.214446
Sit-miR169e	Seita.3G390000	-0.413379
Sit-miR169e	Seita.4G135800	-0.283979
Sit-miR169e	Seita.5G055500	0.0013554
Sit-miR169e	Seita.5G055600	0.139424
Sit-miR169e	Seita.5G409700	0.628732
Sit-miR169e	Seita.7G184300	-0.154975
Sit-miR169e	Seita.9G010300	-0.372041
Sit-miR169e	Seita.9G129400	-0.15932
Sit-miR169e	Seita.9G155700	-0.391293
Sit-miR169e	Seita.9G254600	-0.124895
Sit-miR169e	Seita.9G263700	0.6324
Sit-miR169e	Seita.9G367200	0.0267317
Sit-miR169e	Seita.9G521100	-0.288967
Sit-miR169e	Seita.9G561200	-0.270753
Sit-miR169f	Seita.1G338100	0.0042401
Sit-miR169f	Seita.2G037100	0.663711
Sit-miR169f	Seita.2G410200	-0.627725
Sit-miR169f	Seita.3G079900	-0.421237
Sit-miR169f	Seita.3G289600	-0.0298858
Sit-miR169f	Seita.3G349900	-0.292524
Sit-miR169f	Seita.3G390000	-0.073092
Sit-miR169f	Seita.4G046300	-0.0759824
Sit-miR169f	Seita.4G052300	-0.358671
Sit-miR169f	Seita.4G140800	0.203965
Sit-miR169f	Seita.4G163500	0.0702896
Sit-miR169f	Seita.4G270100	-0.295519
Sit-miR169f	Seita.5G055500	0.579884
Sit-miR169f	Seita.5G055600	0.441725
Sit-miR169f	Seita.5G396500	-0.0115979
Sit-miR169f	Seita.5G409700	-0.51988
Sit-miR169f	Seita.6G163000	-0.464448
Sit-miR169f	Seita.7G011800	-0.284329
Sit-miR169f	Seita.9G010300	-0.158419
Sit-miR169f	Seita.9G129400	-0.233359
Sit-miR169f	Seita.9G155700	0.0118888
Sit-miR169f	Seita.9G536900	0.265453
Sit-miR169g	Seita.1G150200	0.0766786
Sit-miR169g	Seita.1G338100	-0.185737
Sit-miR169g	Seita.2G037100	0.257706
Sit-miR169g	Seita.2G383900	0.954752
Sit-miR169g	Seita.3G079900	-0.247749
Sit-miR169g	Seita.3G225700	-0.217918
Sit-miR169g	Seita.3G390000	0.0833296
Sit-miR169g	Seita.4G135800	-0.168135
Sit-miR169g	Seita.5G055500	-0.341494
Sit-miR169g	Seita.5G055600	-0.147239
Sit-miR169g	Seita.5G109700	-0.120595
Sit-miR169g	Seita.5G445100	-0.247396
Sit-miR169g	Seita.6G021200	-0.195838
Sit-miR169g	Seita.6G128600	-0.054506
Sit-miR169g	Seita.7G196700	0.328514
Sit-miR169g	Seita.7G307300	-0.33289
Sit-miR169g	Seita.9G010300	0.21205
Sit-miR169g	Seita.9G129400	0.494876
Sit-miR169g	Seita.9G155700	-0.0088744
Sit-miR169g	Seita.9G254600	0.818724
Sit-miR169g	Seita.9G263700	-0.596034
Sit-miR169g	Seita.9G367200	-0.100732
Sit-miR169g	Seita.9G521100	-0.0140089
Sit-miR171a	Seita.1G262900	0.621716
Sit-miR171a	Seita.3G043900	0.355592
Sit-miR171a	Seita.3G285600	-0.433673
Sit-miR171a	Seita.3G316600	-0.361418
Sit-miR171a	Seita.3G364100	-0.0605787
Sit-miR171a	Seita.3G382400	-0.143985
Sit-miR171a	Seita.4G003600	0.658821
Sit-miR171a	Seita.4G209200	-0.0679702
Sit-miR171a	Seita.5G033000	0.808529
Sit-miR171a	Seita.7G243400	0.0671171
Sit-miR171a	Seita.8G032500	0.510925
Sit-miR171a	Seita.9G105100	0.492254
Sit-miR171a	Seita.9G182000	-0.0174453
Sit-miR171a	Seita.9G330300	0.871206
Sit-miR171a	Seita.9G402400	-0.345064
Sit-miR171a	Seita.9G417600	-0.299179
Sit-miR171a	Seita.9G455500	0.434067
Sit-miR171b	Seita.1G262900	0.621716
Sit-miR171b	Seita.3G043900	0.355592
Sit-miR171b	Seita.3G285600	-0.433673
Sit-miR171b	Seita.3G316600	-0.361418
Sit-miR171b	Seita.3G364100	-0.0605787
Sit-miR171b	Seita.3G382400	-0.143985
Sit-miR171b	Seita.4G003600	0.658821
Sit-miR171b	Seita.4G209200	-0.0679702
Sit-miR171b	Seita.5G033000	0.808529
Sit-miR171b	Seita.7G243400	0.0671171
Sit-miR171b	Seita.8G032500	0.510925
Sit-miR171b	Seita.9G105100	0.492254
Sit-miR171b	Seita.9G182000	-0.0174453
Sit-miR171b	Seita.9G330300	0.871206
Sit-miR171b	Seita.9G402400	-0.345064
Sit-miR171b	Seita.9G417600	-0.299179
Sit-miR171b	Seita.9G455500	0.434067
Sit-miR171c	Seita.1G262900	0.621716
Sit-miR171c	Seita.3G043900	0.355592
Sit-miR171c	Seita.3G285600	-0.433673
Sit-miR171c	Seita.3G316600	-0.361418
Sit-miR171c	Seita.3G364100	-0.0605787
Sit-miR171c	Seita.3G382400	-0.143985
Sit-miR171c	Seita.4G003600	0.658821
Sit-miR171c	Seita.4G209200	-0.0679702
Sit-miR171c	Seita.5G033000	0.808529
Sit-miR171c	Seita.7G243400	0.0671171
Sit-miR171c	Seita.8G032500	0.510925
Sit-miR171c	Seita.9G105100	0.492254
Sit-miR171c	Seita.9G182000	-0.0174453
Sit-miR171c	Seita.9G330300	0.871206
Sit-miR171c	Seita.9G402400	-0.345064
Sit-miR171c	Seita.9G417600	-0.299179
Sit-miR171c	Seita.9G455500	0.434067
Sit-miR171d	Seita.1G262900	0.621716
Sit-miR171d	Seita.3G043900	0.355592
Sit-miR171d	Seita.3G285600	-0.433673
Sit-miR171d	Seita.3G316600	-0.361418
Sit-miR171d	Seita.3G364100	-0.0605787
Sit-miR171d	Seita.3G382400	-0.143985
Sit-miR171d	Seita.4G003600	0.658821
Sit-miR171d	Seita.4G209200	-0.0679702
Sit-miR171d	Seita.5G033000	0.808529
Sit-miR171d	Seita.7G243400	0.0671171
Sit-miR171d	Seita.8G032500	0.510925
Sit-miR171d	Seita.9G105100	0.492254
Sit-miR171d	Seita.9G182000	-0.0174453
Sit-miR171d	Seita.9G330300	0.871206
Sit-miR171d	Seita.9G402400	-0.345064
Sit-miR171d	Seita.9G417600	-0.299179
Sit-miR171d	Seita.9G455500	0.434067
Sit-miR171e	Seita.1G262900	0.621716
Sit-miR171e	Seita.3G043900	0.355592
Sit-miR171e	Seita.3G285600	-0.433673
Sit-miR171e	Seita.3G316600	-0.361418
Sit-miR171e	Seita.3G364100	-0.0605787
Sit-miR171e	Seita.3G382400	-0.143985
Sit-miR171e	Seita.4G003600	0.658821
Sit-miR171e	Seita.4G209200	-0.0679702
Sit-miR171e	Seita.5G033000	0.808529
Sit-miR171e	Seita.7G243400	0.0671171
Sit-miR171e	Seita.8G032500	0.510925
Sit-miR171e	Seita.9G105100	0.492254
Sit-miR171e	Seita.9G182000	-0.0174453
Sit-miR171e	Seita.9G330300	0.871206
Sit-miR171e	Seita.9G402400	-0.345064
Sit-miR171e	Seita.9G417600	-0.299179
Sit-miR171e	Seita.9G455500	0.434067
Sit-miR171f	Seita.1G056900	-0.207157
Sit-miR171f	Seita.1G262900	0.405032
Sit-miR171f	Seita.3G072800	0.439872
Sit-miR171f	Seita.3G078200	-0.393183
Sit-miR171f	Seita.3G218500	-0.321736
Sit-miR171f	Seita.3G357400	-0.452715
Sit-miR171f	Seita.4G003600	0.0205921
Sit-miR171f	Seita.4G263300	-0.18021
Sit-miR171f	Seita.5G251000	-0.162817
Sit-miR171f	Seita.5G354100	0.0919085
Sit-miR171f	Seita.7G139800	-0.322983
Sit-miR171f	Seita.7G243400	0.381663
Sit-miR171f	Seita.8G081800	-0.0134432
Sit-miR171f	Seita.8G158200	0.310809
Sit-miR171f	Seita.8G224400	0.0443252
Sit-miR171f	Seita.8G229200	0.235315
Sit-miR171f	Seita.9G097600	0.437616
Sit-miR171f	Seita.9G182000	0.418784
Sit-miR171f	Seita.9G254900	-0.47736
Sit-miR171f	Seita.9G290000	0.234872
Sit-miR171f	Seita.9G330300	-0.177372
Sit-miR171f	Seita.9G455500	-0.212386
Sit-miR171g	Seita.1G262900	0.610539
Sit-miR171g	Seita.1G367500	0.44167
Sit-miR171g	Seita.1G376600	0.615855
Sit-miR171g	Seita.2G385300	-0.439894
Sit-miR171g	Seita.3G274300	-0.585968
Sit-miR171g	Seita.3G314800	-0.589435
Sit-miR171g	Seita.4G003600	-0.170386
Sit-miR171g	Seita.5G018900	0.473272
Sit-miR171g	Seita.5G195000	0.232453
Sit-miR171g	Seita.5G335500	-0.0133291
Sit-miR171g	Seita.5G354100	-0.367577
Sit-miR171g	Seita.6G046400	-0.607774
Sit-miR171g	Seita.6G181200	-0.271291
Sit-miR171g	Seita.7G139800	-0.708927
Sit-miR171g	Seita.7G241300	-0.355051
Sit-miR171g	Seita.7G243400	0.789421
Sit-miR171g	Seita.9G114600	0.804295
Sit-miR171g	Seita.9G138700	-0.544069
Sit-miR171g	Seita.9G157300	0.772156
Sit-miR171g	Seita.9G182000	0.743091
Sit-miR171g	Seita.9G330300	0.183523
Sit-miR171g	Seita.9G455500	-0.49981
Sit-miR171h	Seita.1G226200	-0.471997
Sit-miR171h	Seita.1G262900	0.420596
Sit-miR171h	Seita.2G114800	0.516878
Sit-miR171h	Seita.2G144200	-0.129381
Sit-miR171h	Seita.3G233600	-0.535607
Sit-miR171h	Seita.5G287500	-0.530928
Sit-miR171h	Seita.5G438100	-0.505415
Sit-miR171h	Seita.7G243400	-0.181339
Sit-miR171h	Seita.9G455500	0.954476
Sit-miR171i	Seita.1G045000	-0.23703
Sit-miR171i	Seita.1G056900	0.45597
Sit-miR171i	Seita.1G262900	0.567061
Sit-miR171i	Seita.2G009900	-0.432958
Sit-miR171i	Seita.2G106300	0.0446253
Sit-miR171i	Seita.2G120500	0.0232163
Sit-miR171i	Seita.2G238500	-0.06929
Sit-miR171i	Seita.2G273600	0
Sit-miR171i	Seita.2G368600	0.0382347
Sit-miR171i	Seita.2G385300	0.494717
Sit-miR171i	Seita.2G385400	0.86919
Sit-miR171i	Seita.3G078200	0.422208
Sit-miR171i	Seita.3G207900	0.858998
Sit-miR171i	Seita.3G217400	0.250655
Sit-miR171i	Seita.3G316600	-0.383461
Sit-miR171i	Seita.3G377300	-0.199079
Sit-miR171i	Seita.3G377400	0
Sit-miR171i	Seita.4G003600	0.882619
Sit-miR171i	Seita.5G024300	0.170983
Sit-miR171i	Seita.5G046400	0.775855
Sit-miR171i	Seita.5G195000	0.34937
Sit-miR171i	Seita.5G271400	0.30543
Sit-miR171i	Seita.5G354100	0.757338
Sit-miR171i	Seita.5G454600	0.72892
Sit-miR171i	Seita.7G139800	-0.25143
Sit-miR171i	Seita.7G243400	-0.100519
Sit-miR171i	Seita.9G138700	0.67384
Sit-miR171i	Seita.9G157300	0.320665
Sit-miR171i	Seita.9G182000	-0.157963
Sit-miR171i	Seita.9G228200	-0.375303
Sit-miR171i	Seita.9G330300	0.9043
Sit-miR171i	Seita.9G455500	0.741417
Sit-miR171i	Seita.9G528200	-0.344646
Sit-miR171j	Seita.2G144200	0
Sit-miR171j	Seita.3G233600	0
Sit-miR171j	Seita.3G364200	0
Sit-miR171j	Seita.4G261200	0
Sit-miR171j	Seita.5G228700	0
Sit-miR171j	Seita.5G438100	0
Sit-miR171j	Seita.9G381900	0
Sit-miR171j	Seita.9G455500	0
Sit-miR172a	Seita.1G094600	-0.739661
Sit-miR172a	Seita.1G101600	-0.629385
Sit-miR172a	Seita.1G144700	-0.423993
Sit-miR172a	Seita.1G192400	-0.651537
Sit-miR172a	Seita.1G273600	0.121155
Sit-miR172a	Seita.1G342800	-0.41252
Sit-miR172a	Seita.2G091100	-0.455813
Sit-miR172a	Seita.2G201300	-0.403618
Sit-miR172a	Seita.2G278200	-0.391714
Sit-miR172a	Seita.3G044600	-0.34206
Sit-miR172a	Seita.3G160100	-0.663586
Sit-miR172a	Seita.3G295400	-0.544336
Sit-miR172a	Seita.3G326300	-0.356832
Sit-miR172a	Seita.3G404200	0.0230724
Sit-miR172a	Seita.4G204700	0.13294
Sit-miR172a	Seita.5G005500	-0.716744
Sit-miR172a	Seita.5G057100	-0.68288
Sit-miR172a	Seita.5G059000	-0.45329
Sit-miR172a	Seita.5G085400	-0.633661
Sit-miR172a	Seita.5G284700	-0.0975111
Sit-miR172a	Seita.5G370100	-0.71799
Sit-miR172a	Seita.5G379200	0.34908
Sit-miR172a	Seita.6G204700	0.366146
Sit-miR172a	Seita.7G085200	-0.416153
Sit-miR172a	Seita.7G129600	0.226475
Sit-miR172a	Seita.7G263000	-0.554704
Sit-miR172a	Seita.7G276500	0.271966
Sit-miR172a	Seita.8G079300	0.166759
Sit-miR172a	Seita.8G234800	-0.514634
Sit-miR172a	Seita.9G035800	-0.415322
Sit-miR172a	Seita.9G066100	0.241063
Sit-miR172a	Seita.9G153100	-0.553061
Sit-miR172a	Seita.9G160400	-0.441394
Sit-miR172a	Seita.9G324400	-0.492262
Sit-miR172b	Seita.1G094600	-0.190722
Sit-miR172b	Seita.1G192400	0.364441
Sit-miR172b	Seita.2G091100	-0.317144
Sit-miR172b	Seita.2G201300	0.419335
Sit-miR172b	Seita.2G214200	0.863975
Sit-miR172b	Seita.2G278200	-0.0464757
Sit-miR172b	Seita.2G364700	-0.28564
Sit-miR172b	Seita.2G393300	0.328239
Sit-miR172b	Seita.3G044600	-0.494298
Sit-miR172b	Seita.3G160100	-0.508151
Sit-miR172b	Seita.3G160700	0.146083
Sit-miR172b	Seita.3G160800	0.110027
Sit-miR172b	Seita.3G225500	-0.0378445
Sit-miR172b	Seita.3G381300	0.80328
Sit-miR172b	Seita.4G204700	0.672921
Sit-miR172b	Seita.5G057100	-0.451474
Sit-miR172b	Seita.5G109100	0.878712
Sit-miR172b	Seita.5G132300	0.430779
Sit-miR172b	Seita.5G226400	0.511416
Sit-miR172b	Seita.5G267600	-0.146448
Sit-miR172b	Seita.5G284700	0.499818
Sit-miR172b	Seita.7G085200	-0.10632
Sit-miR172b	Seita.7G104400	0.678509
Sit-miR172b	Seita.7G129600	-0.0036349
Sit-miR172b	Seita.7G253200	-0.470412
Sit-miR172b	Seita.7G263000	0.0384354
Sit-miR172b	Seita.7G276500	-0.291016
Sit-miR172b	Seita.8G044100	0.671362
Sit-miR172b	Seita.8G079300	-0.395259
Sit-miR172b	Seita.8G162300	0.672481
Sit-miR172b	Seita.8G234800	-0.372146
Sit-miR172b	Seita.9G035800	0.392709
Sit-miR172b	Seita.9G066100	-0.111555
Sit-miR172b	Seita.9G160400	-0.0594077
Sit-miR172b	Seita.9G312200	-0.252044
Sit-miR172b	Seita.9G324400	0.223338
Sit-miR172b	Seita.9G458900	0.353214
Sit-miR172b	Seita.9G512600	0.0523683
Sit-miR2118a	Seita.1G138100	0.659773
Sit-miR2118a	Seita.1G191500	-0.41976
Sit-miR2118a	Seita.2G236200	0.359667
Sit-miR2118a	Seita.3G076400	-0.669646
Sit-miR2118a	Seita.3G160500	0.468285
Sit-miR2118a	Seita.3G253500	0.146002
Sit-miR2118a	Seita.3G367700	0.821673
Sit-miR2118a	Seita.4G184300	-0.392675
Sit-miR2118a	Seita.4G263500	0.749151
Sit-miR2118a	Seita.5G002800	0.685612
Sit-miR2118a	Seita.5G301100	0.0583781
Sit-miR2118a	Seita.6G092200	0.596237
Sit-miR2118a	Seita.7G063400	0
Sit-miR2118a	Seita.7G063500	0
Sit-miR2118a	Seita.7G102600	0
Sit-miR2118a	Seita.7G250700	0.800512
Sit-miR2118a	Seita.7G266700	0.821673
Sit-miR2118a	Seita.8G036800	0.765931
Sit-miR2118a	Seita.8G049400	0.979236
Sit-miR2118a	Seita.8G077500	0.887058
Sit-miR2118a	Seita.8G099100	-0.316469
Sit-miR2118a	Seita.8G124800	0
Sit-miR2118a	Seita.8G235100	-0.372903
Sit-miR2118a	Seita.9G099100	0.138822
Sit-miR2118a	Seita.9G112700	0
Sit-miR2118a	Seita.9G126200	0.668927
Sit-miR2118a	Seita.9G141100	0.908366
Sit-miR2118a	Seita.9G267200	0.724535
Sit-miR2118a	Seita.9G410700	0.60173
Sit-miR2118b	Seita.1G008600	-0.0649663
Sit-miR2118b	Seita.1G126600	-0.202728
Sit-miR2118b	Seita.1G126700	-0.210853
Sit-miR2118b	Seita.2G273100	0.343653
Sit-miR2118b	Seita.3G147100	0.519776
Sit-miR2118b	Seita.3G160500	0.400413
Sit-miR2118b	Seita.3G360200	0.867226
Sit-miR2118b	Seita.3G367700	0.867226
Sit-miR2118b	Seita.3G384500	0
Sit-miR2118b	Seita.4G043400	0.0915038
Sit-miR2118b	Seita.4G126900	0.510831
Sit-miR2118b	Seita.4G181500	-0.321106
Sit-miR2118b	Seita.4G213000	0.647663
Sit-miR2118b	Seita.4G252900	0.160557
Sit-miR2118b	Seita.5G046300	-0.303446
Sit-miR2118b	Seita.5G082900	-0.347294
Sit-miR2118b	Seita.5G103000	0.778144
Sit-miR2118b	Seita.5G215700	0
Sit-miR2118b	Seita.5G251100	0.951908
Sit-miR2118b	Seita.6G092100	0.04996
Sit-miR2118b	Seita.6G092200	0.635427
Sit-miR2118b	Seita.6G134600	0.811471
Sit-miR2118b	Seita.6G204200	0.288745
Sit-miR2118b	Seita.6G229100	0
Sit-miR2118b	Seita.6G229300	-0.199936
Sit-miR2118b	Seita.6G229600	-0.0155464
Sit-miR2118b	Seita.7G063500	0
Sit-miR2118b	Seita.7G067900	0
Sit-miR2118b	Seita.7G102600	0
Sit-miR2118b	Seita.8G041600	0.692711
Sit-miR2118b	Seita.8G124800	0
Sit-miR2118b	Seita.8G146500	0.224984
Sit-miR2118b	Seita.8G146600	-0.484805
Sit-miR2118b	Seita.9G178500	0.892763
Sit-miR2118b	Seita.9G270700	0.454566
Sit-miR2118c	Seita.1G027100	0.0759791
Sit-miR2118c	Seita.1G126600	-0.202728
Sit-miR2118c	Seita.1G126700	-0.210853
Sit-miR2118c	Seita.1G191500	-0.434676
Sit-miR2118c	Seita.2G272900	0.867226
Sit-miR2118c	Seita.2G273100	0.343653
Sit-miR2118c	Seita.3G147100	0.519776
Sit-miR2118c	Seita.3G160500	0.400413
Sit-miR2118c	Seita.3G360200	0.867226
Sit-miR2118c	Seita.3G367700	0.867226
Sit-miR2118c	Seita.3G384500	0
Sit-miR2118c	Seita.4G043400	0.0915038
Sit-miR2118c	Seita.4G126900	0.510831
Sit-miR2118c	Seita.4G181500	-0.321106
Sit-miR2118c	Seita.4G213000	0.647663
Sit-miR2118c	Seita.4G252900	0.160557
Sit-miR2118c	Seita.5G046300	-0.303446
Sit-miR2118c	Seita.5G082900	-0.347294
Sit-miR2118c	Seita.5G103000	0.778144
Sit-miR2118c	Seita.5G215700	0
Sit-miR2118c	Seita.5G251100	0.951908
Sit-miR2118c	Seita.6G092100	0.04996
Sit-miR2118c	Seita.6G092200	0.635427
Sit-miR2118c	Seita.6G134600	0.811471
Sit-miR2118c	Seita.6G229100	0
Sit-miR2118c	Seita.6G229300	-0.199936
Sit-miR2118c	Seita.6G229600	-0.0155464
Sit-miR2118c	Seita.7G063500	0
Sit-miR2118c	Seita.7G067900	0
Sit-miR2118c	Seita.7G102600	0
Sit-miR2118c	Seita.8G041600	0.692711
Sit-miR2118c	Seita.8G124800	0
Sit-miR2118c	Seita.8G146500	0.224984
Sit-miR2118c	Seita.8G146600	-0.484805
Sit-miR2118c	Seita.9G178500	0.892763
Sit-miR2118c	Seita.9G270700	0.454566
Sit-miR2118c	Seita.9G387900	0.867226
Sit-miR2118d	Seita.1G212500	0
Sit-miR2118d	Seita.2G273100	0.0121321
Sit-miR2118d	Seita.3G066800	-0.19125
Sit-miR2118d	Seita.3G100200	-0.304286
Sit-miR2118d	Seita.3G160500	0.0754486
Sit-miR2118d	Seita.3G360200	0.983251
Sit-miR2118d	Seita.3G367700	0.983251
Sit-miR2118d	Seita.4G087800	0.901732
Sit-miR2118d	Seita.4G185100	0.0107214
Sit-miR2118d	Seita.5G103000	0.647207
Sit-miR2118d	Seita.5G251100	0.793077
Sit-miR2118d	Seita.5G404800	0.370308
Sit-miR2118d	Seita.5G449600	0.593068
Sit-miR2118d	Seita.6G092100	0.187554
Sit-miR2118d	Seita.6G092200	0.670815
Sit-miR2118d	Seita.6G134600	0.946339
Sit-miR2118d	Seita.6G229100	0
Sit-miR2118d	Seita.6G229300	-0.127188
Sit-miR2118d	Seita.6G229600	-0.0002292
Sit-miR2118d	Seita.7G063400	0
Sit-miR2118d	Seita.7G063500	0
Sit-miR2118d	Seita.7G067900	0
Sit-miR2118d	Seita.7G102600	0
Sit-miR2118d	Seita.8G124800	0
Sit-miR2118d	Seita.8G146500	0.103552
Sit-miR2118d	Seita.8G146600	-0.36186
Sit-miR2118d	Seita.8G160000	0.863278
Sit-miR2118d	Seita.8G229800	0.44808
Sit-miR2118d	Seita.9G099100	-0.0801029
Sit-miR2118d	Seita.9G112700	0
Sit-miR2118d	Seita.9G178500	0.760573
Sit-miR2118d	Seita.9G267200	0.388497
Sit-miR2118d	Seita.9G270700	0.528102
Sit-miR2118d	Seita.9G389300	-0.156538
Sit-miR2118e	Seita.1G212500	0
Sit-miR2118e	Seita.2G273100	0.0121321
Sit-miR2118e	Seita.3G066800	-0.19125
Sit-miR2118e	Seita.3G100200	-0.304286
Sit-miR2118e	Seita.3G160500	0.0754486
Sit-miR2118e	Seita.3G360200	0.983251
Sit-miR2118e	Seita.3G360700	0
Sit-miR2118e	Seita.3G367700	0.983251
Sit-miR2118e	Seita.4G087800	0.901732
Sit-miR2118e	Seita.4G185100	0.0107214
Sit-miR2118e	Seita.5G103000	0.647207
Sit-miR2118e	Seita.5G251100	0.793077
Sit-miR2118e	Seita.5G404800	0.370308
Sit-miR2118e	Seita.5G449600	0.593068
Sit-miR2118e	Seita.6G092100	0.187554
Sit-miR2118e	Seita.6G092200	0.670815
Sit-miR2118e	Seita.6G134600	0.946339
Sit-miR2118e	Seita.6G229100	0
Sit-miR2118e	Seita.6G229300	-0.127188
Sit-miR2118e	Seita.6G229600	-0.0002292
Sit-miR2118e	Seita.7G063400	0
Sit-miR2118e	Seita.7G063500	0
Sit-miR2118e	Seita.7G067900	0
Sit-miR2118e	Seita.7G102600	0
Sit-miR2118e	Seita.8G124800	0
Sit-miR2118e	Seita.8G146500	0.103552
Sit-miR2118e	Seita.8G146600	-0.36186
Sit-miR2118e	Seita.8G160000	0.863278
Sit-miR2118e	Seita.8G229800	0.44808
Sit-miR2118e	Seita.9G099100	-0.0801029
[truncated: 3,035 more rows]
