# Supplementary material for: The Construction and Exploration of a Comprehensive MicroRNA Centered Regulatory Network in Foxtail Millet (Setaria italica L.)
Source: Front Plant Sci. 2022 May 6;13:848474. doi: 10.3389/fpls.2022.848474 (PMC9121102; doi:10.3389/fpls.2022.848474)
Supplement: Supplementary file 9 [file Data_Sheet_9.zip › Supplementary Table16.xlsx]

## Sheet: Sheet1
Supplementary Table 16: The GO enrichment analysis of targets in the yellow module.
GO.ID	Term	Classification	Annotated num	Enriched num	p-value
GO:0046274	lignin catabolic process	BP	34	16	6.1e-10
GO:0006355	regulation of transcription, DNA-templated	BP	1222	129	4e-05
GO:0032502	developmental process	BP	136	24	7.7e-05
GO:0006817	phosphate ion transport	BP	11	5	0.00077
GO:0055085	transmembrane transport	BP	974	99	0.00124
GO:0006383	transcription by RNA polymerase III	BP	14	5	0.00275
GO:0006260	DNA replication	BP	97	14	0.01407
GO:0006801	superoxide metabolic process	BP	14	4	0.01764
GO:0006040	amino sugar metabolic process	BP	22	5	0.02187
GO:0006207	de novo' pyrimidine nucleobase biosynthetic process	BP	9	3	0.02566
GO:0098732	macromolecule deacylation	BP	9	3	0.02566
GO:0006304	DNA modification	BP	9	3	0.02566
GO:0006305	DNA alkylation	BP	9	3	0.02566
GO:0006306	DNA methylation	BP	9	3	0.02566
GO:0006476	protein deacetylation	BP	9	3	0.02566
GO:0044728	DNA methylation or demethylation	BP	9	3	0.02566
GO:0035601	protein deacylation	BP	9	3	0.02566
GO:0016575	histone deacetylation	BP	9	3	0.02566
GO:1901136	carbohydrate derivative catabolic process	BP	31	6	0.02653
GO:0009725	response to hormone	BP	132	16	0.04074
GO:0009719	response to endogenous stimulus	BP	132	16	0.04074
GO:0051258	protein polymerization	BP	18	4	0.04241
GO:0048046	apoplast	CC	70	18	7.1e-06
GO:0005634	nucleus	CC	633	76	0.00015
GO:0016602	CCAAT-binding factor complex	CC	20	6	0.00403
GO:0055029	nuclear DNA-directed RNA polymerase complex	CC	38	7	0.03106
GO:0000428	DNA-directed RNA polymerase complex	CC	39	7	0.03531
GO:0005815	microtubule organizing center	CC	10	3	0.04166
GO:0005666	RNA polymerase III complex	CC	10	3	0.04166
GO:0052716	hydroquinone:oxygen oxidoreductase activity	MF	34	16	7.8e-10
GO:0005507	copper ion binding	MF	90	25	9.7e-09
GO:0003677	DNA binding	MF	1446	151	4.6e-05
GO:0003700	DNA-binding transcription factor activity	MF	633	76	6.2e-05
GO:0005315	inorganic phosphate transmembrane transporter activity	MF	11	5	0.00083
GO:0043531	ADP binding	MF	410	47	0.00374
GO:0008970	phospholipase A1 activity	MF	10	4	0.00499
GO:0042910	xenobiotic transmembrane transporter activity	MF	71	11	0.01893
GO:0004784	superoxide dismutase activity	MF	9	3	0.0267
GO:0016721	oxidoreductase activity, acting on superoxide radicals as acceptor	MF	9	3	0.0267
GO:0009055	electron transfer activity	MF	137	17	0.03343
GO:0005215	transporter activity	MF	1082	103	0.03511
GO:0008234	cysteine-type peptidase activity	MF	159	19	0.03599
GO:0022857	transmembrane transporter activity	MF	1056	100	0.04318
Note: Enriched GO terms were selected by p-value <0.05
