# Supplementary material for: The Construction and Exploration of a Comprehensive MicroRNA Centered Regulatory Network in Foxtail Millet (Setaria italica L.)
Source: Front Plant Sci. 2022 May 6;13:848474. doi: 10.3389/fpls.2022.848474 (PMC9121102; doi:10.3389/fpls.2022.848474)
Supplement: Supplementary file 9 [file Data_Sheet_9.zip › Supplementary Table17.xlsx]

## Sheet: Sheet1
Supplementary Table 17: Detailed information of 127,645 cascade motifs and 110,922 FFLs motifs based on the overall dataset. FFLs, feed forward loops.
TFs	miRNAs	Targets	Cascades	FFLs
Trihelix	Sit-miR1432	Seita.3G366900	*	*
Trihelix	Sit-miR1432	Seita.8G026700	*	*
Trihelix	Sit-miR156b	Seita.1G069300	*	*
Trihelix	Sit-miR156b	Seita.1G091900	*	*
Trihelix	Sit-miR156b	Seita.1G230700	*	*
Trihelix	Sit-miR156b	Seita.1G342800	*	*
Trihelix	Sit-miR156b	Seita.2G206600	*	*
Trihelix	Sit-miR156b	Seita.2G254300	*	*
Trihelix	Sit-miR156b	Seita.2G266500	*	*
Trihelix	Sit-miR156b	Seita.2G324900	*	*
Trihelix	Sit-miR156b	Seita.2G325000	*	*
Trihelix	Sit-miR156b	Seita.3G256700	*	*
Trihelix	Sit-miR156b	Seita.4G196500	*	*
Trihelix	Sit-miR156b	Seita.5G104400	*	*
Trihelix	Sit-miR156b	Seita.5G419200	*	*
Trihelix	Sit-miR156b	Seita.5G432500	*	*
Trihelix	Sit-miR156b	Seita.5G465900	*	*
Trihelix	Sit-miR156b	Seita.6G205500	*	*
Trihelix	Sit-miR156b	Seita.6G208700	*	*
Trihelix	Sit-miR156b	Seita.6G223300	*	*
Trihelix	Sit-miR156b	Seita.7G082700	*	*
Trihelix	Sit-miR156b	Seita.7G287000	*	*
Trihelix	Sit-miR156b	Seita.8G124900	*	*
Trihelix	Sit-miR156b	Seita.8G167300	*	*
Trihelix	Sit-miR156b	Seita.9G012800	*	*
Trihelix	Sit-miR156b	Seita.9G072000	*	*
Trihelix	Sit-miR156b	Seita.9G538400	*	*
Trihelix	Sit-miR156d	Seita.1G008400	*	*
Trihelix	Sit-miR156d	Seita.1G069300	*	*
Trihelix	Sit-miR156d	Seita.1G091900	*	*
Trihelix	Sit-miR156d	Seita.2G254300	*	*
Trihelix	Sit-miR156d	Seita.2G266500	*	*
Trihelix	Sit-miR156d	Seita.2G324900	*	*
Trihelix	Sit-miR156d	Seita.2G325000	*	*
Trihelix	Sit-miR156d	Seita.3G256700	*	*
Trihelix	Sit-miR156d	Seita.5G213100	*	*
Trihelix	Sit-miR156d	Seita.5G432500	*	*
Trihelix	Sit-miR156d	Seita.5G465900	*	*
Trihelix	Sit-miR156d	Seita.6G154000	*	*
Trihelix	Sit-miR156d	Seita.6G205500	*	*
Trihelix	Sit-miR156d	Seita.6G208700	*	*
Trihelix	Sit-miR156d	Seita.6G223300	*	*
Trihelix	Sit-miR156d	Seita.7G291900	*	*
Trihelix	Sit-miR156d	Seita.8G124900	*	*
Trihelix	Sit-miR156d	Seita.9G325200	*	*
Trihelix	Sit-miR156e	Seita.1G069300	*	*
Trihelix	Sit-miR156e	Seita.1G091900	*	*
Trihelix	Sit-miR156e	Seita.1G230700	*	*
Trihelix	Sit-miR156e	Seita.1G342800	*	*
Trihelix	Sit-miR156e	Seita.2G206600	*	*
Trihelix	Sit-miR156e	Seita.2G254300	*	*
Trihelix	Sit-miR156e	Seita.2G266500	*	*
Trihelix	Sit-miR156e	Seita.2G324900	*	*
Trihelix	Sit-miR156e	Seita.2G325000	*	*
Trihelix	Sit-miR156e	Seita.3G256700	*	*
Trihelix	Sit-miR156e	Seita.4G196500	*	*
Trihelix	Sit-miR156e	Seita.5G104400	*	*
Trihelix	Sit-miR156e	Seita.5G419200	*	*
Trihelix	Sit-miR156e	Seita.5G432500	*	*
Trihelix	Sit-miR156e	Seita.5G465900	*	*
Trihelix	Sit-miR156e	Seita.6G205500	*	*
Trihelix	Sit-miR156e	Seita.6G208700	*	*
Trihelix	Sit-miR156e	Seita.6G223300	*	*
Trihelix	Sit-miR156e	Seita.7G082700	*	*
Trihelix	Sit-miR156e	Seita.7G287000	*	*
Trihelix	Sit-miR156e	Seita.8G124900	*	*
Trihelix	Sit-miR156e	Seita.8G167300	*	*
Trihelix	Sit-miR156e	Seita.9G012800	*	*
Trihelix	Sit-miR156e	Seita.9G072000	*	*
Trihelix	Sit-miR156e	Seita.9G538400	*	*
Trihelix	Sit-miR156f	Seita.1G069300	*	*
Trihelix	Sit-miR156f	Seita.1G091900	*	*
Trihelix	Sit-miR156f	Seita.1G230700	*	*
Trihelix	Sit-miR156f	Seita.1G342800	*	*
Trihelix	Sit-miR156f	Seita.2G206600	*	*
Trihelix	Sit-miR156f	Seita.2G254300	*	*
Trihelix	Sit-miR156f	Seita.2G266500	*	*
Trihelix	Sit-miR156f	Seita.2G324900	*	*
Trihelix	Sit-miR156f	Seita.2G325000	*	*
Trihelix	Sit-miR156f	Seita.3G256700	*	*
Trihelix	Sit-miR156f	Seita.4G196500	*	*
Trihelix	Sit-miR156f	Seita.5G104400	*	*
Trihelix	Sit-miR156f	Seita.5G419200	*	*
Trihelix	Sit-miR156f	Seita.5G432500	*	*
Trihelix	Sit-miR156f	Seita.5G465900	*	*
Trihelix	Sit-miR156f	Seita.6G205500	*	*
Trihelix	Sit-miR156f	Seita.6G208700	*	*
Trihelix	Sit-miR156f	Seita.6G223300	*	*
Trihelix	Sit-miR156f	Seita.7G082700	*	*
Trihelix	Sit-miR156f	Seita.7G287000	*	*
Trihelix	Sit-miR156f	Seita.8G124900	*	*
Trihelix	Sit-miR156f	Seita.8G167300	*	*
Trihelix	Sit-miR156f	Seita.9G012800	*	*
Trihelix	Sit-miR156f	Seita.9G072000	*	*
Trihelix	Sit-miR156f	Seita.9G538400	*	*
Trihelix	Sit-miR156i	Seita.1G069300	*	*
Trihelix	Sit-miR156i	Seita.1G091900	*	*
Trihelix	Sit-miR156i	Seita.1G230700	*	*
Trihelix	Sit-miR156i	Seita.1G342800	*	*
Trihelix	Sit-miR156i	Seita.2G206600	*	*
Trihelix	Sit-miR156i	Seita.2G254300	*	*
Trihelix	Sit-miR156i	Seita.2G266500	*	*
Trihelix	Sit-miR156i	Seita.2G324900	*	*
Trihelix	Sit-miR156i	Seita.2G325000	*	*
Trihelix	Sit-miR156i	Seita.3G256700	*	*
Trihelix	Sit-miR156i	Seita.4G196500	*	*
Trihelix	Sit-miR156i	Seita.5G104400	*	*
Trihelix	Sit-miR156i	Seita.5G419200	*	*
Trihelix	Sit-miR156i	Seita.5G432500	*	*
Trihelix	Sit-miR156i	Seita.5G465900	*	*
Trihelix	Sit-miR156i	Seita.6G205500	*	*
Trihelix	Sit-miR156i	Seita.6G208700	*	*
Trihelix	Sit-miR156i	Seita.6G223300	*	*
Trihelix	Sit-miR156i	Seita.7G082700	*	*
Trihelix	Sit-miR156i	Seita.7G287000	*	*
Trihelix	Sit-miR156i	Seita.8G124900	*	*
Trihelix	Sit-miR156i	Seita.8G167300	*	*
Trihelix	Sit-miR156i	Seita.9G012800	*	*
Trihelix	Sit-miR156i	Seita.9G072000	*	*
Trihelix	Sit-miR156i	Seita.9G538400	*	*
Trihelix	Sit-miR159a	Seita.1G084000	*	*
Trihelix	Sit-miR159a	Seita.1G348600	*	*
Trihelix	Sit-miR159a	Seita.2G033000	*	*
Trihelix	Sit-miR159a	Seita.2G184400	*	*
Trihelix	Sit-miR159a	Seita.2G220300	*	*
Trihelix	Sit-miR159a	Seita.2G294400	*	*
Trihelix	Sit-miR159a	Seita.2G437000	*	*
Trihelix	Sit-miR159a	Seita.3G068000	*	*
Trihelix	Sit-miR159a	Seita.3G188300	*	*
Trihelix	Sit-miR159a	Seita.3G311900	*	*
Trihelix	Sit-miR159a	Seita.3G396300	*	*
Trihelix	Sit-miR159a	Seita.4G016800	*	*
Trihelix	Sit-miR159a	Seita.4G043400	*	*
Trihelix	Sit-miR159a	Seita.4G221900	*	*
Trihelix	Sit-miR159a	Seita.5G081600	*	*
Trihelix	Sit-miR159a	Seita.5G149100	*	*
Trihelix	Sit-miR159a	Seita.5G306500	*	*
Trihelix	Sit-miR159a	Seita.5G355300	*	*
Trihelix	Sit-miR159a	Seita.5G389700	*	*
Trihelix	Sit-miR159a	Seita.6G211500	*	*
Trihelix	Sit-miR159a	Seita.6G243700	*	*
Trihelix	Sit-miR159a	Seita.7G067100	*	*
Trihelix	Sit-miR159a	Seita.7G092800	*	*
Trihelix	Sit-miR159a	Seita.7G229800	*	*
Trihelix	Sit-miR159a	Seita.7G280400	*	*
Trihelix	Sit-miR159a	Seita.7G317200	*	*
Trihelix	Sit-miR159a	Seita.7G326700	*	*
Trihelix	Sit-miR159a	Seita.8G042600	*	*
Trihelix	Sit-miR159a	Seita.8G089500	*	*
Trihelix	Sit-miR159a	Seita.8G187600	*	*
Trihelix	Sit-miR159a	Seita.8G194300	*	*
Trihelix	Sit-miR159a	Seita.9G013400	*	*
Trihelix	Sit-miR159a	Seita.9G098200	*	*
Trihelix	Sit-miR159a	Seita.9G134700	*	*
Trihelix	Sit-miR159a	Seita.9G181600	*	*
Trihelix	Sit-miR159a	Seita.9G268600	*	*
Trihelix	Sit-miR159a	Seita.9G552500	*	*
Trihelix	Sit-miR159a	Seita.9G569900	*	*
Trihelix	Sit-miR159b	Seita.1G035700	*	*
Trihelix	Sit-miR159b	Seita.2G220300	*	*
Trihelix	Sit-miR159b	Seita.2G250600	*	*
Trihelix	Sit-miR159b	Seita.2G434400	*	*
Trihelix	Sit-miR159b	Seita.3G097700	*	*
Trihelix	Sit-miR159b	Seita.3G188300	*	*
Trihelix	Sit-miR159b	Seita.3G396300	*	*
Trihelix	Sit-miR159b	Seita.4G032400	*	*
Trihelix	Sit-miR159b	Seita.4G221900	*	*
Trihelix	Sit-miR159b	Seita.4G280600	*	*
Trihelix	Sit-miR159b	Seita.5G355300	*	*
Trihelix	Sit-miR159b	Seita.6G211500	*	*
Trihelix	Sit-miR159b	Seita.7G092800	*	*
Trihelix	Sit-miR159b	Seita.7G326700	*	*
Trihelix	Sit-miR159b	Seita.7G334400	*	*
Trihelix	Sit-miR159b	Seita.8G194300	*	*
Trihelix	Sit-miR159b	Seita.9G063000	*	*
Trihelix	Sit-miR159b	Seita.9G181600	*	*
Trihelix	Sit-miR159b	Seita.9G209500	*	*
Trihelix	Sit-miR159b	Seita.9G268600	*	*
Trihelix	Sit-miR159b	Seita.9G336000	*	*
Trihelix	Sit-miR164c	Seita.1G209000	*	*
Trihelix	Sit-miR164c	Seita.2G106300	*	*
Trihelix	Sit-miR164c	Seita.2G174200	*	*
Trihelix	Sit-miR164c	Seita.2G429700	*	*
Trihelix	Sit-miR164c	Seita.3G206700	*	*
Trihelix	Sit-miR164c	Seita.3G386200	*	*
Trihelix	Sit-miR164c	Seita.4G006000	*	*
Trihelix	Sit-miR164c	Seita.4G026100	*	*
Trihelix	Sit-miR164c	Seita.4G157500	*	*
Trihelix	Sit-miR164c	Seita.4G263400	*	*
Trihelix	Sit-miR164c	Seita.5G009000	*	*
Trihelix	Sit-miR164c	Seita.5G032300	*	*
Trihelix	Sit-miR164c	Seita.5G087200	*	*
Trihelix	Sit-miR164c	Seita.5G353700	*	*
Trihelix	Sit-miR164c	Seita.6G032700	*	*
Trihelix	Sit-miR164c	Seita.6G081900	*	*
Trihelix	Sit-miR164c	Seita.6G175700	*	*
Trihelix	Sit-miR164c	Seita.8G055000	*	*
Trihelix	Sit-miR164c	Seita.8G078800	*	*
Trihelix	Sit-miR164c	Seita.9G031200	*	*
Trihelix	Sit-miR164c	Seita.9G159000	*	*
Trihelix	Sit-miR164c	Seita.9G391300	*	*
Trihelix	Sit-miR164c	Seita.9G422600	*	*
Trihelix	Sit-miR164d	Seita.1G209000	*	*
Trihelix	Sit-miR164d	Seita.2G106300	*	*
Trihelix	Sit-miR164d	Seita.2G174200	*	*
Trihelix	Sit-miR164d	Seita.2G429700	*	*
Trihelix	Sit-miR164d	Seita.3G206700	*	*
Trihelix	Sit-miR164d	Seita.3G386200	*	*
Trihelix	Sit-miR164d	Seita.4G006000	*	*
Trihelix	Sit-miR164d	Seita.4G026100	*	*
Trihelix	Sit-miR164d	Seita.4G157500	*	*
Trihelix	Sit-miR164d	Seita.4G263400	*	*
Trihelix	Sit-miR164d	Seita.5G009000	*	*
Trihelix	Sit-miR164d	Seita.5G032300	*	*
Trihelix	Sit-miR164d	Seita.5G087200	*	*
Trihelix	Sit-miR164d	Seita.5G353700	*	*
Trihelix	Sit-miR164d	Seita.6G032700	*	*
Trihelix	Sit-miR164d	Seita.6G081900	*	*
Trihelix	Sit-miR164d	Seita.6G175700	*	*
Trihelix	Sit-miR164d	Seita.8G055000	*	*
Trihelix	Sit-miR164d	Seita.8G078800	*	*
Trihelix	Sit-miR164d	Seita.9G031200	*	*
Trihelix	Sit-miR164d	Seita.9G159000	*	*
Trihelix	Sit-miR164d	Seita.9G391300	*	*
Trihelix	Sit-miR164d	Seita.9G422600	*	*
Trihelix	Sit-miR164f	Seita.1G209000	*	*
Trihelix	Sit-miR164f	Seita.2G106300	*	*
Trihelix	Sit-miR164f	Seita.2G174200	*	*
Trihelix	Sit-miR164f	Seita.2G429700	*	*
Trihelix	Sit-miR164f	Seita.3G206700	*	*
Trihelix	Sit-miR164f	Seita.3G386200	*	*
Trihelix	Sit-miR164f	Seita.4G006000	*	*
Trihelix	Sit-miR164f	Seita.4G026100	*	*
Trihelix	Sit-miR164f	Seita.4G157500	*	*
Trihelix	Sit-miR164f	Seita.4G263400	*	*
Trihelix	Sit-miR164f	Seita.5G009000	*	*
Trihelix	Sit-miR164f	Seita.5G032300	*	*
Trihelix	Sit-miR164f	Seita.5G087200	*	*
Trihelix	Sit-miR164f	Seita.5G353700	*	*
Trihelix	Sit-miR164f	Seita.6G032700	*	*
Trihelix	Sit-miR164f	Seita.6G081900	*	*
Trihelix	Sit-miR164f	Seita.6G175700	*	*
Trihelix	Sit-miR164f	Seita.8G055000	*	*
Trihelix	Sit-miR164f	Seita.8G078800	*	*
Trihelix	Sit-miR164f	Seita.9G031200	*	*
Trihelix	Sit-miR164f	Seita.9G159000	*	*
Trihelix	Sit-miR164f	Seita.9G391300	*	*
Trihelix	Sit-miR164f	Seita.9G422600	*	*
Trihelix	Sit-miR166a	Seita.1G270500	*	*
Trihelix	Sit-miR166a	Seita.2G043000	*	*
Trihelix	Sit-miR166a	Seita.2G373000	*	*
Trihelix	Sit-miR166a	Seita.3G181300	*	*
Trihelix	Sit-miR166a	Seita.3G395000	*	*
Trihelix	Sit-miR166a	Seita.5G028400	*	*
Trihelix	Sit-miR166a	Seita.5G141300	*	*
Trihelix	Sit-miR166a	Seita.6G149100	*	*
Trihelix	Sit-miR166a	Seita.8G053600	*	*
Trihelix	Sit-miR166a	Seita.8G187400	*	*
Trihelix	Sit-miR166a	Seita.9G158800	*	*
Trihelix	Sit-miR166a	Seita.9G201600	*	*
Trihelix	Sit-miR166a	Seita.9G219700	*	*
Trihelix	Sit-miR166a	Seita.9G529300	*	*
Trihelix	Sit-miR166a	Seita.9G572600	*	*
Trihelix	Sit-miR166d	Seita.1G270500	*	*
Trihelix	Sit-miR166d	Seita.2G043000	*	*
Trihelix	Sit-miR166d	Seita.2G373000	*	*
Trihelix	Sit-miR166d	Seita.3G181300	*	*
Trihelix	Sit-miR166d	Seita.3G395000	*	*
Trihelix	Sit-miR166d	Seita.5G028400	*	*
Trihelix	Sit-miR166d	Seita.5G141300	*	*
Trihelix	Sit-miR166d	Seita.5G381800	*	*
Trihelix	Sit-miR166d	Seita.6G149100	*	*
Trihelix	Sit-miR166d	Seita.8G053600	*	*
Trihelix	Sit-miR166d	Seita.8G187400	*	*
Trihelix	Sit-miR166d	Seita.9G158800	*	*
Trihelix	Sit-miR166d	Seita.9G201600	*	*
Trihelix	Sit-miR166d	Seita.9G219700	*	*
Trihelix	Sit-miR166d	Seita.9G529300	*	*
Trihelix	Sit-miR166d	Seita.9G572600	*	*
Trihelix	Sit-miR166e	Seita.1G270500	*	*
Trihelix	Sit-miR166e	Seita.2G043000	*	*
Trihelix	Sit-miR166e	Seita.2G373000	*	*
Trihelix	Sit-miR166e	Seita.3G181300	*	*
Trihelix	Sit-miR166e	Seita.3G395000	*	*
Trihelix	Sit-miR166e	Seita.5G028400	*	*
Trihelix	Sit-miR166e	Seita.5G141300	*	*
Trihelix	Sit-miR166e	Seita.6G149100	*	*
Trihelix	Sit-miR166e	Seita.8G053600	*	*
Trihelix	Sit-miR166e	Seita.8G187400	*	*
Trihelix	Sit-miR166e	Seita.9G158800	*	*
Trihelix	Sit-miR166e	Seita.9G201600	*	*
Trihelix	Sit-miR166e	Seita.9G219700	*	*
Trihelix	Sit-miR166e	Seita.9G529300	*	*
Trihelix	Sit-miR166e	Seita.9G572600	*	*
Trihelix	Sit-miR166g	Seita.1G270500	*	*
Trihelix	Sit-miR166g	Seita.2G043000	*	*
Trihelix	Sit-miR166g	Seita.2G373000	*	*
Trihelix	Sit-miR166g	Seita.3G181300	*	*
Trihelix	Sit-miR166g	Seita.3G395000	*	*
Trihelix	Sit-miR166g	Seita.5G028400	*	*
Trihelix	Sit-miR166g	Seita.5G141300	*	*
Trihelix	Sit-miR166g	Seita.6G149100	*	*
Trihelix	Sit-miR166g	Seita.8G053600	*	*
Trihelix	Sit-miR166g	Seita.8G187400	*	*
Trihelix	Sit-miR166g	Seita.9G158800	*	*
Trihelix	Sit-miR166g	Seita.9G201600	*	*
Trihelix	Sit-miR166g	Seita.9G219700	*	*
Trihelix	Sit-miR166g	Seita.9G529300	*	*
Trihelix	Sit-miR166g	Seita.9G572600	*	*
Trihelix	Sit-miR166i	Seita.1G270500	*	*
Trihelix	Sit-miR166i	Seita.2G043000	*	*
Trihelix	Sit-miR166i	Seita.3G181300	*	*
Trihelix	Sit-miR166i	Seita.3G395000	*	*
Trihelix	Sit-miR166i	Seita.5G028400	*	*
Trihelix	Sit-miR166i	Seita.5G141300	*	*
Trihelix	Sit-miR166i	Seita.6G149100	*	*
Trihelix	Sit-miR166i	Seita.7G243800	*	*
Trihelix	Sit-miR166i	Seita.9G158800	*	*
Trihelix	Sit-miR166i	Seita.9G201600	*	*
Trihelix	Sit-miR166i	Seita.9G219700	*	*
Trihelix	Sit-miR166i	Seita.9G529300	*	*
Trihelix	Sit-miR166i	Seita.9G572600	*	*
Trihelix	Sit-miR166j	Seita.2G066800	*	*
Trihelix	Sit-miR166j	Seita.2G174900	*	*
Trihelix	Sit-miR166j	Seita.3G395000	*	*
Trihelix	Sit-miR166j	Seita.4G127000	*	*
Trihelix	Sit-miR166j	Seita.5G028400	*	*
Trihelix	Sit-miR166j	Seita.5G141300	*	*
Trihelix	Sit-miR166j	Seita.6G149100	*	*
Trihelix	Sit-miR166j	Seita.9G158800	*	*
Trihelix	Sit-miR166j	Seita.9G201600	*	*
Trihelix	Sit-miR166j	Seita.9G219700	*	*
Trihelix	Sit-miR166j	Seita.9G529300	*	*
Trihelix	Sit-miR166j	Seita.9G572600	*	*
Trihelix	Sit-miR167a	Seita.1G036600	*	*
Trihelix	Sit-miR167a	Seita.2G394100	*	*
Trihelix	Sit-miR167a	Seita.3G066900	*	*
Trihelix	Sit-miR167a	Seita.4G172500	*	*
Trihelix	Sit-miR167a	Seita.5G216800	*	*
Trihelix	Sit-miR167a	Seita.5G411100	*	*
Trihelix	Sit-miR167a	Seita.7G133000	*	*
Trihelix	Sit-miR167a	Seita.9G111400	*	*
Trihelix	Sit-miR167a	Seita.9G272700	*	*
Trihelix	Sit-miR167e	Seita.1G036600	*	*
Trihelix	Sit-miR167e	Seita.3G066900	*	*
Trihelix	Sit-miR167e	Seita.3G380900	*	*
Trihelix	Sit-miR167e	Seita.5G216800	*	*
Trihelix	Sit-miR167e	Seita.5G411100	*	*
Trihelix	Sit-miR167e	Seita.7G133000	*	*
Trihelix	Sit-miR167h	Seita.1G036600	*	*
Trihelix	Sit-miR167h	Seita.3G020000	*	*
Trihelix	Sit-miR167h	Seita.3G066900	*	*
Trihelix	Sit-miR167h	Seita.3G223000	*	*
Trihelix	Sit-miR167h	Seita.3G394000	*	*
Trihelix	Sit-miR167h	Seita.4G172500	*	*
Trihelix	Sit-miR167h	Seita.4G262300	*	*
Trihelix	Sit-miR167h	Seita.5G216800	*	*
Trihelix	Sit-miR167h	Seita.5G411100	*	*
Trihelix	Sit-miR167h	Seita.7G133000	*	*
Trihelix	Sit-miR167h	Seita.9G272700	*	*
Trihelix	Sit-miR167h	Seita.9G345400	*	*
Trihelix	Sit-miR169b	Seita.1G150200	*	*
Trihelix	Sit-miR169b	Seita.1G338100	*	*
Trihelix	Sit-miR169b	Seita.2G037100	*	*
Trihelix	Sit-miR169b	Seita.2G383900	*	*
Trihelix	Sit-miR169b	Seita.3G264100	*	*
Trihelix	Sit-miR169b	Seita.3G390000	*	*
Trihelix	Sit-miR169b	Seita.4G135800	*	*
Trihelix	Sit-miR169b	Seita.5G055500	*	*
Trihelix	Sit-miR169b	Seita.5G055600	*	*
Trihelix	Sit-miR169b	Seita.6G021200	*	*
Trihelix	Sit-miR169b	Seita.9G010300	*	*
Trihelix	Sit-miR169b	Seita.9G129400	*	*
Trihelix	Sit-miR169b	Seita.9G155700	*	*
Trihelix	Sit-miR169b	Seita.9G263700	*	*
Trihelix	Sit-miR169b	Seita.9G367200	*	*
Trihelix	Sit-miR169b	Seita.9G521100	*	*
Trihelix	Sit-miR169c	Seita.1G150200	*	*
Trihelix	Sit-miR169c	Seita.1G338100	*	*
Trihelix	Sit-miR169c	Seita.2G037100	*	*
Trihelix	Sit-miR169c	Seita.2G383900	*	*
Trihelix	Sit-miR169c	Seita.3G264100	*	*
Trihelix	Sit-miR169c	Seita.3G390000	*	*
Trihelix	Sit-miR169c	Seita.4G135800	*	*
Trihelix	Sit-miR169c	Seita.5G055500	*	*
Trihelix	Sit-miR169c	Seita.5G055600	*	*
Trihelix	Sit-miR169c	Seita.6G021200	*	*
Trihelix	Sit-miR169c	Seita.9G010300	*	*
Trihelix	Sit-miR169c	Seita.9G129400	*	*
Trihelix	Sit-miR169c	Seita.9G155700	*	*
Trihelix	Sit-miR169c	Seita.9G263700	*	*
Trihelix	Sit-miR169c	Seita.9G367200	*	*
Trihelix	Sit-miR169c	Seita.9G521100	*	*
Trihelix	Sit-miR169d	Seita.1G150200	*	*
Trihelix	Sit-miR169d	Seita.1G338100	*	*
Trihelix	Sit-miR169d	Seita.2G037100	*	*
Trihelix	Sit-miR169d	Seita.2G383900	*	*
Trihelix	Sit-miR169d	Seita.3G264100	*	*
Trihelix	Sit-miR169d	Seita.3G390000	*	*
Trihelix	Sit-miR169d	Seita.4G135800	*	*
Trihelix	Sit-miR169d	Seita.5G055500	*	*
Trihelix	Sit-miR169d	Seita.5G055600	*	*
Trihelix	Sit-miR169d	Seita.6G021200	*	*
Trihelix	Sit-miR169d	Seita.9G010300	*	*
Trihelix	Sit-miR169d	Seita.9G129400	*	*
Trihelix	Sit-miR169d	Seita.9G155700	*	*
Trihelix	Sit-miR169d	Seita.9G263700	*	*
Trihelix	Sit-miR169d	Seita.9G367200	*	*
Trihelix	Sit-miR169d	Seita.9G521100	*	*
Trihelix	Sit-miR169e	Seita.1G121100	*	*
Trihelix	Sit-miR169e	Seita.1G150200	*	*
Trihelix	Sit-miR169e	Seita.1G338100	*	*
Trihelix	Sit-miR169e	Seita.2G037100	*	*
Trihelix	Sit-miR169e	Seita.2G240200	*	*
Trihelix	Sit-miR169e	Seita.2G383900	*	*
Trihelix	Sit-miR169e	Seita.2G393700	*	*
Trihelix	Sit-miR169e	Seita.3G390000	*	*
Trihelix	Sit-miR169e	Seita.4G135800	*	*
Trihelix	Sit-miR169e	Seita.5G055500	*	*
Trihelix	Sit-miR169e	Seita.5G055600	*	*
Trihelix	Sit-miR169e	Seita.9G010300	*	*
Trihelix	Sit-miR169e	Seita.9G129400	*	*
Trihelix	Sit-miR169e	Seita.9G155700	*	*
Trihelix	Sit-miR169e	Seita.9G254600	*	*
Trihelix	Sit-miR169e	Seita.9G263700	*	*
Trihelix	Sit-miR169e	Seita.9G367200	*	*
Trihelix	Sit-miR169e	Seita.9G521100	*	*
Trihelix	Sit-miR169e	Seita.9G561200	*	*
Trihelix	Sit-miR169g	Seita.1G150200	*	*
Trihelix	Sit-miR169g	Seita.1G338100	*	*
Trihelix	Sit-miR169g	Seita.2G037100	*	*
Trihelix	Sit-miR169g	Seita.2G383900	*	*
Trihelix	Sit-miR169g	Seita.3G225700	*	*
Trihelix	Sit-miR169g	Seita.3G390000	*	*
Trihelix	Sit-miR169g	Seita.4G135800	*	*
Trihelix	Sit-miR169g	Seita.5G055500	*	*
Trihelix	Sit-miR169g	Seita.5G055600	*	*
Trihelix	Sit-miR169g	Seita.6G021200	*	*
Trihelix	Sit-miR169g	Seita.6G128600	*	*
Trihelix	Sit-miR169g	Seita.7G196700	*	*
Trihelix	Sit-miR169g	Seita.9G010300	*	*
Trihelix	Sit-miR169g	Seita.9G129400	*	*
Trihelix	Sit-miR169g	Seita.9G155700	*	*
Trihelix	Sit-miR169g	Seita.9G254600	*	*
Trihelix	Sit-miR169g	Seita.9G263700	*	*
Trihelix	Sit-miR169g	Seita.9G367200	*	*
Trihelix	Sit-miR169g	Seita.9G521100	*	*
Trihelix	Sit-miR171a	Seita.3G364100	*	*
Trihelix	Sit-miR171a	Seita.4G209200	*	*
Trihelix	Sit-miR171a	Seita.7G243400	*	*
Trihelix	Sit-miR171a	Seita.8G032500	*	*
Trihelix	Sit-miR171a	Seita.9G105100	*	*
Trihelix	Sit-miR171a	Seita.9G182000	*	*
Trihelix	Sit-miR171a	Seita.9G455500	*	*
Trihelix	Sit-miR171c	Seita.3G364100	*	*
Trihelix	Sit-miR171c	Seita.4G209200	*	*
Trihelix	Sit-miR171c	Seita.7G243400	*	*
Trihelix	Sit-miR171c	Seita.8G032500	*	*
Trihelix	Sit-miR171c	Seita.9G105100	*	*
Trihelix	Sit-miR171c	Seita.9G182000	*	*
Trihelix	Sit-miR171c	Seita.9G455500	*	*
Trihelix	Sit-miR171d	Seita.3G364100	*	*
Trihelix	Sit-miR171d	Seita.4G209200	*	*
Trihelix	Sit-miR171d	Seita.7G243400	*	*
Trihelix	Sit-miR171d	Seita.8G032500	*	*
Trihelix	Sit-miR171d	Seita.9G105100	*	*
Trihelix	Sit-miR171d	Seita.9G182000	*	*
Trihelix	Sit-miR171d	Seita.9G455500	*	*
Trihelix	Sit-miR171e	Seita.3G364100	*	*
Trihelix	Sit-miR171e	Seita.4G209200	*	*
Trihelix	Sit-miR171e	Seita.7G243400	*	*
Trihelix	Sit-miR171e	Seita.8G032500	*	*
Trihelix	Sit-miR171e	Seita.9G105100	*	*
Trihelix	Sit-miR171e	Seita.9G182000	*	*
Trihelix	Sit-miR171e	Seita.9G455500	*	*
Trihelix	Sit-miR171g	Seita.1G376600	*	*
Trihelix	Sit-miR171g	Seita.3G274300	*	*
Trihelix	Sit-miR171g	Seita.5G354100	*	*
Trihelix	Sit-miR171g	Seita.6G181200	*	*
Trihelix	Sit-miR171g	Seita.7G139800	*	*
Trihelix	Sit-miR171g	Seita.7G241300	*	*
Trihelix	Sit-miR171g	Seita.7G243400	*	*
Trihelix	Sit-miR171g	Seita.9G114600	*	*
Trihelix	Sit-miR171g	Seita.9G138700	*	*
Trihelix	Sit-miR171g	Seita.9G182000	*	*
Trihelix	Sit-miR171g	Seita.9G455500	*	*
Trihelix	Sit-miR171h	Seita.1G226200	*	*
Trihelix	Sit-miR171h	Seita.2G114800	*	*
Trihelix	Sit-miR171h	Seita.2G144200	*	*
Trihelix	Sit-miR171h	Seita.3G233600	*	*
Trihelix	Sit-miR171h	Seita.5G287500	*	*
Trihelix	Sit-miR171h	Seita.7G243400	*	*
Trihelix	Sit-miR171h	Seita.9G455500	*	*
Trihelix	Sit-miR171i	Seita.1G045000	*	*
Trihelix	Sit-miR171i	Seita.1G056900	*	*
Trihelix	Sit-miR171i	Seita.2G009900	*	*
Trihelix	Sit-miR171i	Seita.2G106300	*	*
Trihelix	Sit-miR171i	Seita.2G120500	*	*
Trihelix	Sit-miR171i	Seita.2G238500	*	*
Trihelix	Sit-miR171i	Seita.2G385400	*	*
Trihelix	Sit-miR171i	Seita.3G078200	*	*
Trihelix	Sit-miR171i	Seita.3G217400	*	*
Trihelix	Sit-miR171i	Seita.3G377300	*	*
Trihelix	Sit-miR171i	Seita.3G377400	*	*
Trihelix	Sit-miR171i	Seita.5G024300	*	*
Trihelix	Sit-miR171i	Seita.5G354100	*	*
Trihelix	Sit-miR171i	Seita.7G139800	*	*
Trihelix	Sit-miR171i	Seita.7G243400	*	*
Trihelix	Sit-miR171i	Seita.9G138700	*	*
Trihelix	Sit-miR171i	Seita.9G182000	*	*
Trihelix	Sit-miR171i	Seita.9G228200	*	*
Trihelix	Sit-miR171i	Seita.9G455500	*	*
Trihelix	Sit-miR171i	Seita.9G528200	*	*
Trihelix	Sit-miR2118a	Seita.1G138100	*	*
Trihelix	Sit-miR2118a	Seita.1G191500	*	*
Trihelix	Sit-miR2118a	Seita.2G236200	*	*
Trihelix	Sit-miR2118a	Seita.3G160500	*	*
Trihelix	Sit-miR2118a	Seita.3G367700	*	*
Trihelix	Sit-miR2118a	Seita.4G184300	*	*
Trihelix	Sit-miR2118a	Seita.5G002800	*	*
Trihelix	Sit-miR2118a	Seita.5G301100	*	*
Trihelix	Sit-miR2118a	Seita.6G092200	*	*
Trihelix	Sit-miR2118a	Seita.7G063400	*	*
Trihelix	Sit-miR2118a	Seita.7G063500	*	*
Trihelix	Sit-miR2118a	Seita.7G102600	*	*
Trihelix	Sit-miR2118a	Seita.7G250700	*	*
Trihelix	Sit-miR2118a	Seita.7G266700	*	*
Trihelix	Sit-miR2118a	Seita.8G049400	*	*
Trihelix	Sit-miR2118a	Seita.8G077500	*	*
Trihelix	Sit-miR2118a	Seita.8G124800	*	*
Trihelix	Sit-miR2118a	Seita.8G235100	*	*
Trihelix	Sit-miR2118a	Seita.9G099100	*	*
Trihelix	Sit-miR2118a	Seita.9G112700	*	*
Trihelix	Sit-miR2118a	Seita.9G126200	*	*
Trihelix	Sit-miR2118a	Seita.9G410700	*	*
Trihelix	Sit-miR2118d	Seita.1G212500	*	*
Trihelix	Sit-miR2118d	Seita.3G066800	*	*
Trihelix	Sit-miR2118d	Seita.3G100200	*	*
Trihelix	Sit-miR2118d	Seita.3G160500	*	*
Trihelix	Sit-miR2118d	Seita.3G360200	*	*
Trihelix	Sit-miR2118d	Seita.3G367700	*	*
Trihelix	Sit-miR2118d	Seita.4G185100	*	*
Trihelix	Sit-miR2118d	Seita.5G103000	*	*
Trihelix	Sit-miR2118d	Seita.5G251100	*	*
Trihelix	Sit-miR2118d	Seita.5G404800	*	*
Trihelix	Sit-miR2118d	Seita.6G092100	*	*
Trihelix	Sit-miR2118d	Seita.6G092200	*	*
Trihelix	Sit-miR2118d	Seita.6G134600	*	*
Trihelix	Sit-miR2118d	Seita.6G229100	*	*
Trihelix	Sit-miR2118d	Seita.6G229600	*	*
Trihelix	Sit-miR2118d	Seita.7G063400	*	*
Trihelix	Sit-miR2118d	Seita.7G063500	*	*
Trihelix	Sit-miR2118d	Seita.7G067900	*	*
Trihelix	Sit-miR2118d	Seita.7G102600	*	*
Trihelix	Sit-miR2118d	Seita.8G124800	*	*
Trihelix	Sit-miR2118d	Seita.8G146500	*	*
Trihelix	Sit-miR2118d	Seita.8G146600	*	*
Trihelix	Sit-miR2118d	Seita.8G160000	*	*
Trihelix	Sit-miR2118d	Seita.8G229800	*	*
Trihelix	Sit-miR2118d	Seita.9G099100	*	*
Trihelix	Sit-miR2118d	Seita.9G112700	*	*
Trihelix	Sit-miR2118d	Seita.9G178500	*	*
Trihelix	Sit-miR2118d	Seita.9G270700	*	*
Trihelix	Sit-miR2275a	Seita.1G061400	*	*
Trihelix	Sit-miR2275a	Seita.2G125200	*	*
Trihelix	Sit-miR2275a	Seita.2G398400	*	*
Trihelix	Sit-miR2275a	Seita.4G001500	*	*
Trihelix	Sit-miR2275a	Seita.4G017200	*	*
Trihelix	Sit-miR2275a	Seita.4G069100	*	*
Trihelix	Sit-miR2275a	Seita.4G129600	*	*
Trihelix	Sit-miR2275a	Seita.4G149300	*	*
Trihelix	Sit-miR2275a	Seita.4G235900	*	*
Trihelix	Sit-miR2275a	Seita.5G137400	*	*
Trihelix	Sit-miR2275a	Seita.5G360400	*	*
Trihelix	Sit-miR2275a	Seita.7G027900	*	*
Trihelix	Sit-miR2275a	Seita.8G051800	*	*
Trihelix	Sit-miR2275b	Seita.1G081200	*	*
Trihelix	Sit-miR2275b	Seita.1G088200	*	*
Trihelix	Sit-miR2275b	Seita.1G088300	*	*
Trihelix	Sit-miR2275b	Seita.1G117800	*	*
Trihelix	Sit-miR2275b	Seita.1G173400	*	*
Trihelix	Sit-miR2275b	Seita.1G173600	*	*
Trihelix	Sit-miR2275b	Seita.1G244100	*	*
Trihelix	Sit-miR2275b	Seita.1G324000	*	*
Trihelix	Sit-miR2275b	Seita.1G335600	*	*
Trihelix	Sit-miR2275b	Seita.1G360300	*	*
Trihelix	Sit-miR2275b	Seita.1G374300	*	*
Trihelix	Sit-miR2275b	Seita.2G314400	*	*
Trihelix	Sit-miR2275b	Seita.2G367300	*	*
Trihelix	Sit-miR2275b	Seita.2G370600	*	*
Trihelix	Sit-miR2275b	Seita.3G215700	*	*
Trihelix	Sit-miR2275b	Seita.3G380000	*	*
Trihelix	Sit-miR2275b	Seita.4G042400	*	*
Trihelix	Sit-miR2275b	Seita.4G221700	*	*
Trihelix	Sit-miR2275b	Seita.4G235800	*	*
Trihelix	Sit-miR2275b	Seita.4G237600	*	*
Trihelix	Sit-miR2275b	Seita.5G063900	*	*
Trihelix	Sit-miR2275b	Seita.5G302400	*	*
Trihelix	Sit-miR2275b	Seita.5G470100	*	*
Trihelix	Sit-miR2275b	Seita.6G121900	*	*
Trihelix	Sit-miR2275b	Seita.6G130400	*	*
Trihelix	Sit-miR2275b	Seita.7G057700	*	*
Trihelix	Sit-miR2275b	Seita.7G088900	*	*
Trihelix	Sit-miR2275b	Seita.7G184000	*	*
Trihelix	Sit-miR2275b	Seita.8G160700	*	*
Trihelix	Sit-miR2275b	Seita.8G214100	*	*
Trihelix	Sit-miR2275b	Seita.8G224900	*	*
Trihelix	Sit-miR2275b	Seita.9G311900	*	*
Trihelix	Sit-miR2275b	Seita.9G340500	*	*
Trihelix	Sit-miR2275b	Seita.9G360900	*	*
Trihelix	Sit-miR2275b	Seita.9G370000	*	*
Trihelix	Sit-miR2275b	Seita.9G426900	*	*
Trihelix	Sit-miR2275b	Seita.9G446000	*	*
Trihelix	Sit-miR2275b	Seita.9G488600	*	*
Trihelix	Sit-miR2275b	Seita.9G574700	*	*
Trihelix	Sit-miR2275b	Seita.9G578500	*	*
Trihelix	Sit-miR319	Seita.2G033000	*	*
Trihelix	Sit-miR319	Seita.3G225200	*	*
Trihelix	Sit-miR319	Seita.3G391900	*	*
Trihelix	Sit-miR319	Seita.4G016800	*	*
Trihelix	Sit-miR319	Seita.4G165500	*	*
Trihelix	Sit-miR319	Seita.4G292400	*	*
Trihelix	Sit-miR319	Seita.5G030400	*	*
Trihelix	Sit-miR319	Seita.5G149100	*	*
Trihelix	Sit-miR319	Seita.5G355300	*	*
Trihelix	Sit-miR319	Seita.7G066800	*	*
Trihelix	Sit-miR319	Seita.7G222500	*	*
Trihelix	Sit-miR319	Seita.9G304400	*	*
Trihelix	Sit-miR319	Seita.9G316000	*	*
Trihelix	Sit-miR390	Seita.1G112200	*	*
Trihelix	Sit-miR390	Seita.1G229200	*	*
Trihelix	Sit-miR390	Seita.2G096000	*	*
Trihelix	Sit-miR390	Seita.2G281800	*	*
Trihelix	Sit-miR390	Seita.2G283600	*	*
Trihelix	Sit-miR390	Seita.3G010300	*	*
Trihelix	Sit-miR390	Seita.3G051700	*	*
Trihelix	Sit-miR390	Seita.3G060700	*	*
Trihelix	Sit-miR390	Seita.3G183900	*	*
Trihelix	Sit-miR390	Seita.3G394000	*	*
Trihelix	Sit-miR390	Seita.3G406500	*	*
Trihelix	Sit-miR390	Seita.4G231800	*	*
Trihelix	Sit-miR390	Seita.4G267400	*	*
Trihelix	Sit-miR390	Seita.5G106400	*	*
Trihelix	Sit-miR390	Seita.5G253600	*	*
Trihelix	Sit-miR390	Seita.5G290900	*	*
Trihelix	Sit-miR390	Seita.6G075500	*	*
Trihelix	Sit-miR390	Seita.7G101700	*	*
Trihelix	Sit-miR390	Seita.7G246700	*	*
Trihelix	Sit-miR390	Seita.9G227100	*	*
Trihelix	Sit-miR390	Seita.9G475100	*	*
Trihelix	Sit-miR390	Seita.9G494100	*	*
Trihelix	Sit-miR390	Seita.J003400	*	*
Trihelix	Sit-miR393a	Seita.2G029100	*	*
Trihelix	Sit-miR393a	Seita.3G037200	*	*
Trihelix	Sit-miR393a	Seita.3G170500	*	*
Trihelix	Sit-miR393a	Seita.5G098700	*	*
Trihelix	Sit-miR393a	Seita.7G108900	*	*
Trihelix	Sit-miR394	Seita.1G002700	*	*
Trihelix	Sit-miR394	Seita.1G143600	*	*
Trihelix	Sit-miR394	Seita.1G266900	*	*
Trihelix	Sit-miR394	Seita.2G145500	*	*
Trihelix	Sit-miR394	Seita.2G434100	*	*
Trihelix	Sit-miR394	Seita.3G077300	*	*
Trihelix	Sit-miR394	Seita.3G133600	*	*
Trihelix	Sit-miR394	Seita.3G160700	*	*
Trihelix	Sit-miR394	Seita.3G259000	*	*
Trihelix	Sit-miR394	Seita.4G265900	*	*
Trihelix	Sit-miR394	Seita.5G101800	*	*
Trihelix	Sit-miR394	Seita.5G174700	*	*
Trihelix	Sit-miR394	Seita.5G201400	*	*
Trihelix	Sit-miR394	Seita.5G231300	*	*
Trihelix	Sit-miR394	Seita.5G231900	*	*
Trihelix	Sit-miR394	Seita.5G401000	*	*
Trihelix	Sit-miR394	Seita.5G433500	*	*
Trihelix	Sit-miR394	Seita.6G231000	*	*
Trihelix	Sit-miR394	Seita.7G224900	*	*
Trihelix	Sit-miR394	Seita.7G282700	*	*
Trihelix	Sit-miR394	Seita.8G102300	*	*
Trihelix	Sit-miR394	Seita.8G210200	*	*
Trihelix	Sit-miR394	Seita.9G088300	*	*
Trihelix	Sit-miR394	Seita.9G145200	*	*
Trihelix	Sit-miR394	Seita.9G508500	*	*
Trihelix	Sit-miR394	Seita.9G556600	*	*
Trihelix	Sit-miR398b	Seita.1G334600	*	*
Trihelix	Sit-miR398b	Seita.2G422500	*	*
Trihelix	Sit-miR398b	Seita.3G281000	*	*
Trihelix	Sit-miR398b	Seita.3G307400	*	*
Trihelix	Sit-miR398b	Seita.7G206200	*	*
Trihelix	Sit-miR398b	Seita.8G081900	*	*
Trihelix	Sit-miR398b	Seita.9G403600	*	*
Trihelix	Sit-miR398b	Seita.9G557000	*	*
Trihelix	Sit-miR399a	Seita.1G009200	*	*
Trihelix	Sit-miR399a	Seita.3G150400	*	*
Trihelix	Sit-miR399a	Seita.5G065800	*	*
Trihelix	Sit-miR399a	Seita.6G253400	*	*
Trihelix	Sit-miR399a	Seita.7G309800	*	*
Trihelix	Sit-miR399a	Seita.8G162400	*	*
Trihelix	Sit-miR399a	Seita.9G155600	*	*
Trihelix	Sit-miR399a	Seita.9G233700	*	*
Trihelix	Sit-miR399a	Seita.9G538600	*	*
Trihelix	Sit-miR5179	Seita.2G357200	*	*
Trihelix	Sit-miR5179	Seita.8G015700	*	*
Trihelix	Sit-miR5179	Seita.9G340100	*	*
Trihelix	Sit-miR535	Seita.1G018200	*	*
Trihelix	Sit-miR535	Seita.1G069300	*	*
Trihelix	Sit-miR535	Seita.1G091900	*	*
Trihelix	Sit-miR535	Seita.2G170400	*	*
Trihelix	Sit-miR535	Seita.2G254300	*	*
Trihelix	Sit-miR535	Seita.2G376800	*	*
Trihelix	Sit-miR535	Seita.2G444100	*	*
Trihelix	Sit-miR535	Seita.3G289100	*	*
Trihelix	Sit-miR535	Seita.4G097300	*	*
Trihelix	Sit-miR535	Seita.5G022800	*	*
Trihelix	Sit-miR535	Seita.5G314400	*	*
Trihelix	Sit-miR535	Seita.6G020900	*	*
Trihelix	Sit-miR535	Seita.7G233000	*	*
Trihelix	Sit-miR535	Seita.8G101900	*	*
Trihelix	Sit-miR5568	Seita.1G014700	*	*
Trihelix	Sit-miR5568	Seita.1G015600	*	*
Trihelix	Sit-miR5568	Seita.1G128600	*	*
Trihelix	Sit-miR5568	Seita.1G162400	*	*
Trihelix	Sit-miR5568	Seita.1G197900	*	*
Trihelix	Sit-miR5568	Seita.1G235400	*	*
Trihelix	Sit-miR5568	Seita.1G254500	*	*
Trihelix	Sit-miR5568	Seita.1G288200	*	*
Trihelix	Sit-miR5568	Seita.2G128600	*	*
Trihelix	Sit-miR5568	Seita.2G162200	*	*
Trihelix	Sit-miR5568	Seita.2G294600	*	*
Trihelix	Sit-miR5568	Seita.2G326900	*	*
Trihelix	Sit-miR5568	Seita.2G356400	*	*
Trihelix	Sit-miR5568	Seita.2G371300	*	*
Trihelix	Sit-miR5568	Seita.2G409500	*	*
Trihelix	Sit-miR5568	Seita.3G007200	*	*
Trihelix	Sit-miR5568	Seita.3G063800	*	*
Trihelix	Sit-miR5568	Seita.3G073200	*	*
Trihelix	Sit-miR5568	Seita.3G184200	*	*
Trihelix	Sit-miR5568	Seita.3G223600	*	*
Trihelix	Sit-miR5568	Seita.3G227300	*	*
Trihelix	Sit-miR5568	Seita.3G249100	*	*
Trihelix	Sit-miR5568	Seita.3G352700	*	*
Trihelix	Sit-miR5568	Seita.3G408500	*	*
Trihelix	Sit-miR5568	Seita.4G072100	*	*
Trihelix	Sit-miR5568	Seita.4G109400	*	*
Trihelix	Sit-miR5568	Seita.4G266600	*	*
Trihelix	Sit-miR5568	Seita.5G133700	*	*
Trihelix	Sit-miR5568	Seita.5G178900	*	*
Trihelix	Sit-miR5568	Seita.5G227800	*	*
Trihelix	Sit-miR5568	Seita.5G228000	*	*
Trihelix	Sit-miR5568	Seita.5G244800	*	*
Trihelix	Sit-miR5568	Seita.5G327300	*	*
Trihelix	Sit-miR5568	Seita.5G338500	*	*
Trihelix	Sit-miR5568	Seita.5G391400	*	*
Trihelix	Sit-miR5568	Seita.5G434100	*	*
Trihelix	Sit-miR5568	Seita.5G457000	*	*
Trihelix	Sit-miR5568	Seita.6G236300	*	*
Trihelix	Sit-miR5568	Seita.7G083400	*	*
Trihelix	Sit-miR5568	Seita.7G317000	*	*
Trihelix	Sit-miR5568	Seita.8G144100	*	*
Trihelix	Sit-miR5568	Seita.8G154300	*	*
Trihelix	Sit-miR5568	Seita.8G253200	*	*
Trihelix	Sit-miR5568	Seita.8G253400	*	*
Trihelix	Sit-miR5568	Seita.9G004100	*	*
Trihelix	Sit-miR5568	Seita.9G109200	*	*
Trihelix	Sit-miR5568	Seita.9G180300	*	*
Trihelix	Sit-miR5568	Seita.9G184300	*	*
Trihelix	Sit-miR5568	Seita.9G320000	*	*
Trihelix	Sit-miR5568	Seita.9G323300	*	*
Trihelix	Sit-miR5568	Seita.9G401400	*	*
Trihelix	Sit-miR5568	Seita.9G488100	*	*
Trihelix	Sit-miRN2213	Seita.1G040800	*	*
Trihelix	Sit-miRN2213	Seita.3G364800	*	*
Trihelix	Sit-miRN2213	Seita.8G233700	*	*
Trihelix	Sit-miRN2213	Seita.9G581100	*	*
Trihelix	Sit-miRN3001b	Seita.1G010400	*	*
Trihelix	Sit-miRN3001b	Seita.1G014700	*	*
Trihelix	Sit-miRN3001b	Seita.1G014800	*	*
Trihelix	Sit-miRN3001b	Seita.1G030900	*	*
Trihelix	Sit-miRN3001b	Seita.1G058700	*	*
Trihelix	Sit-miRN3001b	Seita.1G114700	*	*
Trihelix	Sit-miRN3001b	Seita.1G198100	*	*
Trihelix	Sit-miRN3001b	Seita.1G218400	*	*
Trihelix	Sit-miRN3001b	Seita.1G235500	*	*
Trihelix	Sit-miRN3001b	Seita.1G246300	*	*
Trihelix	Sit-miRN3001b	Seita.1G250400	*	*
Trihelix	Sit-miRN3001b	Seita.1G274100	*	*
Trihelix	Sit-miRN3001b	Seita.1G292700	*	*
Trihelix	Sit-miRN3001b	Seita.2G054600	*	*
Trihelix	Sit-miRN3001b	Seita.2G192000	*	*
Trihelix	Sit-miRN3001b	Seita.2G237900	*	*
Trihelix	Sit-miRN3001b	Seita.2G264700	*	*
Trihelix	Sit-miRN3001b	Seita.2G303200	*	*
Trihelix	Sit-miRN3001b	Seita.2G421200	*	*
Trihelix	Sit-miRN3001b	Seita.3G007200	*	*
Trihelix	Sit-miRN3001b	Seita.3G053300	*	*
Trihelix	Sit-miRN3001b	Seita.3G063800	*	*
Trihelix	Sit-miRN3001b	Seita.3G098000	*	*
Trihelix	Sit-miRN3001b	Seita.3G109900	*	*
Trihelix	Sit-miRN3001b	Seita.3G223600	*	*
Trihelix	Sit-miRN3001b	Seita.3G331300	*	*
Trihelix	Sit-miRN3001b	Seita.3G354400	*	*
Trihelix	Sit-miRN3001b	Seita.3G355700	*	*
Trihelix	Sit-miRN3001b	Seita.4G001500	*	*
Trihelix	Sit-miRN3001b	Seita.4G152500	*	*
Trihelix	Sit-miRN3001b	Seita.4G225000	*	*
Trihelix	Sit-miRN3001b	Seita.4G266600	*	*
Trihelix	Sit-miRN3001b	Seita.5G003300	*	*
Trihelix	Sit-miRN3001b	Seita.5G056000	*	*
Trihelix	Sit-miRN3001b	Seita.5G076800	*	*
Trihelix	Sit-miRN3001b	Seita.5G133700	*	*
Trihelix	Sit-miRN3001b	Seita.5G208200	*	*
Trihelix	Sit-miRN3001b	Seita.5G213100	*	*
Trihelix	Sit-miRN3001b	Seita.5G269600	*	*
Trihelix	Sit-miRN3001b	Seita.5G413700	*	*
Trihelix	Sit-miRN3001b	Seita.5G457000	*	*
Trihelix	Sit-miRN3001b	Seita.6G005100	*	*
Trihelix	Sit-miRN3001b	Seita.6G047400	*	*
Trihelix	Sit-miRN3001b	Seita.6G098500	*	*
Trihelix	Sit-miRN3001b	Seita.6G105700	*	*
Trihelix	Sit-miRN3001b	Seita.6G109700	*	*
Trihelix	Sit-miRN3001b	Seita.6G114400	*	*
Trihelix	Sit-miRN3001b	Seita.6G192300	*	*
Trihelix	Sit-miRN3001b	Seita.7G068700	*	*
Trihelix	Sit-miRN3001b	Seita.7G083400	*	*
Trihelix	Sit-miRN3001b	Seita.7G084100	*	*
Trihelix	Sit-miRN3001b	Seita.7G142600	*	*
Trihelix	Sit-miRN3001b	Seita.7G174600	*	*
Trihelix	Sit-miRN3001b	Seita.7G272300	*	*
Trihelix	Sit-miRN3001b	Seita.7G294400	*	*
Trihelix	Sit-miRN3001b	Seita.7G300300	*	*
Trihelix	Sit-miRN3001b	Seita.8G017500	*	*
Trihelix	Sit-miRN3001b	Seita.8G025900	*	*
Trihelix	Sit-miRN3001b	Seita.8G026000	*	*
Trihelix	Sit-miRN3001b	Seita.8G107500	*	*
Trihelix	Sit-miRN3001b	Seita.9G036800	*	*
Trihelix	Sit-miRN3001b	Seita.9G048500	*	*
Trihelix	Sit-miRN3001b	Seita.9G098200	*	*
Trihelix	Sit-miRN3001b	Seita.9G100200	*	*
Trihelix	Sit-miRN3001b	Seita.9G191600	*	*
Trihelix	Sit-miRN3001b	Seita.9G446800	*	*
Trihelix	Sit-miRN3001b	Seita.9G488100	*	*
Trihelix	Sit-miRN3001b	Seita.9G565700	*	*
Trihelix	Sit-miRN3001b	Seita.J027600	*	*
Trihelix	Sit-miRN3002	Seita.1G015600	*	*
Trihelix	Sit-miRN3002	Seita.1G035700	*	*
Trihelix	Sit-miRN3002	Seita.1G158600	*	*
Trihelix	Sit-miRN3002	Seita.2G212100	*	*
Trihelix	Sit-miRN3002	Seita.2G385100	*	*
Trihelix	Sit-miRN3002	Seita.2G400700	*	*
Trihelix	Sit-miRN3002	Seita.2G401900	*	*
Trihelix	Sit-miRN3002	Seita.3G072300	*	*
Trihelix	Sit-miRN3002	Seita.3G099200	*	*
Trihelix	Sit-miRN3002	Seita.3G151000	*	*
Trihelix	Sit-miRN3002	Seita.4G101300	*	*
Trihelix	Sit-miRN3002	Seita.4G166100	*	*
Trihelix	Sit-miRN3002	Seita.4G244400	*	*
Trihelix	Sit-miRN3002	Seita.4G270800	*	*
Trihelix	Sit-miRN3002	Seita.5G078800	*	*
Trihelix	Sit-miRN3002	Seita.5G228100	*	*
Trihelix	Sit-miRN3002	Seita.5G272800	*	*
Trihelix	Sit-miRN3002	Seita.7G252400	*	*
Trihelix	Sit-miRN3002	Seita.8G126000	*	*
Trihelix	Sit-miRN3002	Seita.9G099700	*	*
Trihelix	Sit-miRN3002	Seita.9G108300	*	*
Trihelix	Sit-miRN3020	Seita.1G174100	*	*
Trihelix	Sit-miRN3020	Seita.1G294100	*	*
Trihelix	Sit-miRN3020	Seita.2G290600	*	*
Trihelix	Sit-miRN3020	Seita.2G304400	*	*
Trihelix	Sit-miRN3020	Seita.2G323700	*	*
Trihelix	Sit-miRN3020	Seita.3G042200	*	*
Trihelix	Sit-miRN3020	Seita.3G088500	*	*
Trihelix	Sit-miRN3020	Seita.3G110600	*	*
Trihelix	Sit-miRN3020	Seita.3G125000	*	*
Trihelix	Sit-miRN3020	Seita.3G145800	*	*
Trihelix	Sit-miRN3020	Seita.3G267200	*	*
Trihelix	Sit-miRN3020	Seita.3G284500	*	*
Trihelix	Sit-miRN3020	Seita.3G346500	*	*
Trihelix	Sit-miRN3020	Seita.4G115800	*	*
Trihelix	Sit-miRN3020	Seita.4G178300	*	*
Trihelix	Sit-miRN3020	Seita.4G182400	*	*
Trihelix	Sit-miRN3020	Seita.4G222900	*	*
Trihelix	Sit-miRN3020	Seita.4G282000	*	*
Trihelix	Sit-miRN3020	Seita.5G001500	*	*
Trihelix	Sit-miRN3020	Seita.5G022000	*	*
Trihelix	Sit-miRN3020	Seita.5G083700	*	*
Trihelix	Sit-miRN3020	Seita.5G089600	*	*
Trihelix	Sit-miRN3020	Seita.5G122100	*	*
Trihelix	Sit-miRN3020	Seita.5G186200	*	*
Trihelix	Sit-miRN3020	Seita.5G186400	*	*
Trihelix	Sit-miRN3020	Seita.5G210900	*	*
Trihelix	Sit-miRN3020	Seita.5G246400	*	*
Trihelix	Sit-miRN3020	Seita.5G255900	*	*
Trihelix	Sit-miRN3020	Seita.5G386800	*	*
Trihelix	Sit-miRN3020	Seita.5G431700	*	*
Trihelix	Sit-miRN3020	Seita.5G457000	*	*
Trihelix	Sit-miRN3020	Seita.7G016700	*	*
Trihelix	Sit-miRN3020	Seita.7G235300	*	*
Trihelix	Sit-miRN3020	Seita.8G094300	*	*
Trihelix	Sit-miRN3020	Seita.9G153000	*	*
Trihelix	Sit-miRN3020	Seita.9G207200	*	*
Trihelix	Sit-miRN3020	Seita.9G230100	*	*
Trihelix	Sit-miRN3020	Seita.9G231300	*	*
Trihelix	Sit-miRN3020	Seita.9G264400	*	*
Trihelix	Sit-miRN3020	Seita.9G430300	*	*
Trihelix	Sit-miRN3020	Seita.9G436200	*	*
Trihelix	Sit-miRN3020	Seita.9G449700	*	*
Trihelix	Sit-miRN3020	Seita.9G473400	*	*
Trihelix	Sit-miRN3020	Seita.9G516500	*	*
Trihelix	Sit-miRN3020	Seita.9G516700	*	*
Trihelix	Sit-miRN3023a	Seita.1G015600	*	*
Trihelix	Sit-miRN3023a	Seita.1G038400	*	*
Trihelix	Sit-miRN3023a	Seita.1G055900	*	*
Trihelix	Sit-miRN3023a	Seita.1G168600	*	*
Trihelix	Sit-miRN3023a	Seita.1G177900	*	*
Trihelix	Sit-miRN3023a	Seita.1G192900	*	*
Trihelix	Sit-miRN3023a	Seita.1G197900	*	*
Trihelix	Sit-miRN3023a	Seita.1G214100	*	*
Trihelix	Sit-miRN3023a	Seita.1G250400	*	*
Trihelix	Sit-miRN3023a	Seita.1G288200	*	*
Trihelix	Sit-miRN3023a	Seita.1G330100	*	*
Trihelix	Sit-miRN3023a	Seita.1G343300	*	*
Trihelix	Sit-miRN3023a	Seita.1G365600	*	*
Trihelix	Sit-miRN3023a	Seita.1G367300	*	*
Trihelix	Sit-miRN3023a	Seita.2G098900	*	*
Trihelix	Sit-miRN3023a	Seita.2G130600	*	*
Trihelix	Sit-miRN3023a	Seita.2G227500	*	*
Trihelix	Sit-miRN3023a	Seita.2G262400	*	*
Trihelix	Sit-miRN3023a	Seita.3G125800	*	*
Trihelix	Sit-miRN3023a	Seita.3G145400	*	*
Trihelix	Sit-miRN3023a	Seita.3G208000	*	*
Trihelix	Sit-miRN3023a	Seita.3G223000	*	*
Trihelix	Sit-miRN3023a	Seita.3G251700	*	*
Trihelix	Sit-miRN3023a	Seita.3G292100	*	*
Trihelix	Sit-miRN3023a	Seita.3G296900	*	*
Trihelix	Sit-miRN3023a	Seita.3G319200	*	*
Trihelix	Sit-miRN3023a	Seita.3G362100	*	*
Trihelix	Sit-miRN3023a	Seita.3G367700	*	*
Trihelix	Sit-miRN3023a	Seita.4G037200	*	*
Trihelix	Sit-miRN3023a	Seita.4G072100	*	*
Trihelix	Sit-miRN3023a	Seita.4G112200	*	*
Trihelix	Sit-miRN3023a	Seita.4G142800	*	*
Trihelix	Sit-miRN3023a	Seita.4G157000	*	*
Trihelix	Sit-miRN3023a	Seita.5G047700	*	*
Trihelix	Sit-miRN3023a	Seita.5G050600	*	*
Trihelix	Sit-miRN3023a	Seita.5G129600	*	*
Trihelix	Sit-miRN3023a	Seita.5G208500	*	*
Trihelix	Sit-miRN3023a	Seita.5G227800	*	*
Trihelix	Sit-miRN3023a	Seita.5G349200	*	*
Trihelix	Sit-miRN3023a	Seita.5G376800	*	*
Trihelix	Sit-miRN3023a	Seita.5G457000	*	*
Trihelix	Sit-miRN3023a	Seita.6G145100	*	*
Trihelix	Sit-miRN3023a	Seita.6G161200	*	*
Trihelix	Sit-miRN3023a	Seita.6G165900	*	*
Trihelix	Sit-miRN3023a	Seita.6G203200	*	*
Trihelix	Sit-miRN3023a	Seita.7G111600	*	*
Trihelix	Sit-miRN3023a	Seita.7G170100	*	*
Trihelix	Sit-miRN3023a	Seita.7G177000	*	*
Trihelix	Sit-miRN3023a	Seita.7G194000	*	*
Trihelix	Sit-miRN3023a	Seita.7G219600	*	*
Trihelix	Sit-miRN3023a	Seita.7G285000	*	*
Trihelix	Sit-miRN3023a	Seita.7G306200	*	*
Trihelix	Sit-miRN3023a	Seita.7G317000	*	*
Trihelix	Sit-miRN3023a	Seita.8G008200	*	*
Trihelix	Sit-miRN3023a	Seita.8G081900	*	*
Trihelix	Sit-miRN3023a	Seita.8G089800	*	*
Trihelix	Sit-miRN3023a	Seita.8G094900	*	*
Trihelix	Sit-miRN3023a	Seita.8G214700	*	*
Trihelix	Sit-miRN3023a	Seita.8G249400	*	*
Trihelix	Sit-miRN3023a	Seita.9G109200	*	*
Trihelix	Sit-miRN3023a	Seita.9G146300	*	*
Trihelix	Sit-miRN3023a	Seita.9G259400	*	*
Trihelix	Sit-miRN3023a	Seita.9G269900	*	*
Trihelix	Sit-miRN3023a	Seita.9G273500	*	*
Trihelix	Sit-miRN3023a	Seita.9G374700	*	*
Trihelix	Sit-miRN3023a	Seita.9G401400	*	*
Trihelix	Sit-miRN3023a	Seita.9G410700	*	*
Trihelix	Sit-miRN3023a	Seita.9G484300	*	*
Trihelix	Sit-miRN3023a	Seita.9G503400	*	*
Trihelix	Sit-miRN3027	Seita.1G023400	*	*
Trihelix	Sit-miRN3027	Seita.1G034600	*	*
Trihelix	Sit-miRN3027	Seita.1G080100	*	*
Trihelix	Sit-miRN3027	Seita.1G121100	*	*
Trihelix	Sit-miRN3027	Seita.1G127500	*	*
Trihelix	Sit-miRN3027	Seita.1G156400	*	*
Trihelix	Sit-miRN3027	Seita.1G157000	*	*
Trihelix	Sit-miRN3027	Seita.1G166900	*	*
Trihelix	Sit-miRN3027	Seita.1G172800	*	*
Trihelix	Sit-miRN3027	Seita.1G188100	*	*
Trihelix	Sit-miRN3027	Seita.1G206100	*	*
Trihelix	Sit-miRN3027	Seita.1G206200	*	*
Trihelix	Sit-miRN3027	Seita.1G211100	*	*
Trihelix	Sit-miRN3027	Seita.1G214100	*	*
Trihelix	Sit-miRN3027	Seita.1G229200	*	*
Trihelix	Sit-miRN3027	Seita.1G230300	*	*
Trihelix	Sit-miRN3027	Seita.1G233900	*	*
Trihelix	Sit-miRN3027	Seita.1G327400	*	*
Trihelix	Sit-miRN3027	Seita.2G029500	*	*
Trihelix	Sit-miRN3027	Seita.2G092700	*	*
Trihelix	Sit-miRN3027	Seita.2G099900	*	*
Trihelix	Sit-miRN3027	Seita.2G115300	*	*
Trihelix	Sit-miRN3027	Seita.2G136800	*	*
Trihelix	Sit-miRN3027	Seita.2G147000	*	*
Trihelix	Sit-miRN3027	Seita.2G195400	*	*
Trihelix	Sit-miRN3027	Seita.2G214100	*	*
Trihelix	Sit-miRN3027	Seita.2G216600	*	*
Trihelix	Sit-miRN3027	Seita.2G219900	*	*
Trihelix	Sit-miRN3027	Seita.2G220000	*	*
Trihelix	Sit-miRN3027	Seita.2G220300	*	*
Trihelix	Sit-miRN3027	Seita.2G220500	*	*
Trihelix	Sit-miRN3027	Seita.2G220600	*	*
Trihelix	Sit-miRN3027	Seita.2G231900	*	*
Trihelix	Sit-miRN3027	Seita.2G232500	*	*
Trihelix	Sit-miRN3027	Seita.2G277500	*	*
Trihelix	Sit-miRN3027	Seita.2G277800	*	*
Trihelix	Sit-miRN3027	Seita.2G282300	*	*
Trihelix	Sit-miRN3027	Seita.2G286300	*	*
Trihelix	Sit-miRN3027	Seita.2G342300	*	*
Trihelix	Sit-miRN3027	Seita.2G371300	*	*
Trihelix	Sit-miRN3027	Seita.2G375900	*	*
Trihelix	Sit-miRN3027	Seita.2G389600	*	*
Trihelix	Sit-miRN3027	Seita.2G406100	*	*
Trihelix	Sit-miRN3027	Seita.2G419400	*	*
Trihelix	Sit-miRN3027	Seita.2G422400	*	*
Trihelix	Sit-miRN3027	Seita.3G001600	*	*
Trihelix	Sit-miRN3027	Seita.3G002400	*	*
Trihelix	Sit-miRN3027	Seita.3G024200	*	*
Trihelix	Sit-miRN3027	Seita.3G031600	*	*
Trihelix	Sit-miRN3027	Seita.3G055700	*	*
Trihelix	Sit-miRN3027	Seita.3G060700	*	*
Trihelix	Sit-miRN3027	Seita.3G064300	*	*
Trihelix	Sit-miRN3027	Seita.3G121200	*	*
Trihelix	Sit-miRN3027	Seita.3G124500	*	*
Trihelix	Sit-miRN3027	Seita.3G128500	*	*
Trihelix	Sit-miRN3027	Seita.3G132500	*	*
Trihelix	Sit-miRN3027	Seita.3G133600	*	*
Trihelix	Sit-miRN3027	Seita.3G150600	*	*
Trihelix	Sit-miRN3027	Seita.3G225200	*	*
Trihelix	Sit-miRN3027	Seita.3G247200	*	*
Trihelix	Sit-miRN3027	Seita.3G252600	*	*
Trihelix	Sit-miRN3027	Seita.3G270200	*	*
Trihelix	Sit-miRN3027	Seita.3G293300	*	*
Trihelix	Sit-miRN3027	Seita.3G296900	*	*
Trihelix	Sit-miRN3027	Seita.3G311400	*	*
Trihelix	Sit-miRN3027	Seita.3G317700	*	*
Trihelix	Sit-miRN3027	Seita.3G361300	*	*
Trihelix	Sit-miRN3027	Seita.3G392600	*	*
Trihelix	Sit-miRN3027	Seita.4G000400	*	*
Trihelix	Sit-miRN3027	Seita.4G016700	*	*
Trihelix	Sit-miRN3027	Seita.4G026100	*	*
Trihelix	Sit-miRN3027	Seita.4G063400	*	*
Trihelix	Sit-miRN3027	Seita.4G077600	*	*
Trihelix	Sit-miRN3027	Seita.4G098300	*	*
Trihelix	Sit-miRN3027	Seita.4G103200	*	*
Trihelix	Sit-miRN3027	Seita.4G118500	*	*
Trihelix	Sit-miRN3027	Seita.4G140000	*	*
Trihelix	Sit-miRN3027	Seita.4G158600	*	*
Trihelix	Sit-miRN3027	Seita.4G193400	*	*
Trihelix	Sit-miRN3027	Seita.4G204600	*	*
Trihelix	Sit-miRN3027	Seita.4G205000	*	*
Trihelix	Sit-miRN3027	Seita.4G238900	*	*
Trihelix	Sit-miRN3027	Seita.4G251200	*	*
Trihelix	Sit-miRN3027	Seita.4G259900	*	*
Trihelix	Sit-miRN3027	Seita.4G279700	*	*
Trihelix	Sit-miRN3027	Seita.5G001600	*	*
Trihelix	Sit-miRN3027	Seita.5G025300	*	*
Trihelix	Sit-miRN3027	Seita.5G025400	*	*
Trihelix	Sit-miRN3027	Seita.5G026400	*	*
Trihelix	Sit-miRN3027	Seita.5G031300	*	*
Trihelix	Sit-miRN3027	Seita.5G047700	*	*
Trihelix	Sit-miRN3027	Seita.5G066400	*	*
Trihelix	Sit-miRN3027	Seita.5G074400	*	*
Trihelix	Sit-miRN3027	Seita.5G094800	*	*
Trihelix	Sit-miRN3027	Seita.5G098500	*	*
Trihelix	Sit-miRN3027	Seita.5G118100	*	*
Trihelix	Sit-miRN3027	Seita.5G129100	*	*
Trihelix	Sit-miRN3027	Seita.5G163700	*	*
Trihelix	Sit-miRN3027	Seita.5G169800	*	*
Trihelix	Sit-miRN3027	Seita.5G194600	*	*
Trihelix	Sit-miRN3027	Seita.5G285500	*	*
Trihelix	Sit-miRN3027	Seita.5G299100	*	*
Trihelix	Sit-miRN3027	Seita.5G313700	*	*
Trihelix	Sit-miRN3027	Seita.5G333300	*	*
Trihelix	Sit-miRN3027	Seita.5G335900	*	*
Trihelix	Sit-miRN3027	Seita.5G345900	*	*
Trihelix	Sit-miRN3027	Seita.5G353700	*	*
Trihelix	Sit-miRN3027	Seita.5G380200	*	*
Trihelix	Sit-miRN3027	Seita.5G381300	*	*
Trihelix	Sit-miRN3027	Seita.5G388700	*	*
Trihelix	Sit-miRN3027	Seita.5G397600	*	*
Trihelix	Sit-miRN3027	Seita.5G400700	*	*
Trihelix	Sit-miRN3027	Seita.5G415400	*	*
Trihelix	Sit-miRN3027	Seita.5G437500	*	*
Trihelix	Sit-miRN3027	Seita.5G442700	*	*
Trihelix	Sit-miRN3027	Seita.5G456500	*	*
Trihelix	Sit-miRN3027	Seita.6G011900	*	*
Trihelix	Sit-miRN3027	Seita.6G046200	*	*
Trihelix	Sit-miRN3027	Seita.6G105800	*	*
Trihelix	Sit-miRN3027	Seita.6G108400	*	*
Trihelix	Sit-miRN3027	Seita.6G122900	*	*
Trihelix	Sit-miRN3027	Seita.6G142600	*	*
Trihelix	Sit-miRN3027	Seita.6G178000	*	*
Trihelix	Sit-miRN3027	Seita.6G186100	*	*
Trihelix	Sit-miRN3027	Seita.6G223800	*	*
Trihelix	Sit-miRN3027	Seita.7G090000	*	*
Trihelix	Sit-miRN3027	Seita.7G092900	*	*
Trihelix	Sit-miRN3027	Seita.7G138900	*	*
Trihelix	Sit-miRN3027	Seita.7G172300	*	*
Trihelix	Sit-miRN3027	Seita.7G177300	*	*
Trihelix	Sit-miRN3027	Seita.7G180100	*	*
Trihelix	Sit-miRN3027	Seita.7G183800	*	*
Trihelix	Sit-miRN3027	Seita.7G192100	*	*
Trihelix	Sit-miRN3027	Seita.7G205300	*	*
Trihelix	Sit-miRN3027	Seita.7G211000	*	*
Trihelix	Sit-miRN3027	Seita.7G215700	*	*
Trihelix	Sit-miRN3027	Seita.7G218800	*	*
Trihelix	Sit-miRN3027	Seita.7G308000	*	*
Trihelix	Sit-miRN3027	Seita.8G019500	*	*
Trihelix	Sit-miRN3027	Seita.8G050000	*	*
Trihelix	Sit-miRN3027	Seita.8G062000	*	*
Trihelix	Sit-miRN3027	Seita.8G089000	*	*
Trihelix	Sit-miRN3027	Seita.8G148700	*	*
Trihelix	Sit-miRN3027	Seita.8G151500	*	*
Trihelix	Sit-miRN3027	Seita.8G195300	*	*
Trihelix	Sit-miRN3027	Seita.8G209100	*	*
Trihelix	Sit-miRN3027	Seita.8G229600	*	*
Trihelix	Sit-miRN3027	Seita.8G235100	*	*
Trihelix	Sit-miRN3027	Seita.8G236700	*	*
Trihelix	Sit-miRN3027	Seita.9G035800	*	*
Trihelix	Sit-miRN3027	Seita.9G052400	*	*
Trihelix	Sit-miRN3027	Seita.9G109500	*	*
Trihelix	Sit-miRN3027	Seita.9G125300	*	*
Trihelix	Sit-miRN3027	Seita.9G161800	*	*
Trihelix	Sit-miRN3027	Seita.9G177600	*	*
Trihelix	Sit-miRN3027	Seita.9G198400	*	*
Trihelix	Sit-miRN3027	Seita.9G224700	*	*
Trihelix	Sit-miRN3027	Seita.9G276300	*	*
Trihelix	Sit-miRN3027	Seita.9G278300	*	*
Trihelix	Sit-miRN3027	Seita.9G315900	*	*
Trihelix	Sit-miRN3027	Seita.9G319600	*	*
Trihelix	Sit-miRN3027	Seita.9G325800	*	*
Trihelix	Sit-miRN3027	Seita.9G328400	*	*
Trihelix	Sit-miRN3027	Seita.9G345900	*	*
Trihelix	Sit-miRN3027	Seita.9G352900	*	*
Trihelix	Sit-miRN3027	Seita.9G370100	*	*
Trihelix	Sit-miRN3027	Seita.9G384800	*	*
Trihelix	Sit-miRN3027	Seita.9G416900	*	*
Trihelix	Sit-miRN3027	Seita.9G429300	*	*
Trihelix	Sit-miRN3027	Seita.9G438800	*	*
Trihelix	Sit-miRN3027	Seita.9G466900	*	*
Trihelix	Sit-miRN3027	Seita.9G495700	*	*
Trihelix	Sit-miRN3027	Seita.9G498200	*	*
Trihelix	Sit-miRN3027	Seita.9G531100	*	*
Trihelix	Sit-miRN3027	Seita.9G531300	*	*
Trihelix	Sit-miRN3027	Seita.9G532400	*	*
Trihelix	Sit-miRN3027	Seita.9G543800	*	*
Trihelix	Sit-miRN3027	Seita.9G545300	*	*
Trihelix	Sit-miRN3027	Seita.J003700	*	*
Trihelix	Sit-miRNovel1	Seita.2G375200	*	*
Trihelix	Sit-miRNovel1	Seita.3G162900	*	*
Trihelix	Sit-miRNovel2	Seita.2G173600	*	*
Trihelix	Sit-miRNovel2	Seita.2G243000	*	*
Trihelix	Sit-miRNovel2	Seita.2G277500	*	*
Trihelix	Sit-miRNovel2	Seita.3G155300	*	*
Trihelix	Sit-miRNovel2	Seita.3G221200	*	*
Trihelix	Sit-miRNovel2	Seita.3G277000	*	*
Trihelix	Sit-miRNovel2	Seita.4G070700	*	*
Trihelix	Sit-miRNovel2	Seita.4G093400	*	*
Trihelix	Sit-miRNovel2	Seita.4G197500	*	*
Trihelix	Sit-miRNovel2	Seita.5G030400	*	*
Trihelix	Sit-miRNovel2	Seita.5G140000	*	*
Trihelix	Sit-miRNovel2	Seita.5G215500	*	*
Trihelix	Sit-miRNovel2	Seita.5G323500	*	*
Trihelix	Sit-miRNovel2	Seita.6G096400	*	*
Trihelix	Sit-miRNovel2	Seita.7G120100	*	*
Trihelix	Sit-miRNovel2	Seita.7G134800	*	*
Trihelix	Sit-miRNovel2	Seita.7G205900	*	*
Trihelix	Sit-miRNovel2	Seita.8G156800	*	*
Trihelix	Sit-miRNovel2	Seita.8G170500	*	*
Trihelix	Sit-miRNovel2	Seita.8G210600	*	*
Trihelix	Sit-miRNovel2	Seita.8G210800	*	*
Trihelix	Sit-miRNovel2	Seita.9G420400	*	*
Trihelix	Sit-miRNovel4	Seita.2G152000	*	*
Trihelix	Sit-miRNovel4	Seita.5G339500	*	*
Trihelix	Sit-miRNovel4	Seita.6G117000	*	*
Trihelix	Sit-miRNovel4	Seita.9G014600	*	*
Trihelix	Sit-miRNovel4	Seita.9G127900	*	*
Trihelix	Sit-miRNovel5	Seita.1G047200	*	*
Trihelix	Sit-miRNovel5	Seita.1G121400	*	*
Trihelix	Sit-miRNovel5	Seita.2G311900	*	*
Trihelix	Sit-miRNovel5	Seita.4G120000	*	*
Trihelix	Sit-miRNovel5	Seita.4G141000	*	*
Trihelix	Sit-miRNovel5	Seita.4G149900	*	*
Trihelix	Sit-miRNovel5	Seita.4G164900	*	*
Trihelix	Sit-miRNovel5	Seita.4G188000	*	*
Trihelix	Sit-miRNovel5	Seita.5G169300	*	*
Trihelix	Sit-miRNovel5	Seita.6G097800	*	*
Trihelix	Sit-miRNovel5	Seita.6G223800	*	*
Trihelix	Sit-miRNovel5	Seita.7G075800	*	*
Trihelix	Sit-miRNovel5	Seita.7G147900	*	*
Trihelix	Sit-miRNovel5	Seita.7G268800	*	*
Trihelix	Sit-miRNovel5	Seita.8G060100	*	*
Trihelix	Sit-miRNovel5	Seita.8G193800	*	*
Trihelix	Sit-miRNovel5	Seita.8G207900	*	*
Trihelix	Sit-miRNovel5	Seita.9G083800	*	*
Trihelix	Sit-miRNovel5	Seita.9G390400	*	*
WRKY	Sit-miR1432	Seita.2G034500	*	*
WRKY	Sit-miR1432	Seita.2G102400	*	*
WRKY	Sit-miR1432	Seita.3G366900	*	*
WRKY	Sit-miR156a	Seita.1G009500	*	*
WRKY	Sit-miR156a	Seita.1G069300	*	*
WRKY	Sit-miR156a	Seita.1G091900	*	*
WRKY	Sit-miR156a	Seita.1G230700	*	*
WRKY	Sit-miR156a	Seita.1G342800	*	*
WRKY	Sit-miR156a	Seita.2G206600	*	*
WRKY	Sit-miR156a	Seita.2G324900	*	*
WRKY	Sit-miR156a	Seita.3G256700	*	*
WRKY	Sit-miR156a	Seita.5G104400	*	*
WRKY	Sit-miR156a	Seita.5G323200	*	*
WRKY	Sit-miR156a	Seita.5G465900	*	*
WRKY	Sit-miR156a	Seita.6G205500	*	*
WRKY	Sit-miR156a	Seita.6G208700	*	*
WRKY	Sit-miR156a	Seita.7G082700	*	*
WRKY	Sit-miR156a	Seita.7G190000	*	*
WRKY	Sit-miR156a	Seita.8G124900	*	*
WRKY	Sit-miR156a	Seita.8G167300	*	*
WRKY	Sit-miR156a	Seita.9G012800	*	*
WRKY	Sit-miR156a	Seita.9G072000	*	*
WRKY	Sit-miR156a	Seita.9G538400	*	*
WRKY	Sit-miR156b	Seita.1G009500	*	*
WRKY	Sit-miR156b	Seita.1G069300	*	*
WRKY	Sit-miR156b	Seita.1G091900	*	*
WRKY	Sit-miR156b	Seita.1G230700	*	*
WRKY	Sit-miR156b	Seita.1G342800	*	*
WRKY	Sit-miR156b	Seita.2G206600	*	*
WRKY	Sit-miR156b	Seita.2G324900	*	*
WRKY	Sit-miR156b	Seita.3G256700	*	*
WRKY	Sit-miR156b	Seita.5G104400	*	*
WRKY	Sit-miR156b	Seita.5G323200	*	*
WRKY	Sit-miR156b	Seita.5G465900	*	*
WRKY	Sit-miR156b	Seita.6G205500	*	*
WRKY	Sit-miR156b	Seita.6G208700	*	*
WRKY	Sit-miR156b	Seita.7G082700	*	*
WRKY	Sit-miR156b	Seita.7G190000	*	*
WRKY	Sit-miR156b	Seita.8G124900	*	*
WRKY	Sit-miR156b	Seita.8G167300	*	*
WRKY	Sit-miR156b	Seita.9G012800	*	*
WRKY	Sit-miR156b	Seita.9G072000	*	*
WRKY	Sit-miR156b	Seita.9G538400	*	*
WRKY	Sit-miR156c	Seita.1G009500	*	*
WRKY	Sit-miR156c	Seita.1G069300	*	*
WRKY	Sit-miR156c	Seita.1G091900	*	*
WRKY	Sit-miR156c	Seita.1G230700	*	*
WRKY	Sit-miR156c	Seita.1G342800	*	*
WRKY	Sit-miR156c	Seita.2G206600	*	*
WRKY	Sit-miR156c	Seita.2G324900	*	*
WRKY	Sit-miR156c	Seita.3G256700	*	*
WRKY	Sit-miR156c	Seita.5G104400	*	*
WRKY	Sit-miR156c	Seita.5G323200	*	*
WRKY	Sit-miR156c	Seita.5G465900	*	*
WRKY	Sit-miR156c	Seita.6G205500	*	*
WRKY	Sit-miR156c	Seita.6G208700	*	*
WRKY	Sit-miR156c	Seita.7G082700	*	*
WRKY	Sit-miR156c	Seita.7G190000	*	*
WRKY	Sit-miR156c	Seita.8G124900	*	*
WRKY	Sit-miR156c	Seita.8G167300	*	*
WRKY	Sit-miR156c	Seita.9G012800	*	*
WRKY	Sit-miR156c	Seita.9G072000	*	*
WRKY	Sit-miR156c	Seita.9G538400	*	*
WRKY	Sit-miR156d	Seita.1G008400	*	*
WRKY	Sit-miR156d	Seita.1G069300	*	*
WRKY	Sit-miR156d	Seita.1G091900	*	*
WRKY	Sit-miR156d	Seita.2G324900	*	*
WRKY	Sit-miR156d	Seita.3G256700	*	*
WRKY	Sit-miR156d	Seita.5G213100	*	*
WRKY	Sit-miR156d	Seita.5G465900	*	*
WRKY	Sit-miR156d	Seita.6G154000	*	*
WRKY	Sit-miR156d	Seita.6G205500	*	*
WRKY	Sit-miR156d	Seita.6G208700	*	*
WRKY	Sit-miR156d	Seita.7G190000	*	*
WRKY	Sit-miR156d	Seita.8G124900	*	*
WRKY	Sit-miR156i	Seita.1G009500	*	*
WRKY	Sit-miR156i	Seita.1G069300	*	*
WRKY	Sit-miR156i	Seita.1G091900	*	*
WRKY	Sit-miR156i	Seita.1G230700	*	*
WRKY	Sit-miR156i	Seita.1G342800	*	*
WRKY	Sit-miR156i	Seita.2G206600	*	*
WRKY	Sit-miR156i	Seita.2G324900	*	*
WRKY	Sit-miR156i	Seita.3G256700	*	*
WRKY	Sit-miR156i	Seita.5G104400	*	*
WRKY	Sit-miR156i	Seita.5G323200	*	*
WRKY	Sit-miR156i	Seita.5G465900	*	*
WRKY	Sit-miR156i	Seita.6G205500	*	*
WRKY	Sit-miR156i	Seita.6G208700	*	*
WRKY	Sit-miR156i	Seita.7G082700	*	*
WRKY	Sit-miR156i	Seita.7G190000	*	*
WRKY	Sit-miR156i	Seita.8G124900	*	*
WRKY	Sit-miR156i	Seita.8G167300	*	*
WRKY	Sit-miR156i	Seita.9G012800	*	*
WRKY	Sit-miR156i	Seita.9G072000	*	*
WRKY	Sit-miR156i	Seita.9G538400	*	*
WRKY	Sit-miR156j	Seita.1G009500	*	*
WRKY	Sit-miR156j	Seita.1G069300	*	*
WRKY	Sit-miR156j	Seita.1G091900	*	*
WRKY	Sit-miR156j	Seita.1G230700	*	*
WRKY	Sit-miR156j	Seita.1G342800	*	*
WRKY	Sit-miR156j	Seita.2G206600	*	*
WRKY	Sit-miR156j	Seita.2G324900	*	*
WRKY	Sit-miR156j	Seita.3G256700	*	*
WRKY	Sit-miR156j	Seita.5G104400	*	*
WRKY	Sit-miR156j	Seita.5G323200	*	*
WRKY	Sit-miR156j	Seita.5G465900	*	*
WRKY	Sit-miR156j	Seita.6G205500	*	*
WRKY	Sit-miR156j	Seita.6G208700	*	*
WRKY	Sit-miR156j	Seita.7G082700	*	*
WRKY	Sit-miR156j	Seita.7G190000	*	*
WRKY	Sit-miR156j	Seita.8G124900	*	*
WRKY	Sit-miR156j	Seita.8G167300	*	*
WRKY	Sit-miR156j	Seita.9G012800	*	*
WRKY	Sit-miR156j	Seita.9G072000	*	*
WRKY	Sit-miR156j	Seita.9G538400	*	*
WRKY	Sit-miR159a	Seita.1G348600	*	*
WRKY	Sit-miR159a	Seita.2G032900	*	*
WRKY	Sit-miR159a	Seita.2G033000	*	*
WRKY	Sit-miR159a	Seita.2G058200	*	*
WRKY	Sit-miR159a	Seita.2G142600	*	*
WRKY	Sit-miR159a	Seita.2G184400	*	*
WRKY	Sit-miR159a	Seita.2G220300	*	*
WRKY	Sit-miR159a	Seita.2G294400	*	*
WRKY	Sit-miR159a	Seita.2G437000	*	*
WRKY	Sit-miR159a	Seita.3G068000	*	*
WRKY	Sit-miR159a	Seita.3G121700	*	*
WRKY	Sit-miR159a	Seita.3G311900	*	*
WRKY	Sit-miR159a	Seita.4G016800	*	*
WRKY	Sit-miR159a	Seita.4G033200	*	*
WRKY	Sit-miR159a	Seita.4G043400	*	*
WRKY	Sit-miR159a	Seita.4G261400	*	*
WRKY	Sit-miR159a	Seita.5G130100	*	*
WRKY	Sit-miR159a	Seita.5G148600	*	*
WRKY	Sit-miR159a	Seita.5G306500	*	*
WRKY	Sit-miR159a	Seita.5G355300	*	*
WRKY	Sit-miR159a	Seita.5G389700	*	*
WRKY	Sit-miR159a	Seita.5G467600	*	*
WRKY	Sit-miR159a	Seita.7G027200	*	*
WRKY	Sit-miR159a	Seita.7G067100	*	*
WRKY	Sit-miR159a	Seita.7G092800	*	*
WRKY	Sit-miR159a	Seita.7G229800	*	*
WRKY	Sit-miR159a	Seita.7G280400	*	*
WRKY	Sit-miR159a	Seita.7G326700	*	*
WRKY	Sit-miR159a	Seita.8G035200	*	*
WRKY	Sit-miR159a	Seita.8G089500	*	*
WRKY	Sit-miR159a	Seita.8G187600	*	*
WRKY	Sit-miR159a	Seita.8G194300	*	*
WRKY	Sit-miR159a	Seita.9G013400	*	*
WRKY	Sit-miR159a	Seita.9G098200	*	*
WRKY	Sit-miR159a	Seita.9G134700	*	*
WRKY	Sit-miR159a	Seita.9G268600	*	*
WRKY	Sit-miR159a	Seita.9G409000	*	*
WRKY	Sit-miR159a	Seita.9G552500	*	*
WRKY	Sit-miR159a	Seita.9G569900	*	*
WRKY	Sit-miR159b	Seita.1G035700	*	*
WRKY	Sit-miR159b	Seita.2G032900	*	*
WRKY	Sit-miR159b	Seita.2G220300	*	*
WRKY	Sit-miR159b	Seita.2G250600	*	*
WRKY	Sit-miR159b	Seita.2G434400	*	*
WRKY	Sit-miR159b	Seita.3G097700	*	*
WRKY	Sit-miR159b	Seita.4G032400	*	*
WRKY	Sit-miR159b	Seita.4G261400	*	*
WRKY	Sit-miR159b	Seita.4G280600	*	*
WRKY	Sit-miR159b	Seita.5G148600	*	*
WRKY	Sit-miR159b	Seita.5G355300	*	*
WRKY	Sit-miR159b	Seita.7G027200	*	*
WRKY	Sit-miR159b	Seita.7G092800	*	*
WRKY	Sit-miR159b	Seita.7G326700	*	*
WRKY	Sit-miR159b	Seita.8G194300	*	*
WRKY	Sit-miR159b	Seita.9G063000	*	*
WRKY	Sit-miR159b	Seita.9G209500	*	*
WRKY	Sit-miR159b	Seita.9G268600	*	*
WRKY	Sit-miR159b	Seita.9G336000	*	*
WRKY	Sit-miR159b	Seita.9G451100	*	*
WRKY	Sit-miR160d	Seita.1G065200	*	*
WRKY	Sit-miR160d	Seita.1G210200	*	*
WRKY	Sit-miR160d	Seita.1G291100	*	*
WRKY	Sit-miR160d	Seita.2G162100	*	*
WRKY	Sit-miR160d	Seita.2G163800	*	*
WRKY	Sit-miR160d	Seita.2G205400	*	*
WRKY	Sit-miR160d	Seita.2G215900	*	*
WRKY	Sit-miR160d	Seita.2G221900	*	*
WRKY	Sit-miR160d	Seita.2G248700	*	*
WRKY	Sit-miR160d	Seita.3G137800	*	*
WRKY	Sit-miR160d	Seita.3G221400	*	*
WRKY	Sit-miR160d	Seita.3G235800	*	*
WRKY	Sit-miR160d	Seita.3G316600	*	*
WRKY	Sit-miR160d	Seita.3G380300	*	*
WRKY	Sit-miR160d	Seita.4G020900	*	*
WRKY	Sit-miR160d	Seita.4G043900	*	*
WRKY	Sit-miR160d	Seita.4G066600	*	*
WRKY	Sit-miR160d	Seita.4G157200	*	*
WRKY	Sit-miR160d	Seita.4G171400	*	*
WRKY	Sit-miR160d	Seita.4G257800	*	*
WRKY	Sit-miR160d	Seita.4G282900	*	*
WRKY	Sit-miR160d	Seita.5G041200	*	*
WRKY	Sit-miR160d	Seita.5G114500	*	*
WRKY	Sit-miR160d	Seita.5G150400	*	*
WRKY	Sit-miR160d	Seita.5G194400	*	*
WRKY	Sit-miR160d	Seita.5G213400	*	*
WRKY	Sit-miR160d	Seita.5G325000	*	*
WRKY	Sit-miR160d	Seita.5G393500	*	*
WRKY	Sit-miR160d	Seita.5G447000	*	*
WRKY	Sit-miR160d	Seita.6G069300	*	*
WRKY	Sit-miR160d	Seita.6G170500	*	*
WRKY	Sit-miR160d	Seita.8G133900	*	*
WRKY	Sit-miR160d	Seita.8G140100	*	*
WRKY	Sit-miR160d	Seita.8G180500	*	*
WRKY	Sit-miR160d	Seita.8G248200	*	*
WRKY	Sit-miR160d	Seita.9G058900	*	*
WRKY	Sit-miR160d	Seita.9G105700	*	*
WRKY	Sit-miR160d	Seita.9G111800	*	*
WRKY	Sit-miR160d	Seita.9G187100	*	*
WRKY	Sit-miR160d	Seita.9G441600	*	*
WRKY	Sit-miR166a	Seita.1G270500	*	*
WRKY	Sit-miR166a	Seita.2G043000	*	*
WRKY	Sit-miR166a	Seita.2G353800	*	*
WRKY	Sit-miR166a	Seita.2G373000	*	*
WRKY	Sit-miR166a	Seita.3G105500	*	*
WRKY	Sit-miR166a	Seita.3G181300	*	*
WRKY	Sit-miR166a	Seita.3G395000	*	*
WRKY	Sit-miR166a	Seita.5G028400	*	*
WRKY	Sit-miR166a	Seita.5G141300	*	*
WRKY	Sit-miR166a	Seita.6G149100	*	*
WRKY	Sit-miR166a	Seita.8G053600	*	*
WRKY	Sit-miR166a	Seita.8G187400	*	*
WRKY	Sit-miR166a	Seita.9G219700	*	*
WRKY	Sit-miR166a	Seita.9G529300	*	*
WRKY	Sit-miR166a	Seita.9G572600	*	*
WRKY	Sit-miR166b	Seita.1G358800	*	*
WRKY	Sit-miR166b	Seita.3G061500	*	*
WRKY	Sit-miR166b	Seita.3G395000	*	*
WRKY	Sit-miR166b	Seita.4G254000	*	*
WRKY	Sit-miR166b	Seita.5G141300	*	*
WRKY	Sit-miR166b	Seita.6G149100	*	*
WRKY	Sit-miR166b	Seita.9G219700	*	*
WRKY	Sit-miR166b	Seita.9G529300	*	*
WRKY	Sit-miR166b	Seita.9G572600	*	*
WRKY	Sit-miR166e	Seita.1G270500	*	*
WRKY	Sit-miR166e	Seita.2G043000	*	*
WRKY	Sit-miR166e	Seita.2G353800	*	*
WRKY	Sit-miR166e	Seita.2G373000	*	*
WRKY	Sit-miR166e	Seita.3G181300	*	*
WRKY	Sit-miR166e	Seita.3G395000	*	*
WRKY	Sit-miR166e	Seita.5G028400	*	*
WRKY	Sit-miR166e	Seita.5G141300	*	*
WRKY	Sit-miR166e	Seita.6G149100	*	*
WRKY	Sit-miR166e	Seita.8G053600	*	*
WRKY	Sit-miR166e	Seita.8G187400	*	*
WRKY	Sit-miR166e	Seita.9G219700	*	*
WRKY	Sit-miR166e	Seita.9G529300	*	*
WRKY	Sit-miR166e	Seita.9G572600	*	*
WRKY	Sit-miR166g	Seita.1G270500	*	*
WRKY	Sit-miR166g	Seita.2G043000	*	*
WRKY	Sit-miR166g	Seita.2G353800	*	*
WRKY	Sit-miR166g	Seita.2G373000	*	*
WRKY	Sit-miR166g	Seita.3G181300	*	*
WRKY	Sit-miR166g	Seita.3G395000	*	*
WRKY	Sit-miR166g	Seita.5G028400	*	*
WRKY	Sit-miR166g	Seita.5G141300	*	*
WRKY	Sit-miR166g	Seita.6G149100	*	*
WRKY	Sit-miR166g	Seita.8G053600	*	*
WRKY	Sit-miR166g	Seita.8G187400	*	*
WRKY	Sit-miR166g	Seita.9G219700	*	*
WRKY	Sit-miR166g	Seita.9G529300	*	*
WRKY	Sit-miR166g	Seita.9G572600	*	*
WRKY	Sit-miR166h	Seita.1G270500	*	*
WRKY	Sit-miR166h	Seita.2G043000	*	*
WRKY	Sit-miR166h	Seita.2G353800	*	*
WRKY	Sit-miR166h	Seita.2G373000	*	*
WRKY	Sit-miR166h	Seita.3G105500	*	*
WRKY	Sit-miR166h	Seita.3G181300	*	*
WRKY	Sit-miR166h	Seita.3G395000	*	*
WRKY	Sit-miR166h	Seita.5G028400	*	*
WRKY	Sit-miR166h	Seita.5G141300	*	*
WRKY	Sit-miR166h	Seita.6G149100	*	*
WRKY	Sit-miR166h	Seita.8G053600	*	*
WRKY	Sit-miR166h	Seita.8G187400	*	*
WRKY	Sit-miR166h	Seita.9G219700	*	*
WRKY	Sit-miR166h	Seita.9G529300	*	*
WRKY	Sit-miR166h	Seita.9G572600	*	*
WRKY	Sit-miR166k	Seita.3G395000	*	*
WRKY	Sit-miR166k	Seita.4G127000	*	*
WRKY	Sit-miR166k	Seita.5G028400	*	*
WRKY	Sit-miR166k	Seita.5G141300	*	*
WRKY	Sit-miR166k	Seita.6G149100	*	*
WRKY	Sit-miR166k	Seita.9G219700	*	*
WRKY	Sit-miR166k	Seita.9G529300	*	*
WRKY	Sit-miR166k	Seita.9G572600	*	*
WRKY	Sit-miR167f	Seita.1G036600	*	*
WRKY	Sit-miR167f	Seita.1G115700	*	*
WRKY	Sit-miR167f	Seita.2G054300	*	*
WRKY	Sit-miR167f	Seita.3G066900	*	*
WRKY	Sit-miR167j	Seita.1G036600	*	*
WRKY	Sit-miR167j	Seita.1G077200	*	*
WRKY	Sit-miR167j	Seita.1G115700	*	*
WRKY	Sit-miR167j	Seita.1G159700	*	*
WRKY	Sit-miR167j	Seita.2G054300	*	*
WRKY	Sit-miR167j	Seita.3G020000	*	*
WRKY	Sit-miR167j	Seita.3G066900	*	*
WRKY	Sit-miR167j	Seita.3G353500	*	*
WRKY	Sit-miR167j	Seita.3G394000	*	*
WRKY	Sit-miR167j	Seita.4G172500	*	*
WRKY	Sit-miR167j	Seita.9G272700	*	*
WRKY	Sit-miR168	Seita.1G095300	*	*
WRKY	Sit-miR168	Seita.1G378700	*	*
WRKY	Sit-miR168	Seita.2G310800	*	*
WRKY	Sit-miR168	Seita.3G070600	*	*
WRKY	Sit-miR168	Seita.4G280200	*	*
WRKY	Sit-miR168	Seita.4G288700	*	*
WRKY	Sit-miR168	Seita.5G261900	*	*
WRKY	Sit-miR168	Seita.5G333700	*	*
WRKY	Sit-miR168	Seita.5G435400	*	*
WRKY	Sit-miR168	Seita.8G051300	*	*
WRKY	Sit-miR168	Seita.9G464900	*	*
WRKY	Sit-miR168	Seita.9G529400	*	*
WRKY	Sit-miR168	Seita.J030300	*	*
WRKY	Sit-miR169f	Seita.1G338100	*	*
WRKY	Sit-miR169f	Seita.2G037100	*	*
WRKY	Sit-miR169f	Seita.2G410200	*	*
WRKY	Sit-miR169f	Seita.3G079900	*	*
WRKY	Sit-miR169f	Seita.3G289600	*	*
WRKY	Sit-miR169f	Seita.3G349900	*	*
WRKY	Sit-miR169f	Seita.3G390000	*	*
WRKY	Sit-miR169f	Seita.4G046300	*	*
WRKY	Sit-miR169f	Seita.4G052300	*	*
WRKY	Sit-miR169f	Seita.4G140800	*	*
WRKY	Sit-miR169f	Seita.4G270100	*	*
WRKY	Sit-miR169f	Seita.5G055500	*	*
WRKY	Sit-miR169f	Seita.5G409700	*	*
WRKY	Sit-miR169f	Seita.6G163000	*	*
WRKY	Sit-miR169f	Seita.7G011800	*	*
WRKY	Sit-miR169f	Seita.9G010300	*	*
WRKY	Sit-miR169f	Seita.9G129400	*	*
WRKY	Sit-miR169f	Seita.9G155700	*	*
WRKY	Sit-miR169f	Seita.9G536900	*	*
WRKY	Sit-miR171c	Seita.1G262900	*	*
WRKY	Sit-miR171c	Seita.3G043900	*	*
WRKY	Sit-miR171c	Seita.3G285600	*	*
WRKY	Sit-miR171c	Seita.3G316600	*	*
WRKY	Sit-miR171c	Seita.3G364100	*	*
WRKY	Sit-miR171c	Seita.4G003600	*	*
WRKY	Sit-miR171c	Seita.8G032500	*	*
WRKY	Sit-miR171c	Seita.9G105100	*	*
WRKY	Sit-miR171c	Seita.9G182000	*	*
WRKY	Sit-miR171c	Seita.9G402400	*	*
WRKY	Sit-miR171c	Seita.9G455500	*	*
WRKY	Sit-miR171d	Seita.1G262900	*	*
WRKY	Sit-miR171d	Seita.3G043900	*	*
WRKY	Sit-miR171d	Seita.3G285600	*	*
WRKY	Sit-miR171d	Seita.3G316600	*	*
WRKY	Sit-miR171d	Seita.3G364100	*	*
WRKY	Sit-miR171d	Seita.4G003600	*	*
WRKY	Sit-miR171d	Seita.8G032500	*	*
WRKY	Sit-miR171d	Seita.9G105100	*	*
WRKY	Sit-miR171d	Seita.9G182000	*	*
WRKY	Sit-miR171d	Seita.9G402400	*	*
WRKY	Sit-miR171d	Seita.9G455500	*	*
WRKY	Sit-miR171g	Seita.1G262900	*	*
WRKY	Sit-miR171g	Seita.1G367500	*	*
WRKY	Sit-miR171g	Seita.1G376600	*	*
WRKY	Sit-miR171g	Seita.2G385300	*	*
WRKY	Sit-miR171g	Seita.3G314800	*	*
WRKY	Sit-miR171g	Seita.4G003600	*	*
WRKY	Sit-miR171g	Seita.5G018900	*	*
WRKY	Sit-miR171g	Seita.5G195000	*	*
WRKY	Sit-miR171g	Seita.5G335500	*	*
WRKY	Sit-miR171g	Seita.6G046400	*	*
WRKY	Sit-miR171g	Seita.6G181200	*	*
WRKY	Sit-miR171g	Seita.7G139800	*	*
WRKY	Sit-miR171g	Seita.7G241300	*	*
WRKY	Sit-miR171g	Seita.9G114600	*	*
WRKY	Sit-miR171g	Seita.9G138700	*	*
WRKY	Sit-miR171g	Seita.9G182000	*	*
WRKY	Sit-miR171g	Seita.9G455500	*	*
WRKY	Sit-miR171h	Seita.1G262900	*	*
WRKY	Sit-miR171h	Seita.2G144200	*	*
WRKY	Sit-miR171h	Seita.5G287500	*	*
WRKY	Sit-miR171h	Seita.9G455500	*	*
WRKY	Sit-miR2118b	Seita.1G008600	*	*
WRKY	Sit-miR2118b	Seita.1G126600	*	*
WRKY	Sit-miR2118b	Seita.1G126700	*	*
WRKY	Sit-miR2118b	Seita.3G147100	*	*
WRKY	Sit-miR2118b	Seita.3G160500	*	*
WRKY	Sit-miR2118b	Seita.3G367700	*	*
WRKY	Sit-miR2118b	Seita.4G043400	*	*
WRKY	Sit-miR2118b	Seita.4G213000	*	*
WRKY	Sit-miR2118b	Seita.4G252900	*	*
WRKY	Sit-miR2118b	Seita.5G046300	*	*
WRKY	Sit-miR2118b	Seita.5G103000	*	*
WRKY	Sit-miR2118b	Seita.5G215700	*	*
WRKY	Sit-miR2118b	Seita.5G251100	*	*
WRKY	Sit-miR2118b	Seita.6G092100	*	*
WRKY	Sit-miR2118b	Seita.6G092200	*	*
WRKY	Sit-miR2118b	Seita.6G229300	*	*
WRKY	Sit-miR2118b	Seita.6G229600	*	*
WRKY	Sit-miR2118b	Seita.7G063500	*	*
WRKY	Sit-miR2118b	Seita.7G102600	*	*
WRKY	Sit-miR2118b	Seita.8G041600	*	*
WRKY	Sit-miR2118b	Seita.8G124800	*	*
WRKY	Sit-miR2118b	Seita.8G146500	*	*
WRKY	Sit-miR2118b	Seita.8G146600	*	*
WRKY	Sit-miR2118b	Seita.9G178500	*	*
WRKY	Sit-miR2118b	Seita.9G270700	*	*
WRKY	Sit-miR394	Seita.1G002700	*	*
WRKY	Sit-miR394	Seita.1G221900	*	*
WRKY	Sit-miR394	Seita.1G241400	*	*
WRKY	Sit-miR394	Seita.1G266900	*	*
WRKY	Sit-miR394	Seita.2G145500	*	*
WRKY	Sit-miR394	Seita.2G188500	*	*
WRKY	Sit-miR394	Seita.2G328500	*	*
WRKY	Sit-miR394	Seita.2G434100	*	*
WRKY	Sit-miR394	Seita.3G076200	*	*
WRKY	Sit-miR394	Seita.3G077300	*	*
WRKY	Sit-miR394	Seita.3G133600	*	*
WRKY	Sit-miR394	Seita.3G145700	*	*
WRKY	Sit-miR394	Seita.3G243800	*	*
WRKY	Sit-miR394	Seita.3G259000	*	*
WRKY	Sit-miR394	Seita.3G274900	*	*
WRKY	Sit-miR394	Seita.4G168100	*	*
WRKY	Sit-miR394	Seita.4G224600	*	*
WRKY	Sit-miR394	Seita.5G101800	*	*
WRKY	Sit-miR394	Seita.5G174700	*	*
WRKY	Sit-miR394	Seita.5G201400	*	*
WRKY	Sit-miR394	Seita.5G216900	*	*
WRKY	Sit-miR394	Seita.5G231300	*	*
WRKY	Sit-miR394	Seita.5G231900	*	*
WRKY	Sit-miR394	Seita.5G401000	*	*
WRKY	Sit-miR394	Seita.6G231000	*	*
WRKY	Sit-miR394	Seita.7G224900	*	*
WRKY	Sit-miR394	Seita.7G237200	*	*
WRKY	Sit-miR394	Seita.7G282700	*	*
WRKY	Sit-miR394	Seita.8G061200	*	*
WRKY	Sit-miR394	Seita.8G102300	*	*
WRKY	Sit-miR394	Seita.8G163700	*	*
WRKY	Sit-miR394	Seita.9G088300	*	*
WRKY	Sit-miR394	Seita.9G215600	*	*
WRKY	Sit-miR394	Seita.9G508500	*	*
WRKY	Sit-miR395g	Seita.1G005500	*	*
WRKY	Sit-miR395g	Seita.2G065000	*	*
WRKY	Sit-miR395g	Seita.2G065900	*	*
WRKY	Sit-miR395g	Seita.3G047100	*	*
WRKY	Sit-miR395g	Seita.4G185000	*	*
WRKY	Sit-miR395g	Seita.4G231500	*	*
WRKY	Sit-miR395g	Seita.4G251800	*	*
WRKY	Sit-miR395g	Seita.5G021000	*	*
WRKY	Sit-miR395g	Seita.5G124600	*	*
WRKY	Sit-miR395g	Seita.5G260500	*	*
WRKY	Sit-miR395g	Seita.5G419400	*	*
WRKY	Sit-miR395g	Seita.6G167700	*	*
WRKY	Sit-miR395g	Seita.7G303200	*	*
WRKY	Sit-miR395g	Seita.8G247700	*	*
WRKY	Sit-miR395g	Seita.8G247800	*	*
WRKY	Sit-miR395g	Seita.9G096900	*	*
WRKY	Sit-miR395g	Seita.9G158600	*	*
WRKY	Sit-miR395g	Seita.9G360000	*	*
WRKY	Sit-miR395g	Seita.9G506200	*	*
WRKY	Sit-miR395g	Seita.9G506300	*	*
WRKY	Sit-miR395g	Seita.9G517300	*	*
WRKY	Sit-miR395h	Seita.1G005500	*	*
WRKY	Sit-miR395h	Seita.2G065000	*	*
WRKY	Sit-miR395h	Seita.2G065900	*	*
WRKY	Sit-miR395h	Seita.3G047100	*	*
WRKY	Sit-miR395h	Seita.4G185000	*	*
WRKY	Sit-miR395h	Seita.4G231500	*	*
WRKY	Sit-miR395h	Seita.4G251800	*	*
WRKY	Sit-miR395h	Seita.5G021000	*	*
WRKY	Sit-miR395h	Seita.5G124600	*	*
WRKY	Sit-miR395h	Seita.5G260500	*	*
WRKY	Sit-miR395h	Seita.5G419400	*	*
WRKY	Sit-miR395h	Seita.6G167700	*	*
WRKY	Sit-miR395h	Seita.8G247700	*	*
WRKY	Sit-miR395h	Seita.8G247800	*	*
WRKY	Sit-miR395h	Seita.9G096900	*	*
WRKY	Sit-miR395h	Seita.9G158600	*	*
WRKY	Sit-miR395h	Seita.9G360000	*	*
WRKY	Sit-miR395h	Seita.9G506200	*	*
WRKY	Sit-miR395h	Seita.9G506300	*	*
WRKY	Sit-miR395h	Seita.9G517300	*	*
WRKY	Sit-miR395i	Seita.1G005500	*	*
WRKY	Sit-miR395i	Seita.2G065000	*	*
WRKY	Sit-miR395i	Seita.2G065900	*	*
WRKY	Sit-miR395i	Seita.3G047100	*	*
WRKY	Sit-miR395i	Seita.4G185000	*	*
WRKY	Sit-miR395i	Seita.4G231500	*	*
WRKY	Sit-miR395i	Seita.4G251800	*	*
WRKY	Sit-miR395i	Seita.5G021000	*	*
WRKY	Sit-miR395i	Seita.5G124600	*	*
WRKY	Sit-miR395i	Seita.5G260500	*	*
WRKY	Sit-miR395i	Seita.5G419400	*	*
WRKY	Sit-miR395i	Seita.6G167700	*	*
WRKY	Sit-miR395i	Seita.8G247700	*	*
WRKY	Sit-miR395i	Seita.8G247800	*	*
WRKY	Sit-miR395i	Seita.9G096900	*	*
WRKY	Sit-miR395i	Seita.9G158600	*	*
WRKY	Sit-miR395i	Seita.9G360000	*	*
WRKY	Sit-miR395i	Seita.9G506200	*	*
WRKY	Sit-miR395i	Seita.9G506300	*	*
WRKY	Sit-miR395i	Seita.9G517300	*	*
WRKY	Sit-miR396d	Seita.1G054100	*	*
WRKY	Sit-miR396d	Seita.1G197600	*	*
WRKY	Sit-miR396d	Seita.1G280400	*	*
WRKY	Sit-miR396d	Seita.1G287100	*	*
WRKY	Sit-miR396d	Seita.1G355800	*	*
WRKY	Sit-miR396d	Seita.2G020200	*	*
WRKY	Sit-miR396d	Seita.2G058800	*	*
WRKY	Sit-miR396d	Seita.2G238600	*	*
WRKY	Sit-miR396d	Seita.2G269300	*	*
WRKY	Sit-miR396d	Seita.2G358800	*	*
WRKY	Sit-miR396d	Seita.2G370400	*	*
WRKY	Sit-miR396d	Seita.2G380500	*	*
WRKY	Sit-miR396d	Seita.2G406800	*	*
WRKY	Sit-miR396d	Seita.2G425200	*	*
WRKY	Sit-miR396d	Seita.3G032000	*	*
WRKY	Sit-miR396d	Seita.3G195600	*	*
WRKY	Sit-miR396d	Seita.3G287000	*	*
WRKY	Sit-miR396d	Seita.4G012400	*	*
WRKY	Sit-miR396d	Seita.4G118700	*	*
WRKY	Sit-miR396d	Seita.4G253200	*	*
WRKY	Sit-miR396d	Seita.4G289900	*	*
WRKY	Sit-miR396d	Seita.5G085000	*	*
WRKY	Sit-miR396d	Seita.5G133800	*	*
WRKY	Sit-miR396d	Seita.5G184600	*	*
WRKY	Sit-miR396d	Seita.5G198300	*	*
WRKY	Sit-miR396d	Seita.5G275200	*	*
WRKY	Sit-miR396d	Seita.5G291100	*	*
WRKY	Sit-miR396d	Seita.6G049500	*	*
WRKY	Sit-miR396d	Seita.6G131800	*	*
WRKY	Sit-miR396d	Seita.6G164600	*	*
WRKY	Sit-miR396d	Seita.6G200000	*	*
WRKY	Sit-miR396d	Seita.6G200200	*	*
WRKY	Sit-miR396d	Seita.6G200300	*	*
WRKY	Sit-miR396d	Seita.6G203000	*	*
WRKY	Sit-miR396d	Seita.6G216700	*	*
WRKY	Sit-miR396d	Seita.6G216900	*	*
WRKY	Sit-miR396d	Seita.7G058500	*	*
WRKY	Sit-miR396d	Seita.7G117000	*	*
WRKY	Sit-miR396d	Seita.8G085800	*	*
WRKY	Sit-miR396d	Seita.8G149500	*	*
WRKY	Sit-miR396d	Seita.9G107700	*	*
WRKY	Sit-miR396d	Seita.9G141900	*	*
WRKY	Sit-miR396d	Seita.9G149800	*	*
WRKY	Sit-miR396d	Seita.9G183800	*	*
WRKY	Sit-miR396d	Seita.9G284500	*	*
WRKY	Sit-miR396d	Seita.9G451300	*	*
WRKY	Sit-miR396d	Seita.9G515700	*	*
WRKY	Sit-miR3979	Seita.1G279900	*	*
WRKY	Sit-miR3979	Seita.1G288500	*	*
WRKY	Sit-miR3979	Seita.1G294400	*	*
WRKY	Sit-miR3979	Seita.1G300200	*	*
WRKY	Sit-miR3979	Seita.1G303500	*	*
WRKY	Sit-miR3979	Seita.1G317400	*	*
WRKY	Sit-miR3979	Seita.2G181300	*	*
WRKY	Sit-miR3979	Seita.2G219900	*	*
WRKY	Sit-miR3979	Seita.2G390600	*	*
WRKY	Sit-miR3979	Seita.3G109500	*	*
WRKY	Sit-miR3979	Seita.3G350200	*	*
WRKY	Sit-miR3979	Seita.4G015900	*	*
WRKY	Sit-miR3979	Seita.4G086000	*	*
WRKY	Sit-miR3979	Seita.4G158800	*	*
WRKY	Sit-miR3979	Seita.4G204600	*	*
WRKY	Sit-miR3979	Seita.5G440500	*	*
WRKY	Sit-miR3979	Seita.5G463600	*	*
WRKY	Sit-miR3979	Seita.6G056400	*	*
WRKY	Sit-miR3979	Seita.8G072000	*	*
WRKY	Sit-miR3979	Seita.9G579500	*	*
WRKY	Sit-miR5179	Seita.2G357200	*	*
WRKY	Sit-miR5179	Seita.4G277600	*	*
WRKY	Sit-miR5179	Seita.5G327100	*	*
WRKY	Sit-miR528	Seita.1G203100	*	*
WRKY	Sit-miR528	Seita.2G061000	*	*
WRKY	Sit-miR528	Seita.2G077700	*	*
WRKY	Sit-miR528	Seita.2G121500	*	*
WRKY	Sit-miR528	Seita.2G174100	*	*
WRKY	Sit-miR528	Seita.2G187300	*	*
WRKY	Sit-miR528	Seita.2G187400	*	*
WRKY	Sit-miR528	Seita.2G276900	*	*
WRKY	Sit-miR528	Seita.2G359800	*	*
WRKY	Sit-miR528	Seita.3G021400	*	*
WRKY	Sit-miR528	Seita.3G217700	*	*
WRKY	Sit-miR528	Seita.4G041100	*	*
WRKY	Sit-miR528	Seita.4G137600	*	*
WRKY	Sit-miR528	Seita.4G236400	*	*
WRKY	Sit-miR528	Seita.5G014100	*	*
WRKY	Sit-miR528	Seita.5G079200	*	*
WRKY	Sit-miR528	Seita.5G145100	*	*
WRKY	Sit-miR528	Seita.5G152600	*	*
WRKY	Sit-miR528	Seita.5G371300	*	*
WRKY	Sit-miR528	Seita.5G378200	*	*
WRKY	Sit-miR528	Seita.5G399600	*	*
WRKY	Sit-miR528	Seita.5G416300	*	*
WRKY	Sit-miR528	Seita.6G088800	*	*
WRKY	Sit-miR528	Seita.6G096400	*	*
WRKY	Sit-miR528	Seita.6G251600	*	*
WRKY	Sit-miR528	Seita.8G065900	*	*
WRKY	Sit-miR528	Seita.8G116700	*	*
WRKY	Sit-miR528	Seita.9G007900	*	*
WRKY	Sit-miR528	Seita.9G009600	*	*
WRKY	Sit-miR528	Seita.9G045000	*	*
WRKY	Sit-miR528	Seita.9G120700	*	*
WRKY	Sit-miR528	Seita.9G120800	*	*
WRKY	Sit-miR528	Seita.9G172900	*	*
WRKY	Sit-miR528	Seita.9G321000	*	*
WRKY	Sit-miR528	Seita.9G527600	*	*
WRKY	Sit-miR528	Seita.9G554500	*	*
WRKY	Sit-miR529b	Seita.1G069300	*	*
WRKY	Sit-miR529b	Seita.1G091900	*	*
WRKY	Sit-miR529b	Seita.1G160300	*	*
WRKY	Sit-miR529b	Seita.1G189100	*	*
WRKY	Sit-miR529b	Seita.1G287000	*	*
WRKY	Sit-miR529b	Seita.2G324900	*	*
WRKY	Sit-miR529b	Seita.2G410700	*	*
WRKY	Sit-miR529b	Seita.3G113100	*	*
WRKY	Sit-miR529b	Seita.4G063200	*	*
WRKY	Sit-miR529b	Seita.4G205300	*	*
WRKY	Sit-miR529b	Seita.5G326200	*	*
WRKY	Sit-miR529b	Seita.6G205500	*	*
WRKY	Sit-miR529b	Seita.7G051800	*	*
WRKY	Sit-miR529b	Seita.7G190000	*	*
WRKY	Sit-miR529b	Seita.8G124900	*	*
WRKY	Sit-miR529b	Seita.9G053500	*	*
WRKY	Sit-miR529b	Seita.9G109700	*	*
WRKY	Sit-miR529b	Seita.9G146300	*	*
WRKY	Sit-miR529b	Seita.9G165900	*	*
WRKY	Sit-miR529b	Seita.9G308300	*	*
WRKY	Sit-miR535	Seita.1G018200	*	*
WRKY	Sit-miR535	Seita.1G069300	*	*
WRKY	Sit-miR535	Seita.1G091900	*	*
WRKY	Sit-miR535	Seita.2G170400	*	*
WRKY	Sit-miR535	Seita.2G444100	*	*
WRKY	Sit-miR535	Seita.3G289100	*	*
WRKY	Sit-miR535	Seita.3G324600	*	*
WRKY	Sit-miR535	Seita.4G097300	*	*
WRKY	Sit-miR535	Seita.5G022800	*	*
WRKY	Sit-miR535	Seita.5G314400	*	*
WRKY	Sit-miR535	Seita.6G020900	*	*
WRKY	Sit-miR535	Seita.7G191700	*	*
WRKY	Sit-miR535	Seita.8G101900	*	*
WRKY	Sit-miR5568	Seita.1G014600	*	*
WRKY	Sit-miR5568	Seita.1G014700	*	*
WRKY	Sit-miR5568	Seita.1G128600	*	*
WRKY	Sit-miR5568	Seita.1G193400	*	*
WRKY	Sit-miR5568	Seita.1G197900	*	*
WRKY	Sit-miR5568	Seita.1G235400	*	*
WRKY	Sit-miR5568	Seita.1G254500	*	*
WRKY	Sit-miR5568	Seita.1G288200	*	*
WRKY	Sit-miR5568	Seita.2G050000	*	*
WRKY	Sit-miR5568	Seita.2G162200	*	*
WRKY	Sit-miR5568	Seita.2G289500	*	*
WRKY	Sit-miR5568	Seita.2G294600	*	*
WRKY	Sit-miR5568	Seita.2G326900	*	*
WRKY	Sit-miR5568	Seita.2G356400	*	*
WRKY	Sit-miR5568	Seita.2G371300	*	*
WRKY	Sit-miR5568	Seita.2G376100	*	*
WRKY	Sit-miR5568	Seita.2G409500	*	*
WRKY	Sit-miR5568	Seita.3G063800	*	*
WRKY	Sit-miR5568	Seita.3G073200	*	*
WRKY	Sit-miR5568	Seita.3G120600	*	*
WRKY	Sit-miR5568	Seita.3G184200	*	*
WRKY	Sit-miR5568	Seita.3G199900	*	*
WRKY	Sit-miR5568	Seita.3G223600	*	*
WRKY	Sit-miR5568	Seita.3G227300	*	*
WRKY	Sit-miR5568	Seita.3G249100	*	*
WRKY	Sit-miR5568	Seita.3G408500	*	*
WRKY	Sit-miR5568	Seita.4G072100	*	*
WRKY	Sit-miR5568	Seita.4G109400	*	*
WRKY	Sit-miR5568	Seita.4G266600	*	*
WRKY	Sit-miR5568	Seita.4G283800	*	*
WRKY	Sit-miR5568	Seita.5G128400	*	*
WRKY	Sit-miR5568	Seita.5G133700	*	*
WRKY	Sit-miR5568	Seita.5G212100	*	*
WRKY	Sit-miR5568	Seita.5G227800	*	*
WRKY	Sit-miR5568	Seita.5G228000	*	*
WRKY	Sit-miR5568	Seita.5G244800	*	*
WRKY	Sit-miR5568	Seita.5G338500	*	*
WRKY	Sit-miR5568	Seita.5G434100	*	*
WRKY	Sit-miR5568	Seita.6G139900	*	*
WRKY	Sit-miR5568	Seita.6G233700	*	*
WRKY	Sit-miR5568	Seita.7G083400	*	*
WRKY	Sit-miR5568	Seita.7G317000	*	*
WRKY	Sit-miR5568	Seita.8G154300	*	*
WRKY	Sit-miR5568	Seita.9G109200	*	*
WRKY	Sit-miR5568	Seita.9G180300	*	*
WRKY	Sit-miR5568	Seita.9G184300	*	*
WRKY	Sit-miR5568	Seita.9G320000	*	*
WRKY	Sit-miR5568	Seita.9G323300	*	*
WRKY	Sit-miR5568	Seita.9G401400	*	*
WRKY	Sit-miR5568	Seita.9G488100	*	*
WRKY	Sit-miR5568	Seita.9G551100	*	*
WRKY	Sit-miR5568	Seita.9G579500	*	*
WRKY	Sit-miRN2213	Seita.1G040800	*	*
WRKY	Sit-miRN2213	Seita.8G233700	*	*
WRKY	Sit-miRN2213	Seita.9G581100	*	*
WRKY	Sit-miRN2306	Seita.1G172300	*	*
WRKY	Sit-miRN2306	Seita.2G082900	*	*
WRKY	Sit-miRN2306	Seita.3G248100	*	*
WRKY	Sit-miRN2306	Seita.8G027100	*	*
WRKY	Sit-miRN2306	Seita.9G225200	*	*
WRKY	Sit-miRN2531	Seita.1G057700	*	*
WRKY	Sit-miRN2531	Seita.2G077700	*	*
WRKY	Sit-miRN2531	Seita.5G386000	*	*
WRKY	Sit-miRN2531	Seita.5G442400	*	*
WRKY	Sit-miRN2548	Seita.1G038400	*	*
WRKY	Sit-miRN2548	Seita.1G055900	*	*
WRKY	Sit-miRN2548	Seita.1G070200	*	*
WRKY	Sit-miRN2548	Seita.1G165500	*	*
WRKY	Sit-miRN2548	Seita.1G166300	*	*
WRKY	Sit-miRN2548	Seita.1G177900	*	*
WRKY	Sit-miRN2548	Seita.1G192900	*	*
WRKY	Sit-miRN2548	Seita.1G196900	*	*
WRKY	Sit-miRN2548	Seita.1G198300	*	*
WRKY	Sit-miRN2548	Seita.1G206400	*	*
WRKY	Sit-miRN2548	Seita.1G257800	*	*
WRKY	Sit-miRN2548	Seita.1G278900	*	*
WRKY	Sit-miRN2548	Seita.1G288200	*	*
WRKY	Sit-miRN2548	Seita.1G310800	*	*
WRKY	Sit-miRN2548	Seita.1G330100	*	*
WRKY	Sit-miRN2548	Seita.1G361900	*	*
WRKY	Sit-miRN2548	Seita.2G088300	*	*
WRKY	Sit-miRN2548	Seita.2G108400	*	*
WRKY	Sit-miRN2548	Seita.2G122900	*	*
WRKY	Sit-miRN2548	Seita.2G130500	*	*
WRKY	Sit-miRN2548	Seita.2G153800	*	*
WRKY	Sit-miRN2548	Seita.2G187000	*	*
WRKY	Sit-miRN2548	Seita.2G222200	*	*
WRKY	Sit-miRN2548	Seita.2G227500	*	*
WRKY	Sit-miRN2548	Seita.2G262400	*	*
WRKY	Sit-miRN2548	Seita.2G286800	*	*
WRKY	Sit-miRN2548	Seita.2G326900	*	*
WRKY	Sit-miRN2548	Seita.2G332800	*	*
WRKY	Sit-miRN2548	Seita.2G336100	*	*
WRKY	Sit-miRN2548	Seita.2G413200	*	*
WRKY	Sit-miRN2548	Seita.2G433900	*	*
WRKY	Sit-miRN2548	Seita.3G026300	*	*
WRKY	Sit-miRN2548	Seita.3G072700	*	*
WRKY	Sit-miRN2548	Seita.3G116800	*	*
WRKY	Sit-miRN2548	Seita.3G125800	*	*
WRKY	Sit-miRN2548	Seita.3G147300	*	*
WRKY	Sit-miRN2548	Seita.3G179700	*	*
WRKY	Sit-miRN2548	Seita.3G292100	*	*
WRKY	Sit-miRN2548	Seita.3G296900	*	*
WRKY	Sit-miRN2548	Seita.3G334900	*	*
WRKY	Sit-miRN2548	Seita.3G335700	*	*
WRKY	Sit-miRN2548	Seita.3G362100	*	*
WRKY	Sit-miRN2548	Seita.4G018000	*	*
WRKY	Sit-miRN2548	Seita.4G112200	*	*
WRKY	Sit-miRN2548	Seita.4G118700	*	*
WRKY	Sit-miRN2548	Seita.4G137000	*	*
WRKY	Sit-miRN2548	Seita.4G142800	*	*
WRKY	Sit-miRN2548	Seita.4G144800	*	*
WRKY	Sit-miRN2548	Seita.4G229100	*	*
WRKY	Sit-miRN2548	Seita.4G265400	*	*
WRKY	Sit-miRN2548	Seita.4G291600	*	*
WRKY	Sit-miRN2548	Seita.5G022900	*	*
WRKY	Sit-miRN2548	Seita.5G029800	*	*
WRKY	Sit-miRN2548	Seita.5G036500	*	*
WRKY	Sit-miRN2548	Seita.5G109100	*	*
WRKY	Sit-miRN2548	Seita.5G123000	*	*
WRKY	Sit-miRN2548	Seita.5G219700	*	*
WRKY	Sit-miRN2548	Seita.5G221500	*	*
WRKY	Sit-miRN2548	Seita.5G227800	*	*
WRKY	Sit-miRN2548	Seita.5G228000	*	*
WRKY	Sit-miRN2548	Seita.5G244800	*	*
WRKY	Sit-miRN2548	Seita.5G378000	*	*
WRKY	Sit-miRN2548	Seita.5G462800	*	*
WRKY	Sit-miRN2548	Seita.6G089400	*	*
WRKY	Sit-miRN2548	Seita.6G120800	*	*
WRKY	Sit-miRN2548	Seita.6G161200	*	*
WRKY	Sit-miRN2548	Seita.6G165900	*	*
WRKY	Sit-miRN2548	Seita.6G240900	*	*
WRKY	Sit-miRN2548	Seita.7G021800	*	*
WRKY	Sit-miRN2548	Seita.7G023000	*	*
WRKY	Sit-miRN2548	Seita.7G066200	*	*
WRKY	Sit-miRN2548	Seita.7G170100	*	*
WRKY	Sit-miRN2548	Seita.7G173900	*	*
WRKY	Sit-miRN2548	Seita.7G177000	*	*
WRKY	Sit-miRN2548	Seita.7G194000	*	*
WRKY	Sit-miRN2548	Seita.7G217500	*	*
WRKY	Sit-miRN2548	Seita.7G252500	*	*
WRKY	Sit-miRN2548	Seita.7G278300	*	*
WRKY	Sit-miRN2548	Seita.7G282900	*	*
WRKY	Sit-miRN2548	Seita.7G317000	*	*
WRKY	Sit-miRN2548	Seita.8G054800	*	*
WRKY	Sit-miRN2548	Seita.8G064900	*	*
WRKY	Sit-miRN2548	Seita.8G070700	*	*
WRKY	Sit-miRN2548	Seita.8G087500	*	*
WRKY	Sit-miRN2548	Seita.8G089800	*	*
WRKY	Sit-miRN2548	Seita.8G138300	*	*
WRKY	Sit-miRN2548	Seita.8G214700	*	*
WRKY	Sit-miRN2548	Seita.8G225400	*	*
WRKY	Sit-miRN2548	Seita.8G249400	*	*
WRKY	Sit-miRN2548	Seita.9G011800	*	*
WRKY	Sit-miRN2548	Seita.9G208600	*	*
WRKY	Sit-miRN2548	Seita.9G273500	*	*
[truncated: 125,647 more rows]
