# Supplementary material for: The Construction and Exploration of a Comprehensive MicroRNA Centered Regulatory Network in Foxtail Millet (Setaria italica L.)
Source: Front Plant Sci. 2022 May 6;13:848474. doi: 10.3389/fpls.2022.848474 (PMC9121102; doi:10.3389/fpls.2022.848474)
Supplement: Supplementary file 9 [file Data_Sheet_9.zip › Supplementary Table18.xlsx]

## Sheet: Sheet1
Supplementary Table 18: Detailed information of 71,548 cascade motifs and 62,328 FFLs motifs based on the overlap datasets. FFLs, feed forward loops.
TFs	miRNAs	Targets	Cascade	FFL
Trihelix	Sit-miR1432	Seita.8G026700	*	*
Trihelix	Sit-miR156b	Seita.1G069300	*	*
Trihelix	Sit-miR156b	Seita.1G091900	*	*
Trihelix	Sit-miR156b	Seita.2G254300	*	*
Trihelix	Sit-miR156b	Seita.2G266500	*	*
Trihelix	Sit-miR156b	Seita.2G324900	*	*
Trihelix	Sit-miR156b	Seita.2G325000	*	*
Trihelix	Sit-miR156b	Seita.3G256700	*	*
Trihelix	Sit-miR156b	Seita.5G419200	*	*
Trihelix	Sit-miR156b	Seita.5G432500	*	*
Trihelix	Sit-miR156b	Seita.6G205500	*	*
Trihelix	Sit-miR156b	Seita.6G208700	*	*
Trihelix	Sit-miR156b	Seita.6G223300	*	*
Trihelix	Sit-miR156b	Seita.8G124900	*	*
Trihelix	Sit-miR156b	Seita.8G167300	*	*
Trihelix	Sit-miR156d	Seita.1G069300	*	*
Trihelix	Sit-miR156d	Seita.1G091900	*	*
Trihelix	Sit-miR156d	Seita.2G254300	*	*
Trihelix	Sit-miR156d	Seita.2G266500	*	*
Trihelix	Sit-miR156d	Seita.2G324900	*	*
Trihelix	Sit-miR156d	Seita.2G325000	*	*
Trihelix	Sit-miR156d	Seita.3G256700	*	*
Trihelix	Sit-miR156d	Seita.5G432500	*	*
Trihelix	Sit-miR156d	Seita.6G154000	*	*
Trihelix	Sit-miR156d	Seita.6G205500	*	*
Trihelix	Sit-miR156d	Seita.6G208700	*	*
Trihelix	Sit-miR156d	Seita.6G223300	*	*
Trihelix	Sit-miR156d	Seita.8G124900	*	*
Trihelix	Sit-miR156e	Seita.1G069300	*	*
Trihelix	Sit-miR156e	Seita.1G091900	*	*
Trihelix	Sit-miR156e	Seita.2G254300	*	*
Trihelix	Sit-miR156e	Seita.2G266500	*	*
Trihelix	Sit-miR156e	Seita.2G324900	*	*
Trihelix	Sit-miR156e	Seita.2G325000	*	*
Trihelix	Sit-miR156e	Seita.3G256700	*	*
Trihelix	Sit-miR156e	Seita.5G419200	*	*
Trihelix	Sit-miR156e	Seita.5G432500	*	*
Trihelix	Sit-miR156e	Seita.6G205500	*	*
Trihelix	Sit-miR156e	Seita.6G208700	*	*
Trihelix	Sit-miR156e	Seita.6G223300	*	*
Trihelix	Sit-miR156e	Seita.8G124900	*	*
Trihelix	Sit-miR156e	Seita.8G167300	*	*
Trihelix	Sit-miR156f	Seita.1G069300	*	*
Trihelix	Sit-miR156f	Seita.1G091900	*	*
Trihelix	Sit-miR156f	Seita.2G254300	*	*
Trihelix	Sit-miR156f	Seita.2G266500	*	*
Trihelix	Sit-miR156f	Seita.2G324900	*	*
Trihelix	Sit-miR156f	Seita.2G325000	*	*
Trihelix	Sit-miR156f	Seita.3G256700	*	*
Trihelix	Sit-miR156f	Seita.5G419200	*	*
Trihelix	Sit-miR156f	Seita.5G432500	*	*
Trihelix	Sit-miR156f	Seita.6G205500	*	*
Trihelix	Sit-miR156f	Seita.6G208700	*	*
Trihelix	Sit-miR156f	Seita.6G223300	*	*
Trihelix	Sit-miR156f	Seita.8G124900	*	*
Trihelix	Sit-miR156f	Seita.8G167300	*	*
Trihelix	Sit-miR156i	Seita.1G069300	*	*
Trihelix	Sit-miR156i	Seita.1G091900	*	*
Trihelix	Sit-miR156i	Seita.2G254300	*	*
Trihelix	Sit-miR156i	Seita.2G266500	*	*
Trihelix	Sit-miR156i	Seita.2G324900	*	*
Trihelix	Sit-miR156i	Seita.2G325000	*	*
Trihelix	Sit-miR156i	Seita.3G256700	*	*
Trihelix	Sit-miR156i	Seita.5G419200	*	*
Trihelix	Sit-miR156i	Seita.5G432500	*	*
Trihelix	Sit-miR156i	Seita.6G205500	*	*
Trihelix	Sit-miR156i	Seita.6G208700	*	*
Trihelix	Sit-miR156i	Seita.6G223300	*	*
Trihelix	Sit-miR156i	Seita.8G124900	*	*
Trihelix	Sit-miR156i	Seita.8G167300	*	*
Trihelix	Sit-miR159a	Seita.2G033000	*	*
Trihelix	Sit-miR159a	Seita.2G220300	*	*
Trihelix	Sit-miR159a	Seita.3G188300	*	*
Trihelix	Sit-miR159a	Seita.3G311900	*	*
Trihelix	Sit-miR159a	Seita.4G016800	*	*
Trihelix	Sit-miR159a	Seita.4G221900	*	*
Trihelix	Sit-miR159a	Seita.5G149100	*	*
Trihelix	Sit-miR159a	Seita.5G355300	*	*
Trihelix	Sit-miR159a	Seita.6G211500	*	*
Trihelix	Sit-miR159a	Seita.7G229800	*	*
Trihelix	Sit-miR159a	Seita.7G326700	*	*
Trihelix	Sit-miR159a	Seita.8G042600	*	*
Trihelix	Sit-miR159a	Seita.8G194300	*	*
Trihelix	Sit-miR159a	Seita.9G134700	*	*
Trihelix	Sit-miR159a	Seita.9G181600	*	*
Trihelix	Sit-miR159b	Seita.2G250600	*	*
Trihelix	Sit-miR159b	Seita.2G434400	*	*
Trihelix	Sit-miR159b	Seita.3G097700	*	*
Trihelix	Sit-miR159b	Seita.3G188300	*	*
Trihelix	Sit-miR159b	Seita.4G032400	*	*
Trihelix	Sit-miR159b	Seita.4G221900	*	*
Trihelix	Sit-miR159b	Seita.5G355300	*	*
Trihelix	Sit-miR159b	Seita.6G211500	*	*
Trihelix	Sit-miR159b	Seita.9G063000	*	*
Trihelix	Sit-miR159b	Seita.9G181600	*	*
Trihelix	Sit-miR159b	Seita.9G336000	*	*
Trihelix	Sit-miR164c	Seita.1G209000	*	*
Trihelix	Sit-miR164c	Seita.2G174200	*	*
Trihelix	Sit-miR164c	Seita.2G429700	*	*
Trihelix	Sit-miR164c	Seita.3G386200	*	*
Trihelix	Sit-miR164c	Seita.4G006000	*	*
Trihelix	Sit-miR164c	Seita.4G157500	*	*
Trihelix	Sit-miR164c	Seita.4G263400	*	*
Trihelix	Sit-miR164c	Seita.5G087200	*	*
Trihelix	Sit-miR164c	Seita.6G032700	*	*
Trihelix	Sit-miR164c	Seita.9G422600	*	*
Trihelix	Sit-miR164d	Seita.1G209000	*	*
Trihelix	Sit-miR164d	Seita.2G174200	*	*
Trihelix	Sit-miR164d	Seita.2G429700	*	*
Trihelix	Sit-miR164d	Seita.3G386200	*	*
Trihelix	Sit-miR164d	Seita.4G006000	*	*
Trihelix	Sit-miR164d	Seita.4G157500	*	*
Trihelix	Sit-miR164d	Seita.4G263400	*	*
Trihelix	Sit-miR164d	Seita.5G087200	*	*
Trihelix	Sit-miR164d	Seita.6G032700	*	*
Trihelix	Sit-miR164d	Seita.9G422600	*	*
Trihelix	Sit-miR164f	Seita.1G209000	*	*
Trihelix	Sit-miR164f	Seita.2G174200	*	*
Trihelix	Sit-miR164f	Seita.2G429700	*	*
Trihelix	Sit-miR164f	Seita.3G386200	*	*
Trihelix	Sit-miR164f	Seita.4G006000	*	*
Trihelix	Sit-miR164f	Seita.4G157500	*	*
Trihelix	Sit-miR164f	Seita.4G263400	*	*
Trihelix	Sit-miR164f	Seita.5G087200	*	*
Trihelix	Sit-miR164f	Seita.6G032700	*	*
Trihelix	Sit-miR164f	Seita.9G422600	*	*
Trihelix	Sit-miR166a	Seita.1G270500	*	*
Trihelix	Sit-miR166a	Seita.3G395000	*	*
Trihelix	Sit-miR166a	Seita.5G028400	*	*
Trihelix	Sit-miR166a	Seita.5G141300	*	*
Trihelix	Sit-miR166a	Seita.6G149100	*	*
Trihelix	Sit-miR166a	Seita.9G158800	*	*
Trihelix	Sit-miR166a	Seita.9G201600	*	*
Trihelix	Sit-miR166a	Seita.9G219700	*	*
Trihelix	Sit-miR166a	Seita.9G529300	*	*
Trihelix	Sit-miR166a	Seita.9G572600	*	*
Trihelix	Sit-miR166d	Seita.1G270500	*	*
Trihelix	Sit-miR166d	Seita.3G395000	*	*
Trihelix	Sit-miR166d	Seita.5G028400	*	*
Trihelix	Sit-miR166d	Seita.5G141300	*	*
Trihelix	Sit-miR166d	Seita.5G381800	*	*
Trihelix	Sit-miR166d	Seita.6G149100	*	*
Trihelix	Sit-miR166d	Seita.9G158800	*	*
Trihelix	Sit-miR166d	Seita.9G201600	*	*
Trihelix	Sit-miR166d	Seita.9G219700	*	*
Trihelix	Sit-miR166d	Seita.9G529300	*	*
Trihelix	Sit-miR166d	Seita.9G572600	*	*
Trihelix	Sit-miR166e	Seita.1G270500	*	*
Trihelix	Sit-miR166e	Seita.3G395000	*	*
Trihelix	Sit-miR166e	Seita.5G028400	*	*
Trihelix	Sit-miR166e	Seita.5G141300	*	*
Trihelix	Sit-miR166e	Seita.6G149100	*	*
Trihelix	Sit-miR166e	Seita.9G158800	*	*
Trihelix	Sit-miR166e	Seita.9G201600	*	*
Trihelix	Sit-miR166e	Seita.9G219700	*	*
Trihelix	Sit-miR166e	Seita.9G529300	*	*
Trihelix	Sit-miR166e	Seita.9G572600	*	*
Trihelix	Sit-miR166g	Seita.1G270500	*	*
Trihelix	Sit-miR166g	Seita.3G395000	*	*
Trihelix	Sit-miR166g	Seita.5G028400	*	*
Trihelix	Sit-miR166g	Seita.5G141300	*	*
Trihelix	Sit-miR166g	Seita.6G149100	*	*
Trihelix	Sit-miR166g	Seita.9G158800	*	*
Trihelix	Sit-miR166g	Seita.9G201600	*	*
Trihelix	Sit-miR166g	Seita.9G219700	*	*
Trihelix	Sit-miR166g	Seita.9G529300	*	*
Trihelix	Sit-miR166g	Seita.9G572600	*	*
Trihelix	Sit-miR166i	Seita.1G270500	*	*
Trihelix	Sit-miR166i	Seita.3G395000	*	*
Trihelix	Sit-miR166i	Seita.5G028400	*	*
Trihelix	Sit-miR166i	Seita.5G141300	*	*
Trihelix	Sit-miR166i	Seita.9G158800	*	*
Trihelix	Sit-miR166i	Seita.9G201600	*	*
Trihelix	Sit-miR166i	Seita.9G219700	*	*
Trihelix	Sit-miR166i	Seita.9G529300	*	*
Trihelix	Sit-miR166i	Seita.9G572600	*	*
Trihelix	Sit-miR166j	Seita.2G066800	*	*
Trihelix	Sit-miR166j	Seita.3G395000	*	*
Trihelix	Sit-miR166j	Seita.5G141300	*	*
Trihelix	Sit-miR166j	Seita.6G149100	*	*
Trihelix	Sit-miR166j	Seita.9G158800	*	*
Trihelix	Sit-miR166j	Seita.9G219700	*	*
Trihelix	Sit-miR166j	Seita.9G529300	*	*
Trihelix	Sit-miR166j	Seita.9G572600	*	*
Trihelix	Sit-miR167a	Seita.3G066900	*	*
Trihelix	Sit-miR167e	Seita.3G066900	*	*
Trihelix	Sit-miR167h	Seita.3G020000	*	*
Trihelix	Sit-miR167h	Seita.3G066900	*	*
Trihelix	Sit-miR167h	Seita.3G394000	*	*
Trihelix	Sit-miR167h	Seita.4G262300	*	*
Trihelix	Sit-miR169b	Seita.1G338100	*	*
Trihelix	Sit-miR169b	Seita.2G037100	*	*
Trihelix	Sit-miR169b	Seita.2G383900	*	*
Trihelix	Sit-miR169b	Seita.3G390000	*	*
Trihelix	Sit-miR169b	Seita.4G135800	*	*
Trihelix	Sit-miR169b	Seita.5G055500	*	*
Trihelix	Sit-miR169b	Seita.5G055600	*	*
Trihelix	Sit-miR169b	Seita.9G010300	*	*
Trihelix	Sit-miR169b	Seita.9G129400	*	*
Trihelix	Sit-miR169b	Seita.9G155700	*	*
Trihelix	Sit-miR169b	Seita.9G263700	*	*
Trihelix	Sit-miR169b	Seita.9G367200	*	*
Trihelix	Sit-miR169b	Seita.9G521100	*	*
Trihelix	Sit-miR169c	Seita.1G338100	*	*
Trihelix	Sit-miR169c	Seita.2G037100	*	*
Trihelix	Sit-miR169c	Seita.2G383900	*	*
Trihelix	Sit-miR169c	Seita.3G390000	*	*
Trihelix	Sit-miR169c	Seita.4G135800	*	*
Trihelix	Sit-miR169c	Seita.5G055500	*	*
Trihelix	Sit-miR169c	Seita.5G055600	*	*
Trihelix	Sit-miR169c	Seita.9G010300	*	*
Trihelix	Sit-miR169c	Seita.9G129400	*	*
Trihelix	Sit-miR169c	Seita.9G155700	*	*
Trihelix	Sit-miR169c	Seita.9G263700	*	*
Trihelix	Sit-miR169c	Seita.9G367200	*	*
Trihelix	Sit-miR169c	Seita.9G521100	*	*
Trihelix	Sit-miR169d	Seita.1G338100	*	*
Trihelix	Sit-miR169d	Seita.2G037100	*	*
Trihelix	Sit-miR169d	Seita.2G383900	*	*
Trihelix	Sit-miR169d	Seita.3G390000	*	*
Trihelix	Sit-miR169d	Seita.4G135800	*	*
Trihelix	Sit-miR169d	Seita.5G055500	*	*
Trihelix	Sit-miR169d	Seita.5G055600	*	*
Trihelix	Sit-miR169d	Seita.9G010300	*	*
Trihelix	Sit-miR169d	Seita.9G129400	*	*
Trihelix	Sit-miR169d	Seita.9G155700	*	*
Trihelix	Sit-miR169d	Seita.9G263700	*	*
Trihelix	Sit-miR169d	Seita.9G367200	*	*
Trihelix	Sit-miR169d	Seita.9G521100	*	*
Trihelix	Sit-miR169e	Seita.1G338100	*	*
Trihelix	Sit-miR169e	Seita.2G240200	*	*
Trihelix	Sit-miR169e	Seita.2G383900	*	*
Trihelix	Sit-miR169e	Seita.3G390000	*	*
Trihelix	Sit-miR169e	Seita.5G055500	*	*
Trihelix	Sit-miR169e	Seita.5G055600	*	*
Trihelix	Sit-miR169e	Seita.9G010300	*	*
Trihelix	Sit-miR169e	Seita.9G129400	*	*
Trihelix	Sit-miR169e	Seita.9G155700	*	*
Trihelix	Sit-miR169e	Seita.9G367200	*	*
Trihelix	Sit-miR169e	Seita.9G521100	*	*
Trihelix	Sit-miR169g	Seita.1G338100	*	*
Trihelix	Sit-miR169g	Seita.2G037100	*	*
Trihelix	Sit-miR169g	Seita.2G383900	*	*
Trihelix	Sit-miR169g	Seita.3G390000	*	*
Trihelix	Sit-miR169g	Seita.5G055500	*	*
Trihelix	Sit-miR169g	Seita.5G055600	*	*
Trihelix	Sit-miR169g	Seita.6G128600	*	*
Trihelix	Sit-miR169g	Seita.7G196700	*	*
Trihelix	Sit-miR169g	Seita.9G010300	*	*
Trihelix	Sit-miR169g	Seita.9G129400	*	*
Trihelix	Sit-miR169g	Seita.9G155700	*	*
Trihelix	Sit-miR169g	Seita.9G263700	*	*
Trihelix	Sit-miR169g	Seita.9G367200	*	*
Trihelix	Sit-miR169g	Seita.9G521100	*	*
Trihelix	Sit-miR171a	Seita.7G243400	*	*
Trihelix	Sit-miR171a	Seita.8G032500	*	*
Trihelix	Sit-miR171a	Seita.9G105100	*	*
Trihelix	Sit-miR171a	Seita.9G182000	*	*
Trihelix	Sit-miR171c	Seita.7G243400	*	*
Trihelix	Sit-miR171c	Seita.8G032500	*	*
Trihelix	Sit-miR171c	Seita.9G105100	*	*
Trihelix	Sit-miR171c	Seita.9G182000	*	*
Trihelix	Sit-miR171d	Seita.7G243400	*	*
Trihelix	Sit-miR171d	Seita.8G032500	*	*
Trihelix	Sit-miR171d	Seita.9G105100	*	*
Trihelix	Sit-miR171d	Seita.9G182000	*	*
Trihelix	Sit-miR171e	Seita.7G243400	*	*
Trihelix	Sit-miR171e	Seita.8G032500	*	*
Trihelix	Sit-miR171e	Seita.9G105100	*	*
Trihelix	Sit-miR171e	Seita.9G182000	*	*
Trihelix	Sit-miR171g	Seita.1G376600	*	*
Trihelix	Sit-miR171g	Seita.3G274300	*	*
Trihelix	Sit-miR171g	Seita.6G181200	*	*
Trihelix	Sit-miR171g	Seita.7G241300	*	*
Trihelix	Sit-miR171g	Seita.7G243400	*	*
Trihelix	Sit-miR171g	Seita.9G114600	*	*
Trihelix	Sit-miR171g	Seita.9G138700	*	*
Trihelix	Sit-miR171g	Seita.9G182000	*	*
Trihelix	Sit-miR171h	Seita.3G233600	*	*
Trihelix	Sit-miR171h	Seita.5G287500	*	*
Trihelix	Sit-miR171h	Seita.9G455500	*	*
Trihelix	Sit-miR171i	Seita.1G045000	*	*
Trihelix	Sit-miR171i	Seita.2G009900	*	*
Trihelix	Sit-miR171i	Seita.5G354100	*	*
Trihelix	Sit-miR171i	Seita.7G139800	*	*
Trihelix	Sit-miR171i	Seita.7G243400	*	*
Trihelix	Sit-miR171i	Seita.9G138700	*	*
Trihelix	Sit-miR171i	Seita.9G182000	*	*
Trihelix	Sit-miR171i	Seita.9G228200	*	*
Trihelix	Sit-miR171i	Seita.9G455500	*	*
Trihelix	Sit-miR171i	Seita.9G528200	*	*
Trihelix	Sit-miR2118a	Seita.1G191500	*	*
Trihelix	Sit-miR2118a	Seita.3G367700	*	*
Trihelix	Sit-miR2118a	Seita.7G063400	*	*
Trihelix	Sit-miR2118a	Seita.7G250700	*	*
Trihelix	Sit-miR2118a	Seita.7G266700	*	*
Trihelix	Sit-miR2118a	Seita.9G099100	*	*
Trihelix	Sit-miR2118d	Seita.3G367700	*	*
Trihelix	Sit-miR2118d	Seita.5G103000	*	*
Trihelix	Sit-miR2118d	Seita.6G092200	*	*
Trihelix	Sit-miR2118d	Seita.7G063500	*	*
Trihelix	Sit-miR2118d	Seita.7G067900	*	*
Trihelix	Sit-miR2118d	Seita.7G102600	*	*
Trihelix	Sit-miR2118d	Seita.8G124800	*	*
Trihelix	Sit-miR2275a	Seita.1G061400	*	*
Trihelix	Sit-miR2275a	Seita.4G017200	*	*
Trihelix	Sit-miR2275a	Seita.5G137400	*	*
Trihelix	Sit-miR2275a	Seita.8G051800	*	*
Trihelix	Sit-miR2275b	Seita.1G088200	*	*
Trihelix	Sit-miR2275b	Seita.1G088300	*	*
Trihelix	Sit-miR2275b	Seita.2G370600	*	*
Trihelix	Sit-miR2275b	Seita.4G042400	*	*
Trihelix	Sit-miR2275b	Seita.4G235800	*	*
Trihelix	Sit-miR2275b	Seita.6G121900	*	*
Trihelix	Sit-miR2275b	Seita.8G214100	*	*
Trihelix	Sit-miR2275b	Seita.9G360900	*	*
Trihelix	Sit-miR2275b	Seita.9G578500	*	*
Trihelix	Sit-miR319	Seita.2G033000	*	*
Trihelix	Sit-miR319	Seita.3G225200	*	*
Trihelix	Sit-miR319	Seita.3G391900	*	*
Trihelix	Sit-miR319	Seita.4G165500	*	*
Trihelix	Sit-miR319	Seita.4G292400	*	*
Trihelix	Sit-miR319	Seita.5G149100	*	*
Trihelix	Sit-miR319	Seita.5G355300	*	*
Trihelix	Sit-miR319	Seita.7G222500	*	*
Trihelix	Sit-miR390	Seita.1G229200	*	*
Trihelix	Sit-miR390	Seita.3G051700	*	*
Trihelix	Sit-miR390	Seita.3G394000	*	*
Trihelix	Sit-miR390	Seita.3G406500	*	*
Trihelix	Sit-miR390	Seita.4G231800	*	*
Trihelix	Sit-miR390	Seita.5G106400	*	*
Trihelix	Sit-miR390	Seita.6G075500	*	*
Trihelix	Sit-miR390	Seita.7G246700	*	*
Trihelix	Sit-miR390	Seita.J003400	*	*
Trihelix	Sit-miR393a	Seita.2G029100	*	*
Trihelix	Sit-miR393a	Seita.3G037200	*	*
Trihelix	Sit-miR393a	Seita.3G170500	*	*
Trihelix	Sit-miR393a	Seita.5G098700	*	*
Trihelix	Sit-miR394	Seita.1G002700	*	*
Trihelix	Sit-miR394	Seita.1G143600	*	*
Trihelix	Sit-miR394	Seita.5G433500	*	*
Trihelix	Sit-miR394	Seita.7G282700	*	*
Trihelix	Sit-miR394	Seita.9G088300	*	*
Trihelix	Sit-miR394	Seita.9G145200	*	*
Trihelix	Sit-miR394	Seita.9G508500	*	*
Trihelix	Sit-miR398b	Seita.2G422500	*	*
Trihelix	Sit-miR398b	Seita.3G307400	*	*
Trihelix	Sit-miR398b	Seita.7G206200	*	*
Trihelix	Sit-miR398b	Seita.8G081900	*	*
Trihelix	Sit-miR399a	Seita.3G150400	*	*
Trihelix	Sit-miR399a	Seita.9G233700	*	*
Trihelix	Sit-miR535	Seita.1G018200	*	*
Trihelix	Sit-miR535	Seita.2G254300	*	*
Trihelix	Sit-miR535	Seita.2G376800	*	*
Trihelix	Sit-miR535	Seita.2G444100	*	*
Trihelix	Sit-miR535	Seita.4G097300	*	*
Trihelix	Sit-miR5568	Seita.1G015600	*	*
Trihelix	Sit-miR5568	Seita.1G128600	*	*
Trihelix	Sit-miR5568	Seita.1G162400	*	*
Trihelix	Sit-miR5568	Seita.1G197900	*	*
Trihelix	Sit-miR5568	Seita.1G288200	*	*
Trihelix	Sit-miR5568	Seita.2G294600	*	*
Trihelix	Sit-miR5568	Seita.2G326900	*	*
Trihelix	Sit-miR5568	Seita.2G356400	*	*
Trihelix	Sit-miR5568	Seita.2G371300	*	*
Trihelix	Sit-miR5568	Seita.3G007200	*	*
Trihelix	Sit-miR5568	Seita.3G223600	*	*
Trihelix	Sit-miR5568	Seita.3G249100	*	*
Trihelix	Sit-miR5568	Seita.3G408500	*	*
Trihelix	Sit-miR5568	Seita.4G072100	*	*
Trihelix	Sit-miR5568	Seita.4G109400	*	*
Trihelix	Sit-miR5568	Seita.4G266600	*	*
Trihelix	Sit-miR5568	Seita.5G133700	*	*
Trihelix	Sit-miR5568	Seita.5G227800	*	*
Trihelix	Sit-miR5568	Seita.5G244800	*	*
Trihelix	Sit-miR5568	Seita.5G338500	*	*
Trihelix	Sit-miR5568	Seita.5G434100	*	*
Trihelix	Sit-miR5568	Seita.5G457000	*	*
Trihelix	Sit-miR5568	Seita.6G236300	*	*
Trihelix	Sit-miR5568	Seita.7G083400	*	*
Trihelix	Sit-miR5568	Seita.7G317000	*	*
Trihelix	Sit-miR5568	Seita.8G144100	*	*
Trihelix	Sit-miR5568	Seita.9G004100	*	*
Trihelix	Sit-miR5568	Seita.9G109200	*	*
Trihelix	Sit-miR5568	Seita.9G180300	*	*
Trihelix	Sit-miR5568	Seita.9G401400	*	*
Trihelix	Sit-miR5568	Seita.9G488100	*	*
Trihelix	Sit-miRN2213	Seita.8G233700	*	*
Trihelix	Sit-miRN3001b	Seita.1G010400	*	*
Trihelix	Sit-miRN3001b	Seita.1G014700	*	*
Trihelix	Sit-miRN3001b	Seita.1G114700	*	*
Trihelix	Sit-miRN3001b	Seita.1G246300	*	*
Trihelix	Sit-miRN3001b	Seita.1G250400	*	*
Trihelix	Sit-miRN3001b	Seita.1G274100	*	*
Trihelix	Sit-miRN3001b	Seita.2G192000	*	*
Trihelix	Sit-miRN3001b	Seita.2G264700	*	*
Trihelix	Sit-miRN3001b	Seita.3G007200	*	*
Trihelix	Sit-miRN3001b	Seita.3G053300	*	*
Trihelix	Sit-miRN3001b	Seita.3G063800	*	*
Trihelix	Sit-miRN3001b	Seita.3G098000	*	*
Trihelix	Sit-miRN3001b	Seita.3G109900	*	*
Trihelix	Sit-miRN3001b	Seita.3G223600	*	*
Trihelix	Sit-miRN3001b	Seita.4G152500	*	*
Trihelix	Sit-miRN3001b	Seita.4G266600	*	*
Trihelix	Sit-miRN3001b	Seita.5G056000	*	*
Trihelix	Sit-miRN3001b	Seita.5G133700	*	*
Trihelix	Sit-miRN3001b	Seita.5G208200	*	*
Trihelix	Sit-miRN3001b	Seita.5G213100	*	*
Trihelix	Sit-miRN3001b	Seita.5G269600	*	*
Trihelix	Sit-miRN3001b	Seita.5G457000	*	*
Trihelix	Sit-miRN3001b	Seita.6G005100	*	*
Trihelix	Sit-miRN3001b	Seita.6G109700	*	*
Trihelix	Sit-miRN3001b	Seita.6G114400	*	*
Trihelix	Sit-miRN3001b	Seita.6G192300	*	*
Trihelix	Sit-miRN3001b	Seita.7G083400	*	*
Trihelix	Sit-miRN3001b	Seita.7G084100	*	*
Trihelix	Sit-miRN3001b	Seita.7G142600	*	*
Trihelix	Sit-miRN3001b	Seita.7G174600	*	*
Trihelix	Sit-miRN3001b	Seita.7G294400	*	*
Trihelix	Sit-miRN3001b	Seita.7G300300	*	*
Trihelix	Sit-miRN3001b	Seita.8G017500	*	*
Trihelix	Sit-miRN3001b	Seita.8G107500	*	*
Trihelix	Sit-miRN3001b	Seita.9G048500	*	*
Trihelix	Sit-miRN3001b	Seita.9G098200	*	*
Trihelix	Sit-miRN3001b	Seita.9G191600	*	*
Trihelix	Sit-miRN3001b	Seita.9G446800	*	*
Trihelix	Sit-miRN3001b	Seita.9G488100	*	*
Trihelix	Sit-miRN3001b	Seita.9G565700	*	*
Trihelix	Sit-miRN3001b	Seita.J027600	*	*
Trihelix	Sit-miRN3002	Seita.1G035700	*	*
Trihelix	Sit-miRN3002	Seita.1G158600	*	*
Trihelix	Sit-miRN3002	Seita.2G212100	*	*
Trihelix	Sit-miRN3002	Seita.2G401900	*	*
Trihelix	Sit-miRN3002	Seita.3G151000	*	*
Trihelix	Sit-miRN3002	Seita.4G244400	*	*
Trihelix	Sit-miRN3002	Seita.5G078800	*	*
Trihelix	Sit-miRN3002	Seita.5G228100	*	*
Trihelix	Sit-miRN3002	Seita.7G252400	*	*
Trihelix	Sit-miRN3002	Seita.8G126000	*	*
Trihelix	Sit-miRN3020	Seita.2G290600	*	*
Trihelix	Sit-miRN3020	Seita.2G323700	*	*
Trihelix	Sit-miRN3020	Seita.3G042200	*	*
Trihelix	Sit-miRN3020	Seita.3G267200	*	*
Trihelix	Sit-miRN3020	Seita.4G115800	*	*
Trihelix	Sit-miRN3020	Seita.4G178300	*	*
Trihelix	Sit-miRN3020	Seita.4G222900	*	*
Trihelix	Sit-miRN3020	Seita.9G153000	*	*
Trihelix	Sit-miRN3023a	Seita.1G038400	*	*
Trihelix	Sit-miRN3023a	Seita.1G055900	*	*
Trihelix	Sit-miRN3023a	Seita.1G168600	*	*
Trihelix	Sit-miRN3023a	Seita.1G177900	*	*
Trihelix	Sit-miRN3023a	Seita.1G192900	*	*
Trihelix	Sit-miRN3023a	Seita.1G197900	*	*
Trihelix	Sit-miRN3023a	Seita.1G214100	*	*
Trihelix	Sit-miRN3023a	Seita.1G250400	*	*
Trihelix	Sit-miRN3023a	Seita.1G288200	*	*
Trihelix	Sit-miRN3023a	Seita.1G330100	*	*
Trihelix	Sit-miRN3023a	Seita.1G343300	*	*
Trihelix	Sit-miRN3023a	Seita.1G365600	*	*
Trihelix	Sit-miRN3023a	Seita.1G367300	*	*
Trihelix	Sit-miRN3023a	Seita.2G098900	*	*
Trihelix	Sit-miRN3023a	Seita.2G130600	*	*
Trihelix	Sit-miRN3023a	Seita.2G227500	*	*
Trihelix	Sit-miRN3023a	Seita.2G262400	*	*
Trihelix	Sit-miRN3023a	Seita.3G125800	*	*
Trihelix	Sit-miRN3023a	Seita.3G145400	*	*
Trihelix	Sit-miRN3023a	Seita.3G208000	*	*
Trihelix	Sit-miRN3023a	Seita.3G223000	*	*
Trihelix	Sit-miRN3023a	Seita.3G251700	*	*
Trihelix	Sit-miRN3023a	Seita.3G292100	*	*
Trihelix	Sit-miRN3023a	Seita.3G296900	*	*
Trihelix	Sit-miRN3023a	Seita.3G362100	*	*
Trihelix	Sit-miRN3023a	Seita.3G367700	*	*
Trihelix	Sit-miRN3023a	Seita.4G112200	*	*
Trihelix	Sit-miRN3023a	Seita.4G142800	*	*
Trihelix	Sit-miRN3023a	Seita.4G157000	*	*
Trihelix	Sit-miRN3023a	Seita.5G047700	*	*
Trihelix	Sit-miRN3023a	Seita.5G050600	*	*
Trihelix	Sit-miRN3023a	Seita.5G129600	*	*
Trihelix	Sit-miRN3023a	Seita.5G208500	*	*
Trihelix	Sit-miRN3023a	Seita.5G349200	*	*
Trihelix	Sit-miRN3023a	Seita.5G376800	*	*
Trihelix	Sit-miRN3023a	Seita.5G457000	*	*
Trihelix	Sit-miRN3023a	Seita.6G145100	*	*
Trihelix	Sit-miRN3023a	Seita.6G161200	*	*
Trihelix	Sit-miRN3023a	Seita.6G165900	*	*
Trihelix	Sit-miRN3023a	Seita.6G203200	*	*
Trihelix	Sit-miRN3023a	Seita.7G111600	*	*
Trihelix	Sit-miRN3023a	Seita.7G170100	*	*
Trihelix	Sit-miRN3023a	Seita.7G177000	*	*
Trihelix	Sit-miRN3023a	Seita.7G194000	*	*
Trihelix	Sit-miRN3023a	Seita.7G219600	*	*
Trihelix	Sit-miRN3023a	Seita.7G285000	*	*
Trihelix	Sit-miRN3023a	Seita.7G306200	*	*
Trihelix	Sit-miRN3023a	Seita.7G317000	*	*
Trihelix	Sit-miRN3023a	Seita.8G008200	*	*
Trihelix	Sit-miRN3023a	Seita.8G081900	*	*
Trihelix	Sit-miRN3023a	Seita.8G089800	*	*
Trihelix	Sit-miRN3023a	Seita.8G094900	*	*
Trihelix	Sit-miRN3023a	Seita.8G214700	*	*
Trihelix	Sit-miRN3023a	Seita.8G249400	*	*
Trihelix	Sit-miRN3023a	Seita.9G259400	*	*
Trihelix	Sit-miRN3023a	Seita.9G269900	*	*
Trihelix	Sit-miRN3023a	Seita.9G273500	*	*
Trihelix	Sit-miRN3023a	Seita.9G374700	*	*
Trihelix	Sit-miRN3023a	Seita.9G401400	*	*
Trihelix	Sit-miRN3023a	Seita.9G410700	*	*
Trihelix	Sit-miRN3023a	Seita.9G484300	*	*
Trihelix	Sit-miRN3023a	Seita.9G503400	*	*
Trihelix	Sit-miRN3027	Seita.1G023400	*	*
Trihelix	Sit-miRN3027	Seita.1G034600	*	*
Trihelix	Sit-miRN3027	Seita.1G080100	*	*
Trihelix	Sit-miRN3027	Seita.1G121100	*	*
Trihelix	Sit-miRN3027	Seita.1G127500	*	*
Trihelix	Sit-miRN3027	Seita.1G156400	*	*
Trihelix	Sit-miRN3027	Seita.1G157000	*	*
Trihelix	Sit-miRN3027	Seita.1G172800	*	*
Trihelix	Sit-miRN3027	Seita.1G188100	*	*
Trihelix	Sit-miRN3027	Seita.1G206100	*	*
Trihelix	Sit-miRN3027	Seita.1G206200	*	*
Trihelix	Sit-miRN3027	Seita.1G211100	*	*
Trihelix	Sit-miRN3027	Seita.1G214100	*	*
Trihelix	Sit-miRN3027	Seita.1G229200	*	*
Trihelix	Sit-miRN3027	Seita.1G230300	*	*
Trihelix	Sit-miRN3027	Seita.1G233900	*	*
Trihelix	Sit-miRN3027	Seita.1G327400	*	*
Trihelix	Sit-miRN3027	Seita.2G029500	*	*
Trihelix	Sit-miRN3027	Seita.2G092700	*	*
Trihelix	Sit-miRN3027	Seita.2G099900	*	*
Trihelix	Sit-miRN3027	Seita.2G115300	*	*
Trihelix	Sit-miRN3027	Seita.2G147000	*	*
Trihelix	Sit-miRN3027	Seita.2G195400	*	*
Trihelix	Sit-miRN3027	Seita.2G214100	*	*
Trihelix	Sit-miRN3027	Seita.2G216600	*	*
Trihelix	Sit-miRN3027	Seita.2G219900	*	*
Trihelix	Sit-miRN3027	Seita.2G220300	*	*
Trihelix	Sit-miRN3027	Seita.2G220500	*	*
Trihelix	Sit-miRN3027	Seita.2G220600	*	*
Trihelix	Sit-miRN3027	Seita.2G231900	*	*
Trihelix	Sit-miRN3027	Seita.2G232500	*	*
Trihelix	Sit-miRN3027	Seita.2G277500	*	*
Trihelix	Sit-miRN3027	Seita.2G277800	*	*
Trihelix	Sit-miRN3027	Seita.2G282300	*	*
Trihelix	Sit-miRN3027	Seita.2G286300	*	*
Trihelix	Sit-miRN3027	Seita.2G342300	*	*
Trihelix	Sit-miRN3027	Seita.2G371300	*	*
Trihelix	Sit-miRN3027	Seita.2G375900	*	*
Trihelix	Sit-miRN3027	Seita.2G389600	*	*
Trihelix	Sit-miRN3027	Seita.2G406100	*	*
Trihelix	Sit-miRN3027	Seita.2G419400	*	*
Trihelix	Sit-miRN3027	Seita.2G422400	*	*
Trihelix	Sit-miRN3027	Seita.3G001600	*	*
Trihelix	Sit-miRN3027	Seita.3G002400	*	*
Trihelix	Sit-miRN3027	Seita.3G024200	*	*
Trihelix	Sit-miRN3027	Seita.3G031600	*	*
Trihelix	Sit-miRN3027	Seita.3G055700	*	*
Trihelix	Sit-miRN3027	Seita.3G060700	*	*
Trihelix	Sit-miRN3027	Seita.3G064300	*	*
Trihelix	Sit-miRN3027	Seita.3G121200	*	*
Trihelix	Sit-miRN3027	Seita.3G124500	*	*
Trihelix	Sit-miRN3027	Seita.3G128500	*	*
Trihelix	Sit-miRN3027	Seita.3G132500	*	*
Trihelix	Sit-miRN3027	Seita.3G150600	*	*
Trihelix	Sit-miRN3027	Seita.3G225200	*	*
Trihelix	Sit-miRN3027	Seita.3G247200	*	*
Trihelix	Sit-miRN3027	Seita.3G270200	*	*
Trihelix	Sit-miRN3027	Seita.3G293300	*	*
Trihelix	Sit-miRN3027	Seita.3G296900	*	*
Trihelix	Sit-miRN3027	Seita.3G311400	*	*
Trihelix	Sit-miRN3027	Seita.3G317700	*	*
Trihelix	Sit-miRN3027	Seita.3G361300	*	*
Trihelix	Sit-miRN3027	Seita.3G392600	*	*
Trihelix	Sit-miRN3027	Seita.4G000400	*	*
Trihelix	Sit-miRN3027	Seita.4G016700	*	*
Trihelix	Sit-miRN3027	Seita.4G026100	*	*
Trihelix	Sit-miRN3027	Seita.4G063400	*	*
Trihelix	Sit-miRN3027	Seita.4G077600	*	*
Trihelix	Sit-miRN3027	Seita.4G098300	*	*
Trihelix	Sit-miRN3027	Seita.4G103200	*	*
Trihelix	Sit-miRN3027	Seita.4G118500	*	*
Trihelix	Sit-miRN3027	Seita.4G140000	*	*
Trihelix	Sit-miRN3027	Seita.4G158600	*	*
Trihelix	Sit-miRN3027	Seita.4G193400	*	*
Trihelix	Sit-miRN3027	Seita.4G204600	*	*
Trihelix	Sit-miRN3027	Seita.4G205000	*	*
Trihelix	Sit-miRN3027	Seita.4G238900	*	*
Trihelix	Sit-miRN3027	Seita.4G251200	*	*
Trihelix	Sit-miRN3027	Seita.4G259900	*	*
Trihelix	Sit-miRN3027	Seita.4G279700	*	*
Trihelix	Sit-miRN3027	Seita.5G001600	*	*
Trihelix	Sit-miRN3027	Seita.5G025300	*	*
Trihelix	Sit-miRN3027	Seita.5G025400	*	*
Trihelix	Sit-miRN3027	Seita.5G026400	*	*
Trihelix	Sit-miRN3027	Seita.5G047700	*	*
Trihelix	Sit-miRN3027	Seita.5G066400	*	*
Trihelix	Sit-miRN3027	Seita.5G074400	*	*
Trihelix	Sit-miRN3027	Seita.5G094800	*	*
Trihelix	Sit-miRN3027	Seita.5G098500	*	*
Trihelix	Sit-miRN3027	Seita.5G118100	*	*
Trihelix	Sit-miRN3027	Seita.5G129100	*	*
Trihelix	Sit-miRN3027	Seita.5G163700	*	*
Trihelix	Sit-miRN3027	Seita.5G169800	*	*
Trihelix	Sit-miRN3027	Seita.5G194600	*	*
Trihelix	Sit-miRN3027	Seita.5G285500	*	*
Trihelix	Sit-miRN3027	Seita.5G299100	*	*
Trihelix	Sit-miRN3027	Seita.5G333300	*	*
Trihelix	Sit-miRN3027	Seita.5G335900	*	*
Trihelix	Sit-miRN3027	Seita.5G345900	*	*
Trihelix	Sit-miRN3027	Seita.5G353700	*	*
Trihelix	Sit-miRN3027	Seita.5G380200	*	*
Trihelix	Sit-miRN3027	Seita.5G381300	*	*
Trihelix	Sit-miRN3027	Seita.5G388700	*	*
Trihelix	Sit-miRN3027	Seita.5G397600	*	*
Trihelix	Sit-miRN3027	Seita.5G415400	*	*
Trihelix	Sit-miRN3027	Seita.5G437500	*	*
Trihelix	Sit-miRN3027	Seita.5G456500	*	*
Trihelix	Sit-miRN3027	Seita.6G011900	*	*
Trihelix	Sit-miRN3027	Seita.6G046200	*	*
Trihelix	Sit-miRN3027	Seita.6G105800	*	*
Trihelix	Sit-miRN3027	Seita.6G142600	*	*
Trihelix	Sit-miRN3027	Seita.6G178000	*	*
Trihelix	Sit-miRN3027	Seita.6G186100	*	*
Trihelix	Sit-miRN3027	Seita.6G223800	*	*
Trihelix	Sit-miRN3027	Seita.7G092900	*	*
Trihelix	Sit-miRN3027	Seita.7G138900	*	*
Trihelix	Sit-miRN3027	Seita.7G172300	*	*
Trihelix	Sit-miRN3027	Seita.7G177300	*	*
Trihelix	Sit-miRN3027	Seita.7G180100	*	*
Trihelix	Sit-miRN3027	Seita.7G183800	*	*
Trihelix	Sit-miRN3027	Seita.7G192100	*	*
Trihelix	Sit-miRN3027	Seita.7G205300	*	*
Trihelix	Sit-miRN3027	Seita.7G211000	*	*
Trihelix	Sit-miRN3027	Seita.7G215700	*	*
Trihelix	Sit-miRN3027	Seita.7G218800	*	*
Trihelix	Sit-miRN3027	Seita.7G308000	*	*
Trihelix	Sit-miRN3027	Seita.8G019500	*	*
Trihelix	Sit-miRN3027	Seita.8G050000	*	*
Trihelix	Sit-miRN3027	Seita.8G062000	*	*
Trihelix	Sit-miRN3027	Seita.8G089000	*	*
Trihelix	Sit-miRN3027	Seita.8G148700	*	*
Trihelix	Sit-miRN3027	Seita.8G151500	*	*
Trihelix	Sit-miRN3027	Seita.8G195300	*	*
Trihelix	Sit-miRN3027	Seita.8G229600	*	*
Trihelix	Sit-miRN3027	Seita.8G235100	*	*
Trihelix	Sit-miRN3027	Seita.8G236700	*	*
Trihelix	Sit-miRN3027	Seita.9G035800	*	*
Trihelix	Sit-miRN3027	Seita.9G052400	*	*
Trihelix	Sit-miRN3027	Seita.9G109500	*	*
Trihelix	Sit-miRN3027	Seita.9G125300	*	*
Trihelix	Sit-miRN3027	Seita.9G177600	*	*
Trihelix	Sit-miRN3027	Seita.9G198400	*	*
Trihelix	Sit-miRN3027	Seita.9G224700	*	*
Trihelix	Sit-miRN3027	Seita.9G278300	*	*
Trihelix	Sit-miRN3027	Seita.9G315900	*	*
Trihelix	Sit-miRN3027	Seita.9G325800	*	*
Trihelix	Sit-miRN3027	Seita.9G328400	*	*
Trihelix	Sit-miRN3027	Seita.9G345900	*	*
Trihelix	Sit-miRN3027	Seita.9G370100	*	*
Trihelix	Sit-miRN3027	Seita.9G384800	*	*
Trihelix	Sit-miRN3027	Seita.9G416900	*	*
Trihelix	Sit-miRN3027	Seita.9G429300	*	*
Trihelix	Sit-miRN3027	Seita.9G438800	*	*
Trihelix	Sit-miRN3027	Seita.9G466900	*	*
Trihelix	Sit-miRN3027	Seita.9G495700	*	*
Trihelix	Sit-miRN3027	Seita.9G498200	*	*
Trihelix	Sit-miRN3027	Seita.9G531100	*	*
Trihelix	Sit-miRN3027	Seita.9G531300	*	*
Trihelix	Sit-miRN3027	Seita.9G532400	*	*
Trihelix	Sit-miRN3027	Seita.9G543800	*	*
Trihelix	Sit-miRN3027	Seita.9G545300	*	*
Trihelix	Sit-miRNovel1	Seita.3G162900	*	*
Trihelix	Sit-miRNovel2	Seita.3G277000	*	*
Trihelix	Sit-miRNovel2	Seita.5G215500	*	*
Trihelix	Sit-miRNovel2	Seita.7G120100	*	*
Trihelix	Sit-miRNovel2	Seita.7G134800	*	*
Trihelix	Sit-miRNovel2	Seita.7G205900	*	*
Trihelix	Sit-miRNovel2	Seita.9G420400	*	*
Trihelix	Sit-miRNovel4	Seita.6G117000	*	*
Trihelix	Sit-miRNovel4	Seita.9G127900	*	*
Trihelix	Sit-miRNovel5	Seita.2G311900	*	*
Trihelix	Sit-miRNovel5	Seita.7G075800	*	*
Trihelix	Sit-miRNovel5	Seita.8G060100	*	*
WRKY	Sit-miR1432	Seita.2G034500	*	*
WRKY	Sit-miR156a	Seita.1G069300	*	*
WRKY	Sit-miR156a	Seita.1G091900	*	*
WRKY	Sit-miR156a	Seita.2G324900	*	*
WRKY	Sit-miR156a	Seita.3G256700	*	*
WRKY	Sit-miR156a	Seita.5G323200	*	*
WRKY	Sit-miR156a	Seita.6G205500	*	*
WRKY	Sit-miR156a	Seita.6G208700	*	*
WRKY	Sit-miR156a	Seita.7G190000	*	*
WRKY	Sit-miR156a	Seita.8G124900	*	*
WRKY	Sit-miR156a	Seita.8G167300	*	*
WRKY	Sit-miR156b	Seita.1G069300	*	*
WRKY	Sit-miR156b	Seita.1G091900	*	*
WRKY	Sit-miR156b	Seita.2G324900	*	*
WRKY	Sit-miR156b	Seita.3G256700	*	*
WRKY	Sit-miR156b	Seita.5G323200	*	*
WRKY	Sit-miR156b	Seita.6G205500	*	*
WRKY	Sit-miR156b	Seita.6G208700	*	*
WRKY	Sit-miR156b	Seita.7G190000	*	*
WRKY	Sit-miR156b	Seita.8G124900	*	*
WRKY	Sit-miR156b	Seita.8G167300	*	*
WRKY	Sit-miR156c	Seita.1G069300	*	*
WRKY	Sit-miR156c	Seita.1G091900	*	*
WRKY	Sit-miR156c	Seita.2G324900	*	*
WRKY	Sit-miR156c	Seita.3G256700	*	*
WRKY	Sit-miR156c	Seita.5G323200	*	*
WRKY	Sit-miR156c	Seita.6G205500	*	*
WRKY	Sit-miR156c	Seita.6G208700	*	*
WRKY	Sit-miR156c	Seita.7G190000	*	*
WRKY	Sit-miR156c	Seita.8G124900	*	*
WRKY	Sit-miR156c	Seita.8G167300	*	*
WRKY	Sit-miR156d	Seita.1G069300	*	*
WRKY	Sit-miR156d	Seita.1G091900	*	*
WRKY	Sit-miR156d	Seita.2G324900	*	*
WRKY	Sit-miR156d	Seita.3G256700	*	*
WRKY	Sit-miR156d	Seita.6G154000	*	*
WRKY	Sit-miR156d	Seita.6G205500	*	*
WRKY	Sit-miR156d	Seita.6G208700	*	*
WRKY	Sit-miR156d	Seita.7G190000	*	*
WRKY	Sit-miR156d	Seita.8G124900	*	*
WRKY	Sit-miR156i	Seita.1G069300	*	*
WRKY	Sit-miR156i	Seita.1G091900	*	*
WRKY	Sit-miR156i	Seita.2G324900	*	*
WRKY	Sit-miR156i	Seita.3G256700	*	*
WRKY	Sit-miR156i	Seita.5G323200	*	*
WRKY	Sit-miR156i	Seita.6G205500	*	*
WRKY	Sit-miR156i	Seita.6G208700	*	*
WRKY	Sit-miR156i	Seita.7G190000	*	*
WRKY	Sit-miR156i	Seita.8G124900	*	*
WRKY	Sit-miR156i	Seita.8G167300	*	*
WRKY	Sit-miR156j	Seita.1G069300	*	*
WRKY	Sit-miR156j	Seita.1G091900	*	*
WRKY	Sit-miR156j	Seita.2G324900	*	*
WRKY	Sit-miR156j	Seita.3G256700	*	*
WRKY	Sit-miR156j	Seita.5G323200	*	*
WRKY	Sit-miR156j	Seita.6G205500	*	*
WRKY	Sit-miR156j	Seita.6G208700	*	*
WRKY	Sit-miR156j	Seita.7G190000	*	*
WRKY	Sit-miR156j	Seita.8G124900	*	*
WRKY	Sit-miR156j	Seita.8G167300	*	*
WRKY	Sit-miR159a	Seita.2G032900	*	*
WRKY	Sit-miR159a	Seita.2G033000	*	*
WRKY	Sit-miR159a	Seita.2G142600	*	*
WRKY	Sit-miR159a	Seita.2G220300	*	*
WRKY	Sit-miR159a	Seita.3G311900	*	*
WRKY	Sit-miR159a	Seita.4G016800	*	*
WRKY	Sit-miR159a	Seita.4G261400	*	*
WRKY	Sit-miR159a	Seita.5G148600	*	*
WRKY	Sit-miR159a	Seita.5G355300	*	*
WRKY	Sit-miR159a	Seita.7G229800	*	*
WRKY	Sit-miR159a	Seita.7G326700	*	*
WRKY	Sit-miR159a	Seita.8G194300	*	*
WRKY	Sit-miR159a	Seita.9G134700	*	*
WRKY	Sit-miR159b	Seita.2G250600	*	*
WRKY	Sit-miR159b	Seita.2G434400	*	*
WRKY	Sit-miR159b	Seita.3G097700	*	*
WRKY	Sit-miR159b	Seita.4G032400	*	*
WRKY	Sit-miR159b	Seita.4G261400	*	*
WRKY	Sit-miR159b	Seita.5G148600	*	*
WRKY	Sit-miR159b	Seita.5G355300	*	*
WRKY	Sit-miR159b	Seita.9G063000	*	*
WRKY	Sit-miR159b	Seita.9G336000	*	*
WRKY	Sit-miR160d	Seita.2G205400	*	*
WRKY	Sit-miR160d	Seita.4G043900	*	*
WRKY	Sit-miR160d	Seita.4G257800	*	*
WRKY	Sit-miR160d	Seita.6G069300	*	*
WRKY	Sit-miR160d	Seita.8G248200	*	*
WRKY	Sit-miR166a	Seita.1G270500	*	*
WRKY	Sit-miR166a	Seita.3G105500	*	*
WRKY	Sit-miR166a	Seita.3G395000	*	*
WRKY	Sit-miR166a	Seita.5G028400	*	*
WRKY	Sit-miR166a	Seita.5G141300	*	*
WRKY	Sit-miR166a	Seita.6G149100	*	*
WRKY	Sit-miR166a	Seita.9G219700	*	*
WRKY	Sit-miR166a	Seita.9G529300	*	*
WRKY	Sit-miR166a	Seita.9G572600	*	*
WRKY	Sit-miR166b	Seita.3G061500	*	*
WRKY	Sit-miR166b	Seita.9G529300	*	*
WRKY	Sit-miR166e	Seita.1G270500	*	*
WRKY	Sit-miR166e	Seita.3G395000	*	*
WRKY	Sit-miR166e	Seita.5G028400	*	*
WRKY	Sit-miR166e	Seita.5G141300	*	*
WRKY	Sit-miR166e	Seita.6G149100	*	*
WRKY	Sit-miR166e	Seita.9G219700	*	*
WRKY	Sit-miR166e	Seita.9G529300	*	*
WRKY	Sit-miR166e	Seita.9G572600	*	*
WRKY	Sit-miR166g	Seita.1G270500	*	*
WRKY	Sit-miR166g	Seita.3G395000	*	*
WRKY	Sit-miR166g	Seita.5G028400	*	*
WRKY	Sit-miR166g	Seita.5G141300	*	*
WRKY	Sit-miR166g	Seita.6G149100	*	*
WRKY	Sit-miR166g	Seita.9G219700	*	*
WRKY	Sit-miR166g	Seita.9G529300	*	*
WRKY	Sit-miR166g	Seita.9G572600	*	*
WRKY	Sit-miR166h	Seita.1G270500	*	*
WRKY	Sit-miR166h	Seita.3G105500	*	*
WRKY	Sit-miR166h	Seita.3G395000	*	*
WRKY	Sit-miR166h	Seita.5G028400	*	*
WRKY	Sit-miR166h	Seita.5G141300	*	*
WRKY	Sit-miR166h	Seita.6G149100	*	*
WRKY	Sit-miR166h	Seita.9G219700	*	*
WRKY	Sit-miR166h	Seita.9G529300	*	*
WRKY	Sit-miR166h	Seita.9G572600	*	*
WRKY	Sit-miR166k	Seita.3G395000	*	*
WRKY	Sit-miR166k	Seita.5G141300	*	*
WRKY	Sit-miR166k	Seita.6G149100	*	*
WRKY	Sit-miR166k	Seita.9G219700	*	*
WRKY	Sit-miR166k	Seita.9G529300	*	*
WRKY	Sit-miR166k	Seita.9G572600	*	*
WRKY	Sit-miR167f	Seita.2G054300	*	*
WRKY	Sit-miR167f	Seita.3G066900	*	*
WRKY	Sit-miR167j	Seita.1G077200	*	*
WRKY	Sit-miR167j	Seita.2G054300	*	*
WRKY	Sit-miR167j	Seita.3G020000	*	*
WRKY	Sit-miR167j	Seita.3G066900	*	*
WRKY	Sit-miR167j	Seita.3G353500	*	*
WRKY	Sit-miR167j	Seita.3G394000	*	*
WRKY	Sit-miR168	Seita.1G378700	*	*
WRKY	Sit-miR168	Seita.3G070600	*	*
WRKY	Sit-miR168	Seita.4G288700	*	*
WRKY	Sit-miR168	Seita.5G261900	*	*
WRKY	Sit-miR168	Seita.5G333700	*	*
WRKY	Sit-miR168	Seita.5G435400	*	*
WRKY	Sit-miR168	Seita.8G051300	*	*
WRKY	Sit-miR168	Seita.J030300	*	*
WRKY	Sit-miR169f	Seita.1G338100	*	*
WRKY	Sit-miR169f	Seita.2G037100	*	*
WRKY	Sit-miR169f	Seita.3G079900	*	*
WRKY	Sit-miR169f	Seita.3G289600	*	*
WRKY	Sit-miR169f	Seita.3G349900	*	*
WRKY	Sit-miR169f	Seita.3G390000	*	*
WRKY	Sit-miR169f	Seita.4G270100	*	*
WRKY	Sit-miR169f	Seita.5G055500	*	*
WRKY	Sit-miR169f	Seita.6G163000	*	*
WRKY	Sit-miR169f	Seita.9G010300	*	*
WRKY	Sit-miR169f	Seita.9G129400	*	*
WRKY	Sit-miR169f	Seita.9G155700	*	*
WRKY	Sit-miR171c	Seita.1G262900	*	*
WRKY	Sit-miR171c	Seita.4G003600	*	*
WRKY	Sit-miR171c	Seita.8G032500	*	*
WRKY	Sit-miR171c	Seita.9G105100	*	*
WRKY	Sit-miR171c	Seita.9G182000	*	*
WRKY	Sit-miR171d	Seita.1G262900	*	*
WRKY	Sit-miR171d	Seita.4G003600	*	*
WRKY	Sit-miR171d	Seita.8G032500	*	*
WRKY	Sit-miR171d	Seita.9G105100	*	*
WRKY	Sit-miR171d	Seita.9G182000	*	*
WRKY	Sit-miR171g	Seita.1G262900	*	*
WRKY	Sit-miR171g	Seita.1G367500	*	*
WRKY	Sit-miR171g	Seita.1G376600	*	*
WRKY	Sit-miR171g	Seita.4G003600	*	*
WRKY	Sit-miR171g	Seita.5G018900	*	*
WRKY	Sit-miR171g	Seita.6G181200	*	*
WRKY	Sit-miR171g	Seita.7G241300	*	*
WRKY	Sit-miR171g	Seita.9G114600	*	*
WRKY	Sit-miR171g	Seita.9G138700	*	*
WRKY	Sit-miR171g	Seita.9G182000	*	*
WRKY	Sit-miR171h	Seita.5G287500	*	*
WRKY	Sit-miR171h	Seita.9G455500	*	*
WRKY	Sit-miR2118b	Seita.1G008600	*	*
WRKY	Sit-miR2118b	Seita.3G367700	*	*
WRKY	Sit-miR2118b	Seita.4G213000	*	*
WRKY	Sit-miR2118b	Seita.5G103000	*	*
WRKY	Sit-miR2118b	Seita.5G215700	*	*
WRKY	Sit-miR2118b	Seita.6G092100	*	*
WRKY	Sit-miR2118b	Seita.6G092200	*	*
WRKY	Sit-miR2118b	Seita.7G063500	*	*
WRKY	Sit-miR2118b	Seita.7G102600	*	*
WRKY	Sit-miR394	Seita.1G002700	*	*
WRKY	Sit-miR394	Seita.1G221900	*	*
WRKY	Sit-miR394	Seita.1G241400	*	*
WRKY	Sit-miR394	Seita.2G328500	*	*
WRKY	Sit-miR394	Seita.3G145700	*	*
WRKY	Sit-miR394	Seita.7G237200	*	*
WRKY	Sit-miR394	Seita.7G282700	*	*
WRKY	Sit-miR394	Seita.8G061200	*	*
WRKY	Sit-miR394	Seita.8G163700	*	*
WRKY	Sit-miR394	Seita.9G088300	*	*
WRKY	Sit-miR394	Seita.9G508500	*	*
WRKY	Sit-miR395g	Seita.4G185000	*	*
WRKY	Sit-miR395g	Seita.4G251800	*	*
WRKY	Sit-miR395g	Seita.7G303200	*	*
WRKY	Sit-miR395g	Seita.9G096900	*	*
WRKY	Sit-miR395g	Seita.9G158600	*	*
WRKY	Sit-miR395g	Seita.9G506200	*	*
WRKY	Sit-miR395g	Seita.9G506300	*	*
WRKY	Sit-miR395g	Seita.9G517300	*	*
WRKY	Sit-miR395h	Seita.4G185000	*	*
WRKY	Sit-miR395h	Seita.4G251800	*	*
WRKY	Sit-miR395h	Seita.9G096900	*	*
WRKY	Sit-miR395h	Seita.9G158600	*	*
WRKY	Sit-miR395h	Seita.9G506200	*	*
WRKY	Sit-miR395h	Seita.9G506300	*	*
WRKY	Sit-miR395h	Seita.9G517300	*	*
WRKY	Sit-miR395i	Seita.4G185000	*	*
WRKY	Sit-miR395i	Seita.4G251800	*	*
WRKY	Sit-miR395i	Seita.9G096900	*	*
WRKY	Sit-miR395i	Seita.9G158600	*	*
WRKY	Sit-miR395i	Seita.9G506200	*	*
WRKY	Sit-miR395i	Seita.9G506300	*	*
WRKY	Sit-miR395i	Seita.9G517300	*	*
WRKY	Sit-miR396d	Seita.1G197600	*	*
WRKY	Sit-miR396d	Seita.1G280400	*	*
WRKY	Sit-miR396d	Seita.1G287100	*	*
WRKY	Sit-miR396d	Seita.1G355800	*	*
WRKY	Sit-miR396d	Seita.2G020200	*	*
WRKY	Sit-miR396d	Seita.2G358800	*	*
WRKY	Sit-miR396d	Seita.2G406800	*	*
WRKY	Sit-miR396d	Seita.2G425200	*	*
WRKY	Sit-miR396d	Seita.3G032000	*	*
WRKY	Sit-miR396d	Seita.3G195600	*	*
WRKY	Sit-miR396d	Seita.4G012400	*	*
WRKY	Sit-miR396d	Seita.4G253200	*	*
WRKY	Sit-miR396d	Seita.6G049500	*	*
WRKY	Sit-miR396d	Seita.6G164600	*	*
WRKY	Sit-miR396d	Seita.6G200000	*	*
WRKY	Sit-miR396d	Seita.6G200200	*	*
WRKY	Sit-miR396d	Seita.6G200300	*	*
WRKY	Sit-miR396d	Seita.6G203000	*	*
WRKY	Sit-miR396d	Seita.8G149500	*	*
WRKY	Sit-miR396d	Seita.9G107700	*	*
WRKY	Sit-miR396d	Seita.9G141900	*	*
WRKY	Sit-miR396d	Seita.9G183800	*	*
WRKY	Sit-miR3979	Seita.1G279900	*	*
WRKY	Sit-miR3979	Seita.1G288500	*	*
WRKY	Sit-miR3979	Seita.1G294400	*	*
WRKY	Sit-miR3979	Seita.1G317400	*	*
WRKY	Sit-miR3979	Seita.2G181300	*	*
WRKY	Sit-miR3979	Seita.2G390600	*	*
WRKY	Sit-miR3979	Seita.5G440500	*	*
WRKY	Sit-miR3979	Seita.6G056400	*	*
WRKY	Sit-miR5179	Seita.4G277600	*	*
WRKY	Sit-miR528	Seita.1G203100	*	*
WRKY	Sit-miR528	Seita.2G061000	*	*
WRKY	Sit-miR528	Seita.2G359800	*	*
WRKY	Sit-miR528	Seita.4G041100	*	*
WRKY	Sit-miR528	Seita.4G236400	*	*
WRKY	Sit-miR528	Seita.5G014100	*	*
WRKY	Sit-miR528	Seita.5G079200	*	*
WRKY	Sit-miR528	Seita.5G145100	*	*
WRKY	Sit-miR528	Seita.5G152600	*	*
WRKY	Sit-miR528	Seita.5G378200	*	*
WRKY	Sit-miR528	Seita.5G416300	*	*
WRKY	Sit-miR528	Seita.6G088800	*	*
WRKY	Sit-miR528	Seita.6G096400	*	*
WRKY	Sit-miR528	Seita.6G251600	*	*
WRKY	Sit-miR528	Seita.9G009600	*	*
WRKY	Sit-miR528	Seita.9G045000	*	*
WRKY	Sit-miR528	Seita.9G120800	*	*
WRKY	Sit-miR528	Seita.9G554500	*	*
WRKY	Sit-miR529b	Seita.1G069300	*	*
WRKY	Sit-miR529b	Seita.1G091900	*	*
WRKY	Sit-miR529b	Seita.1G160300	*	*
WRKY	Sit-miR529b	Seita.1G189100	*	*
WRKY	Sit-miR529b	Seita.2G324900	*	*
WRKY	Sit-miR529b	Seita.6G205500	*	*
WRKY	Sit-miR529b	Seita.7G051800	*	*
WRKY	Sit-miR529b	Seita.7G190000	*	*
WRKY	Sit-miR529b	Seita.8G124900	*	*
WRKY	Sit-miR529b	Seita.9G053500	*	*
WRKY	Sit-miR535	Seita.1G018200	*	*
WRKY	Sit-miR535	Seita.2G444100	*	*
WRKY	Sit-miR535	Seita.3G324600	*	*
WRKY	Sit-miR535	Seita.4G097300	*	*
WRKY	Sit-miR535	Seita.7G191700	*	*
WRKY	Sit-miR5568	Seita.1G014600	*	*
WRKY	Sit-miR5568	Seita.1G128600	*	*
WRKY	Sit-miR5568	Seita.1G193400	*	*
WRKY	Sit-miR5568	Seita.1G197900	*	*
WRKY	Sit-miR5568	Seita.1G288200	*	*
WRKY	Sit-miR5568	Seita.2G050000	*	*
WRKY	Sit-miR5568	Seita.2G294600	*	*
WRKY	Sit-miR5568	Seita.2G326900	*	*
WRKY	Sit-miR5568	Seita.2G356400	*	*
WRKY	Sit-miR5568	Seita.2G371300	*	*
WRKY	Sit-miR5568	Seita.2G376100	*	*
WRKY	Sit-miR5568	Seita.3G120600	*	*
WRKY	Sit-miR5568	Seita.3G223600	*	*
WRKY	Sit-miR5568	Seita.3G249100	*	*
WRKY	Sit-miR5568	Seita.3G408500	*	*
WRKY	Sit-miR5568	Seita.4G072100	*	*
WRKY	Sit-miR5568	Seita.4G109400	*	*
WRKY	Sit-miR5568	Seita.4G266600	*	*
WRKY	Sit-miR5568	Seita.4G283800	*	*
WRKY	Sit-miR5568	Seita.5G128400	*	*
WRKY	Sit-miR5568	Seita.5G133700	*	*
WRKY	Sit-miR5568	Seita.5G212100	*	*
WRKY	Sit-miR5568	Seita.5G227800	*	*
WRKY	Sit-miR5568	Seita.5G244800	*	*
WRKY	Sit-miR5568	Seita.5G338500	*	*
WRKY	Sit-miR5568	Seita.5G434100	*	*
WRKY	Sit-miR5568	Seita.6G233700	*	*
WRKY	Sit-miR5568	Seita.7G083400	*	*
WRKY	Sit-miR5568	Seita.7G317000	*	*
WRKY	Sit-miR5568	Seita.9G109200	*	*
WRKY	Sit-miR5568	Seita.9G180300	*	*
WRKY	Sit-miR5568	Seita.9G401400	*	*
WRKY	Sit-miR5568	Seita.9G488100	*	*
WRKY	Sit-miR5568	Seita.9G551100	*	*
WRKY	Sit-miRN2213	Seita.8G233700	*	*
WRKY	Sit-miRN2306	Seita.1G172300	*	*
WRKY	Sit-miRN2306	Seita.2G082900	*	*
WRKY	Sit-miRN2306	Seita.8G027100	*	*
WRKY	Sit-miRN2531	Seita.1G057700	*	*
WRKY	Sit-miRN2548	Seita.1G038400	*	*
WRKY	Sit-miRN2548	Seita.1G055900	*	*
WRKY	Sit-miRN2548	Seita.1G165500	*	*
WRKY	Sit-miRN2548	Seita.1G166300	*	*
WRKY	Sit-miRN2548	Seita.1G177900	*	*
WRKY	Sit-miRN2548	Seita.1G192900	*	*
WRKY	Sit-miRN2548	Seita.1G196900	*	*
WRKY	Sit-miRN2548	Seita.1G198300	*	*
WRKY	Sit-miRN2548	Seita.1G206400	*	*
WRKY	Sit-miRN2548	Seita.1G278900	*	*
WRKY	Sit-miRN2548	Seita.1G288200	*	*
WRKY	Sit-miRN2548	Seita.1G310800	*	*
WRKY	Sit-miRN2548	Seita.1G330100	*	*
WRKY	Sit-miRN2548	Seita.2G088300	*	*
WRKY	Sit-miRN2548	Seita.2G108400	*	*
WRKY	Sit-miRN2548	Seita.2G122900	*	*
WRKY	Sit-miRN2548	Seita.2G130500	*	*
WRKY	Sit-miRN2548	Seita.2G153800	*	*
WRKY	Sit-miRN2548	Seita.2G222200	*	*
WRKY	Sit-miRN2548	Seita.2G227500	*	*
WRKY	Sit-miRN2548	Seita.2G262400	*	*
WRKY	Sit-miRN2548	Seita.2G286800	*	*
WRKY	Sit-miRN2548	Seita.2G326900	*	*
WRKY	Sit-miRN2548	Seita.2G332800	*	*
WRKY	Sit-miRN2548	Seita.2G336100	*	*
WRKY	Sit-miRN2548	Seita.2G413200	*	*
WRKY	Sit-miRN2548	Seita.2G433900	*	*
WRKY	Sit-miRN2548	Seita.3G072700	*	*
WRKY	Sit-miRN2548	Seita.3G116800	*	*
WRKY	Sit-miRN2548	Seita.3G125800	*	*
WRKY	Sit-miRN2548	Seita.3G147300	*	*
WRKY	Sit-miRN2548	Seita.3G179700	*	*
WRKY	Sit-miRN2548	Seita.3G292100	*	*
WRKY	Sit-miRN2548	Seita.3G334900	*	*
WRKY	Sit-miRN2548	Seita.4G018000	*	*
WRKY	Sit-miRN2548	Seita.4G112200	*	*
WRKY	Sit-miRN2548	Seita.4G118700	*	*
WRKY	Sit-miRN2548	Seita.4G137000	*	*
WRKY	Sit-miRN2548	Seita.4G142800	*	*
WRKY	Sit-miRN2548	Seita.4G144800	*	*
WRKY	Sit-miRN2548	Seita.4G229100	*	*
WRKY	Sit-miRN2548	Seita.4G265400	*	*
WRKY	Sit-miRN2548	Seita.5G022900	*	*
WRKY	Sit-miRN2548	Seita.5G029800	*	*
WRKY	Sit-miRN2548	Seita.5G109100	*	*
WRKY	Sit-miRN2548	Seita.5G123000	*	*
WRKY	Sit-miRN2548	Seita.5G219700	*	*
WRKY	Sit-miRN2548	Seita.5G221500	*	*
WRKY	Sit-miRN2548	Seita.5G227800	*	*
WRKY	Sit-miRN2548	Seita.5G228000	*	*
WRKY	Sit-miRN2548	Seita.5G244800	*	*
WRKY	Sit-miRN2548	Seita.5G378000	*	*
WRKY	Sit-miRN2548	Seita.5G462800	*	*
WRKY	Sit-miRN2548	Seita.6G089400	*	*
WRKY	Sit-miRN2548	Seita.6G120800	*	*
WRKY	Sit-miRN2548	Seita.6G161200	*	*
WRKY	Sit-miRN2548	Seita.6G165900	*	*
WRKY	Sit-miRN2548	Seita.6G240900	*	*
WRKY	Sit-miRN2548	Seita.7G021800	*	*
WRKY	Sit-miRN2548	Seita.7G023000	*	*
WRKY	Sit-miRN2548	Seita.7G066200	*	*
WRKY	Sit-miRN2548	Seita.7G170100	*	*
WRKY	Sit-miRN2548	Seita.7G173900	*	*
WRKY	Sit-miRN2548	Seita.7G194000	*	*
WRKY	Sit-miRN2548	Seita.7G217500	*	*
WRKY	Sit-miRN2548	Seita.7G252500	*	*
WRKY	Sit-miRN2548	Seita.7G278300	*	*
WRKY	Sit-miRN2548	Seita.7G282900	*	*
WRKY	Sit-miRN2548	Seita.8G054800	*	*
WRKY	Sit-miRN2548	Seita.8G064900	*	*
WRKY	Sit-miRN2548	Seita.8G070700	*	*
WRKY	Sit-miRN2548	Seita.8G087500	*	*
WRKY	Sit-miRN2548	Seita.8G089800	*	*
WRKY	Sit-miRN2548	Seita.8G138300	*	*
WRKY	Sit-miRN2548	Seita.8G214700	*	*
WRKY	Sit-miRN2548	Seita.8G249400	*	*
WRKY	Sit-miRN2548	Seita.9G208600	*	*
WRKY	Sit-miRN2548	Seita.9G273500	*	*
WRKY	Sit-miRN2548	Seita.9G276400	*	*
WRKY	Sit-miRN2548	Seita.9G329000	*	*
WRKY	Sit-miRN2548	Seita.9G340900	*	*
WRKY	Sit-miRN2548	Seita.9G388900	*	*
WRKY	Sit-miRN2548	Seita.9G410700	*	*
WRKY	Sit-miRN2548	Seita.9G422300	*	*
WRKY	Sit-miRN2548	Seita.9G429300	*	*
WRKY	Sit-miRN2548	Seita.9G484300	*	*
WRKY	Sit-miRN2548	Seita.9G503400	*	*
WRKY	Sit-miRN3021	Seita.1G055900	*	*
WRKY	Sit-miRN3021	Seita.1G177900	*	*
WRKY	Sit-miRN3021	Seita.1G198300	*	*
WRKY	Sit-miRN3021	Seita.1G288200	*	*
WRKY	Sit-miRN3021	Seita.1G336500	*	*
WRKY	Sit-miRN3021	Seita.2G262400	*	*
WRKY	Sit-miRN3021	Seita.2G326900	*	*
WRKY	Sit-miRN3021	Seita.3G317800	*	*
WRKY	Sit-miRN3021	Seita.3G408500	*	*
WRKY	Sit-miRN3021	Seita.5G050600	*	*
WRKY	Sit-miRN3021	Seita.5G133700	*	*
WRKY	Sit-miRN3021	Seita.5G227800	*	*
WRKY	Sit-miRN3021	Seita.5G244800	*	*
WRKY	Sit-miRN3021	Seita.7G066200	*	*
WRKY	Sit-miRN3021	Seita.7G170100	*	*
WRKY	Sit-miRN3021	Seita.7G278300	*	*
WRKY	Sit-miRN3021	Seita.7G317000	*	*
WRKY	Sit-miRN3021	Seita.8G041000	*	*
WRKY	Sit-miRN3021	Seita.8G139200	*	*
WRKY	Sit-miRN3021	Seita.8G217700	*	*
WRKY	Sit-miRN3021	Seita.9G109200	*	*
WRKY	Sit-miRN3021	Seita.9G149900	*	*
WRKY	Sit-miRN3021	Seita.9G276400	*	*
WRKY	Sit-miRN3021	Seita.9G503400	*	*
WRKY	Sit-miRN3023a	Seita.1G000500	*	*
WRKY	Sit-miRN3023a	Seita.1G038400	*	*
WRKY	Sit-miRN3023a	Seita.1G055900	*	*
WRKY	Sit-miRN3023a	Seita.1G177900	*	*
WRKY	Sit-miRN3023a	Seita.1G192900	*	*
WRKY	Sit-miRN3023a	Seita.1G197900	*	*
WRKY	Sit-miRN3023a	Seita.1G214100	*	*
WRKY	Sit-miRN3023a	Seita.1G250400	*	*
WRKY	Sit-miRN3023a	Seita.1G288200	*	*
WRKY	Sit-miRN3023a	Seita.1G330100	*	*
WRKY	Sit-miRN3023a	Seita.1G367300	*	*
WRKY	Sit-miRN3023a	Seita.2G122900	*	*
WRKY	Sit-miRN3023a	Seita.2G130600	*	*
WRKY	Sit-miRN3023a	Seita.2G227500	*	*
WRKY	Sit-miRN3023a	Seita.2G262400	*	*
WRKY	Sit-miRN3023a	Seita.2G368800	*	*
WRKY	Sit-miRN3023a	Seita.2G413200	*	*
WRKY	Sit-miRN3023a	Seita.3G001200	*	*
WRKY	Sit-miRN3023a	Seita.3G072700	*	*
WRKY	Sit-miRN3023a	Seita.3G125800	*	*
WRKY	Sit-miRN3023a	Seita.3G179700	*	*
WRKY	Sit-miRN3023a	Seita.3G208000	*	*
WRKY	Sit-miRN3023a	Seita.3G251700	*	*
WRKY	Sit-miRN3023a	Seita.3G292100	*	*
WRKY	Sit-miRN3023a	Seita.3G296900	*	*
WRKY	Sit-miRN3023a	Seita.3G334000	*	*
WRKY	Sit-miRN3023a	Seita.3G362100	*	*
WRKY	Sit-miRN3023a	Seita.3G367700	*	*
WRKY	Sit-miRN3023a	Seita.4G112200	*	*
WRKY	Sit-miRN3023a	Seita.4G142800	*	*
WRKY	Sit-miRN3023a	Seita.4G157000	*	*
WRKY	Sit-miRN3023a	Seita.4G291600	*	*
WRKY	Sit-miRN3023a	Seita.5G022900	*	*
WRKY	Sit-miRN3023a	Seita.5G029800	*	*
WRKY	Sit-miRN3023a	Seita.5G050600	*	*
WRKY	Sit-miRN3023a	Seita.5G054500	*	*
WRKY	Sit-miRN3023a	Seita.5G123000	*	*
WRKY	Sit-miRN3023a	Seita.5G129600	*	*
WRKY	Sit-miRN3023a	Seita.5G239200	*	*
WRKY	Sit-miRN3023a	Seita.5G349200	*	*
WRKY	Sit-miRN3023a	Seita.6G145100	*	*
WRKY	Sit-miRN3023a	Seita.6G161200	*	*
WRKY	Sit-miRN3023a	Seita.6G165900	*	*
WRKY	Sit-miRN3023a	Seita.6G247100	*	*
WRKY	Sit-miRN3023a	Seita.7G111600	*	*
WRKY	Sit-miRN3023a	Seita.7G170100	*	*
WRKY	Sit-miRN3023a	Seita.7G177000	*	*
WRKY	Sit-miRN3023a	Seita.7G194000	*	*
WRKY	Sit-miRN3023a	Seita.7G219600	*	*
WRKY	Sit-miRN3023a	Seita.7G285000	*	*
WRKY	Sit-miRN3023a	Seita.7G306200	*	*
WRKY	Sit-miRN3023a	Seita.7G317000	*	*
WRKY	Sit-miRN3023a	Seita.8G081900	*	*
WRKY	Sit-miRN3023a	Seita.8G089800	*	*
WRKY	Sit-miRN3023a	Seita.8G094900	*	*
WRKY	Sit-miRN3023a	Seita.8G150300	*	*
WRKY	Sit-miRN3023a	Seita.8G214700	*	*
WRKY	Sit-miRN3023a	Seita.8G249400	*	*
WRKY	Sit-miRN3023a	Seita.9G273500	*	*
WRKY	Sit-miRN3023a	Seita.9G329000	*	*
WRKY	Sit-miRN3023a	Seita.9G374700	*	*
WRKY	Sit-miRN3023a	Seita.9G401400	*	*
WRKY	Sit-miRN3023a	Seita.9G410700	*	*
WRKY	Sit-miRN3023a	Seita.9G484300	*	*
WRKY	Sit-miRN3023a	Seita.9G503400	*	*
WRKY	Sit-miRN3026b	Seita.1G001800	*	*
WRKY	Sit-miRN3026b	Seita.1G023400	*	*
WRKY	Sit-miRN3026b	Seita.1G034600	*	*
WRKY	Sit-miRN3026b	Seita.1G035800	*	*
WRKY	Sit-miRN3026b	Seita.1G052100	*	*
WRKY	Sit-miRN3026b	Seita.1G081500	*	*
WRKY	Sit-miRN3026b	Seita.1G085900	*	*
WRKY	Sit-miRN3026b	Seita.1G090500	*	*
WRKY	Sit-miRN3026b	Seita.1G113600	*	*
WRKY	Sit-miRN3026b	Seita.1G127500	*	*
WRKY	Sit-miRN3026b	Seita.1G157000	*	*
WRKY	Sit-miRN3026b	Seita.1G172800	*	*
WRKY	Sit-miRN3026b	Seita.1G188100	*	*
WRKY	Sit-miRN3026b	Seita.1G211100	*	*
WRKY	Sit-miRN3026b	Seita.1G214100	*	*
WRKY	Sit-miRN3026b	Seita.1G230300	*	*
WRKY	Sit-miRN3026b	Seita.1G278500	*	*
WRKY	Sit-miRN3026b	Seita.1G303500	*	*
WRKY	Sit-miRN3026b	Seita.1G325800	*	*
WRKY	Sit-miRN3026b	Seita.2G040400	*	*
WRKY	Sit-miRN3026b	Seita.2G096700	*	*
WRKY	Sit-miRN3026b	Seita.2G115300	*	*
WRKY	Sit-miRN3026b	Seita.2G136800	*	*
WRKY	Sit-miRN3026b	Seita.2G147000	*	*
WRKY	Sit-miRN3026b	Seita.2G193300	*	*
WRKY	Sit-miRN3026b	Seita.2G195400	*	*
WRKY	Sit-miRN3026b	Seita.2G203300	*	*
WRKY	Sit-miRN3026b	Seita.2G214100	*	*
WRKY	Sit-miRN3026b	Seita.2G216600	*	*
WRKY	Sit-miRN3026b	Seita.2G220300	*	*
WRKY	Sit-miRN3026b	Seita.2G220600	*	*
WRKY	Sit-miRN3026b	Seita.2G277500	*	*
WRKY	Sit-miRN3026b	Seita.2G277800	*	*
WRKY	Sit-miRN3026b	Seita.2G282300	*	*
WRKY	Sit-miRN3026b	Seita.2G286300	*	*
WRKY	Sit-miRN3026b	Seita.2G287700	*	*
WRKY	Sit-miRN3026b	Seita.2G342300	*	*
WRKY	Sit-miRN3026b	Seita.2G371300	*	*
WRKY	Sit-miRN3026b	Seita.2G386400	*	*
WRKY	Sit-miRN3026b	Seita.2G422400	*	*
WRKY	Sit-miRN3026b	Seita.2G425700	*	*
WRKY	Sit-miRN3026b	Seita.3G002400	*	*
WRKY	Sit-miRN3026b	Seita.3G006300	*	*
WRKY	Sit-miRN3026b	Seita.3G040600	*	*
WRKY	Sit-miRN3026b	Seita.3G040700	*	*
WRKY	Sit-miRN3026b	Seita.3G043800	*	*
WRKY	Sit-miRN3026b	Seita.3G048300	*	*
WRKY	Sit-miRN3026b	Seita.3G059100	*	*
WRKY	Sit-miRN3026b	Seita.3G060700	*	*
WRKY	Sit-miRN3026b	Seita.3G128500	*	*
WRKY	Sit-miRN3026b	Seita.3G132500	*	*
WRKY	Sit-miRN3026b	Seita.3G133600	*	*
WRKY	Sit-miRN3026b	Seita.3G174000	*	*
WRKY	Sit-miRN3026b	Seita.3G193300	*	*
WRKY	Sit-miRN3026b	Seita.3G231300	*	*
WRKY	Sit-miRN3026b	Seita.3G252600	*	*
WRKY	Sit-miRN3026b	Seita.3G270200	*	*
WRKY	Sit-miRN3026b	Seita.3G289200	*	*
WRKY	Sit-miRN3026b	Seita.3G293300	*	*
WRKY	Sit-miRN3026b	Seita.3G296900	*	*
WRKY	Sit-miRN3026b	Seita.3G330000	*	*
WRKY	Sit-miRN3026b	Seita.3G392600	*	*
WRKY	Sit-miRN3026b	Seita.3G405100	*	*
WRKY	Sit-miRN3026b	Seita.3G407000	*	*
WRKY	Sit-miRN3026b	Seita.4G000400	*	*
WRKY	Sit-miRN3026b	Seita.4G026100	*	*
WRKY	Sit-miRN3026b	Seita.4G059100	*	*
WRKY	Sit-miRN3026b	Seita.4G077600	*	*
WRKY	Sit-miRN3026b	Seita.4G096400	*	*
WRKY	Sit-miRN3026b	Seita.4G098300	*	*
WRKY	Sit-miRN3026b	Seita.4G130400	*	*
WRKY	Sit-miRN3026b	Seita.4G140000	*	*
WRKY	Sit-miRN3026b	Seita.4G158600	*	*
WRKY	Sit-miRN3026b	Seita.4G163100	*	*
WRKY	Sit-miRN3026b	Seita.4G163400	*	*
WRKY	Sit-miRN3026b	Seita.4G168500	*	*
WRKY	Sit-miRN3026b	Seita.4G183100	*	*
WRKY	Sit-miRN3026b	Seita.4G204600	*	*
WRKY	Sit-miRN3026b	Seita.4G205000	*	*
WRKY	Sit-miRN3026b	Seita.4G205500	*	*
WRKY	Sit-miRN3026b	Seita.4G238900	*	*
WRKY	Sit-miRN3026b	Seita.4G245700	*	*
WRKY	Sit-miRN3026b	Seita.4G279700	*	*
WRKY	Sit-miRN3026b	Seita.4G292100	*	*
WRKY	Sit-miRN3026b	Seita.5G013000	*	*
WRKY	Sit-miRN3026b	Seita.5G013900	*	*
WRKY	Sit-miRN3026b	Seita.5G025300	*	*
WRKY	Sit-miRN3026b	Seita.5G026400	*	*
WRKY	Sit-miRN3026b	Seita.5G027400	*	*
WRKY	Sit-miRN3026b	Seita.5G056000	*	*
WRKY	Sit-miRN3026b	Seita.5G094800	*	*
WRKY	Sit-miRN3026b	Seita.5G098500	*	*
WRKY	Sit-miRN3026b	Seita.5G106100	*	*
WRKY	Sit-miRN3026b	Seita.5G143900	*	*
WRKY	Sit-miRN3026b	Seita.5G150800	*	*
WRKY	Sit-miRN3026b	Seita.5G163700	*	*
WRKY	Sit-miRN3026b	Seita.5G170600	*	*
WRKY	Sit-miRN3026b	Seita.5G185100	*	*
WRKY	Sit-miRN3026b	Seita.5G197200	*	*
WRKY	Sit-miRN3026b	Seita.5G282500	*	*
WRKY	Sit-miRN3026b	Seita.5G299100	*	*
WRKY	Sit-miRN3026b	Seita.5G326200	*	*
WRKY	Sit-miRN3026b	Seita.5G331500	*	*
WRKY	Sit-miRN3026b	Seita.5G334600	*	*
WRKY	Sit-miRN3026b	Seita.5G343700	*	*
WRKY	Sit-miRN3026b	Seita.5G344100	*	*
WRKY	Sit-miRN3026b	Seita.5G353700	*	*
WRKY	Sit-miRN3026b	Seita.5G355500	*	*
WRKY	Sit-miRN3026b	Seita.5G383400	*	*
WRKY	Sit-miRN3026b	Seita.5G387700	*	*
WRKY	Sit-miRN3026b	Seita.5G394300	*	*
WRKY	Sit-miRN3026b	Seita.5G399300	*	*
WRKY	Sit-miRN3026b	Seita.5G400000	*	*
WRKY	Sit-miRN3026b	Seita.5G404000	*	*
WRKY	Sit-miRN3026b	Seita.5G426600	*	*
WRKY	Sit-miRN3026b	Seita.5G437500	*	*
WRKY	Sit-miRN3026b	Seita.5G438700	*	*
WRKY	Sit-miRN3026b	Seita.5G449900	*	*
WRKY	Sit-miRN3026b	Seita.6G108400	*	*
WRKY	Sit-miRN3026b	Seita.6G142200	*	*
WRKY	Sit-miRN3026b	Seita.6G142600	*	*
WRKY	Sit-miRN3026b	Seita.6G178000	*	*
WRKY	Sit-miRN3026b	Seita.6G223800	*	*
WRKY	Sit-miRN3026b	Seita.6G245600	*	*
WRKY	Sit-miRN3026b	Seita.6G253500	*	*
WRKY	Sit-miRN3026b	Seita.7G084700	*	*
WRKY	Sit-miRN3026b	Seita.7G092900	*	*
WRKY	Sit-miRN3026b	Seita.7G095100	*	*
WRKY	Sit-miRN3026b	Seita.7G102500	*	*
WRKY	Sit-miRN3026b	Seita.7G133800	*	*
WRKY	Sit-miRN3026b	Seita.7G138900	*	*
WRKY	Sit-miRN3026b	Seita.7G156200	*	*
WRKY	Sit-miRN3026b	Seita.7G172300	*	*
WRKY	Sit-miRN3026b	Seita.7G184800	*	*
WRKY	Sit-miRN3026b	Seita.7G196500	*	*
WRKY	Sit-miRN3026b	Seita.7G205300	*	*
WRKY	Sit-miRN3026b	Seita.7G211000	*	*
WRKY	Sit-miRN3026b	Seita.7G222600	*	*
WRKY	Sit-miRN3026b	Seita.7G283500	*	*
WRKY	Sit-miRN3026b	Seita.7G297500	*	*
WRKY	Sit-miRN3026b	Seita.8G051300	*	*
WRKY	Sit-miRN3026b	Seita.8G111900	*	*
WRKY	Sit-miRN3026b	Seita.8G134000	*	*
WRKY	Sit-miRN3026b	Seita.8G195300	*	*
WRKY	Sit-miRN3026b	Seita.8G199700	*	*
WRKY	Sit-miRN3026b	Seita.8G236700	*	*
WRKY	Sit-miRN3026b	Seita.9G007700	*	*
WRKY	Sit-miRN3026b	Seita.9G023300	*	*
WRKY	Sit-miRN3026b	Seita.9G029500	*	*
WRKY	Sit-miRN3026b	Seita.9G035800	*	*
WRKY	Sit-miRN3026b	Seita.9G052400	*	*
WRKY	Sit-miRN3026b	Seita.9G076400	*	*
WRKY	Sit-miRN3026b	Seita.9G108900	*	*
WRKY	Sit-miRN3026b	Seita.9G109500	*	*
WRKY	Sit-miRN3026b	Seita.9G115500	*	*
WRKY	Sit-miRN3026b	Seita.9G123000	*	*
WRKY	Sit-miRN3026b	Seita.9G125300	*	*
WRKY	Sit-miRN3026b	Seita.9G146300	*	*
WRKY	Sit-miRN3026b	Seita.9G161400	*	*
WRKY	Sit-miRN3026b	Seita.9G238300	*	*
WRKY	Sit-miRN3026b	Seita.9G238800	*	*
WRKY	Sit-miRN3026b	Seita.9G307400	*	*
WRKY	Sit-miRN3026b	Seita.9G325800	*	*
WRKY	Sit-miRN3026b	Seita.9G345900	*	*
WRKY	Sit-miRN3026b	Seita.9G352900	*	*
WRKY	Sit-miRN3026b	Seita.9G384800	*	*
WRKY	Sit-miRN3026b	Seita.9G416900	*	*
WRKY	Sit-miRN3026b	Seita.9G425300	*	*
WRKY	Sit-miRN3026b	Seita.9G429300	*	*
WRKY	Sit-miRN3026b	Seita.9G429400	*	*
WRKY	Sit-miRN3026b	Seita.9G466900	*	*
WRKY	Sit-miRN3026b	Seita.9G495700	*	*
WRKY	Sit-miRN3026b	Seita.9G498200	*	*
WRKY	Sit-miRN3026b	Seita.9G520000	*	*
WRKY	Sit-miRN3026b	Seita.9G543800	*	*
WRKY	Sit-miRN3026b	Seita.9G549200	*	*
WRKY	Sit-miRN3026b	Seita.J025100	*	*
WRKY	Sit-miRN3026b	Seita.J031400	*	*
WRKY	Sit-miRNovel1	Seita.6G233700	*	*
WRKY	Sit-miRNovel3	Seita.1G033800	*	*
WRKY	Sit-miRNovel3	Seita.2G259300	*	*
WRKY	Sit-miRNovel3	Seita.2G307300	*	*
WRKY	Sit-miRNovel3	Seita.5G179000	*	*
WRKY	Sit-miRNovel3	Seita.5G239200	*	*
WRKY	Sit-miRNovel3	Seita.9G420000	*	*
bZIP	Sit-miR156a	Seita.1G069300	*	*
bZIP	Sit-miR156a	Seita.1G091900	*	*
bZIP	Sit-miR156a	Seita.2G266500	*	*
bZIP	Sit-miR156a	Seita.2G324900	*	*
bZIP	Sit-miR156a	Seita.2G325000	*	*
bZIP	Sit-miR156a	Seita.4G270400	*	*
bZIP	Sit-miR156a	Seita.5G419200	*	*
bZIP	Sit-miR156a	Seita.5G432500	*	*
bZIP	Sit-miR156a	Seita.6G208700	*	*
bZIP	Sit-miR156a	Seita.6G223300	*	*
bZIP	Sit-miR156b	Seita.1G069300	*	*
bZIP	Sit-miR156b	Seita.1G091900	*	*
bZIP	Sit-miR156b	Seita.2G266500	*	*
bZIP	Sit-miR156b	Seita.2G324900	*	*
bZIP	Sit-miR156b	Seita.2G325000	*	*
bZIP	Sit-miR156b	Seita.4G270400	*	*
bZIP	Sit-miR156b	Seita.5G419200	*	*
bZIP	Sit-miR156b	Seita.5G432500	*	*
bZIP	Sit-miR156b	Seita.6G208700	*	*
bZIP	Sit-miR156b	Seita.6G223300	*	*
bZIP	Sit-miR156d	Seita.1G069300	*	*
bZIP	Sit-miR156d	Seita.1G091900	*	*
bZIP	Sit-miR156d	Seita.2G266500	*	*
bZIP	Sit-miR156d	Seita.2G324900	*	*
bZIP	Sit-miR156d	Seita.2G325000	*	*
bZIP	Sit-miR156d	Seita.4G270400	*	*
bZIP	Sit-miR156d	Seita.5G432500	*	*
bZIP	Sit-miR156d	Seita.6G154000	*	*
bZIP	Sit-miR156d	Seita.6G208700	*	*
bZIP	Sit-miR156d	Seita.6G223300	*	*
bZIP	Sit-miR156e	Seita.1G069300	*	*
bZIP	Sit-miR156e	Seita.1G091900	*	*
bZIP	Sit-miR156e	Seita.2G266500	*	*
bZIP	Sit-miR156e	Seita.2G324900	*	*
bZIP	Sit-miR156e	Seita.2G325000	*	*
bZIP	Sit-miR156e	Seita.4G270400	*	*
bZIP	Sit-miR156e	Seita.5G419200	*	*
bZIP	Sit-miR156e	Seita.5G432500	*	*
bZIP	Sit-miR156e	Seita.6G208700	*	*
bZIP	Sit-miR156e	Seita.6G223300	*	*
bZIP	Sit-miR156f	Seita.1G069300	*	*
bZIP	Sit-miR156f	Seita.1G091900	*	*
bZIP	Sit-miR156f	Seita.2G266500	*	*
bZIP	Sit-miR156f	Seita.2G324900	*	*
bZIP	Sit-miR156f	Seita.2G325000	*	*
bZIP	Sit-miR156f	Seita.4G270400	*	*
bZIP	Sit-miR156f	Seita.5G419200	*	*
bZIP	Sit-miR156f	Seita.5G432500	*	*
bZIP	Sit-miR156f	Seita.6G208700	*	*
bZIP	Sit-miR156f	Seita.6G223300	*	*
bZIP	Sit-miR156g	Seita.1G069300	*	*
bZIP	Sit-miR156g	Seita.1G091900	*	*
bZIP	Sit-miR156g	Seita.2G266500	*	*
bZIP	Sit-miR156g	Seita.2G324900	*	*
bZIP	Sit-miR156g	Seita.2G325000	*	*
bZIP	Sit-miR156g	Seita.4G270400	*	*
bZIP	Sit-miR156g	Seita.5G419200	*	*
bZIP	Sit-miR156g	Seita.5G432500	*	*
bZIP	Sit-miR156g	Seita.6G208700	*	*
bZIP	Sit-miR156g	Seita.6G223300	*	*
bZIP	Sit-miR160d	Seita.1G241500	*	*
bZIP	Sit-miR160d	Seita.4G043900	*	*
bZIP	Sit-miR160d	Seita.7G169600	*	*
bZIP	Sit-miR160d	Seita.8G248200	*	*
bZIP	Sit-miR160d	Seita.9G219800	*	*
bZIP	Sit-miR162	Seita.5G064400	*	*
bZIP	Sit-miR162	Seita.7G266800	*	*
bZIP	Sit-miR162	Seita.9G538200	*	*
bZIP	Sit-miR162	Seita.9G562200	*	*
bZIP	Sit-miR166a	Seita.5G028400	*	*
bZIP	Sit-miR166a	Seita.6G149100	*	*
bZIP	Sit-miR166a	Seita.9G158800	*	*
bZIP	Sit-miR166a	Seita.9G201600	*	*
bZIP	Sit-miR166a	Seita.9G219700	*	*
bZIP	Sit-miR166a	Seita.9G529300	*	*
bZIP	Sit-miR166a	Seita.9G572600	*	*
bZIP	Sit-miR169a	Seita.1G338100	*	*
bZIP	Sit-miR169a	Seita.2G383900	*	*
bZIP	Sit-miR169a	Seita.3G390000	*	*
bZIP	Sit-miR169a	Seita.4G135800	*	*
bZIP	Sit-miR169a	Seita.5G055500	*	*
bZIP	Sit-miR169a	Seita.7G270500	*	*
bZIP	Sit-miR169a	Seita.9G010300	*	*
bZIP	Sit-miR169a	Seita.9G129400	*	*
bZIP	Sit-miR169a	Seita.9G155700	*	*
bZIP	Sit-miR169a	Seita.9G263700	*	*
bZIP	Sit-miR169a	Seita.9G521100	*	*
bZIP	Sit-miR169d	Seita.1G338100	*	*
bZIP	Sit-miR169d	Seita.2G383900	*	*
bZIP	Sit-miR169d	Seita.3G390000	*	*
bZIP	Sit-miR169d	Seita.4G135800	*	*
bZIP	Sit-miR169d	Seita.5G055500	*	*
bZIP	Sit-miR169d	Seita.9G010300	*	*
bZIP	Sit-miR169d	Seita.9G129400	*	*
bZIP	Sit-miR169d	Seita.9G155700	*	*
bZIP	Sit-miR169d	Seita.9G263700	*	*
bZIP	Sit-miR169d	Seita.9G521100	*	*
bZIP	Sit-miR171f	Seita.3G218500	*	*
bZIP	Sit-miR171f	Seita.4G003600	*	*
bZIP	Sit-miR171f	Seita.4G263300	*	*
bZIP	Sit-miR171f	Seita.7G243400	*	*
bZIP	Sit-miR171f	Seita.8G224400	*	*
bZIP	Sit-miR171f	Seita.8G229200	*	*
bZIP	Sit-miR171f	Seita.9G097600	*	*
bZIP	Sit-miR171f	Seita.9G254900	*	*
bZIP	Sit-miR171f	Seita.9G455500	*	*
bZIP	Sit-miR2275c	Seita.1G004300	*	*
bZIP	Sit-miR2275c	Seita.5G316200	*	*
bZIP	Sit-miR2275c	Seita.9G003700	*	*
bZIP	Sit-miR2275c	Seita.9G296900	*	*
bZIP	Sit-miR2275c	Seita.9G297000	*	*
bZIP	Sit-miR2275d	Seita.1G100400	*	*
bZIP	Sit-miR2275d	Seita.1G173400	*	*
bZIP	Sit-miR2275d	Seita.1G173600	*	*
bZIP	Sit-miR2275d	Seita.1G279200	*	*
bZIP	Sit-miR2275d	Seita.1G339300	*	*
bZIP	Sit-miR2275d	Seita.3G117400	*	*
bZIP	Sit-miR2275d	Seita.3G397300	*	*
bZIP	Sit-miR2275d	Seita.9G574700	*	*
bZIP	Sit-miR2275d	Seita.9G578500	*	*
bZIP	Sit-miR398a	Seita.5G427000	*	*
bZIP	Sit-miR398a	Seita.7G186000	*	*
bZIP	Sit-miR528	Seita.2G061000	*	*
bZIP	Sit-miR528	Seita.4G041100	*	*
bZIP	Sit-miR528	Seita.4G236400	*	*
bZIP	Sit-miR528	Seita.5G014100	*	*
bZIP	Sit-miR528	Seita.5G145100	*	*
bZIP	Sit-miR528	Seita.5G152600	*	*
bZIP	Sit-miR528	Seita.6G096400	*	*
bZIP	Sit-miR528	Seita.9G120800	*	*
bZIP	Sit-miR528	Seita.9G554500	*	*
bZIP	Sit-miR529a	Seita.1G069300	*	*
bZIP	Sit-miR529a	Seita.2G266500	*	*
bZIP	Sit-miR529a	Seita.4G270400	*	*
bZIP	Sit-miR529a	Seita.5G432500	*	*
bZIP	Sit-miR529a	Seita.5G444000	*	*
bZIP	Sit-miR529a	Seita.6G223300	*	*
bZIP	Sit-miR529a	Seita.7G051800	*	*
bZIP	Sit-miR529a	Seita.8G010900	*	*
bZIP	Sit-miR529b	Seita.1G069300	*	*
bZIP	Sit-miR529b	Seita.1G091900	*	*
bZIP	Sit-miR529b	Seita.1G189100	*	*
bZIP	Sit-miR529b	Seita.2G266500	*	*
bZIP	Sit-miR529b	Seita.2G324900	*	*
bZIP	Sit-miR529b	Seita.2G325000	*	*
bZIP	Sit-miR529b	Seita.4G270400	*	*
bZIP	Sit-miR529b	Seita.5G432500	*	*
bZIP	Sit-miR529b	Seita.5G444000	*	*
bZIP	Sit-miR529b	Seita.6G223300	*	*
bZIP	Sit-miR529b	Seita.7G051800	*	*
bZIP	Sit-miR529b	Seita.9G053500	*	*
bZIP	Sit-miRN2531	Seita.1G057700	*	*
bZIP	Sit-miRN2531	Seita.6G006700	*	*
bZIP	Sit-miRN3000	Seita.1G132400	*	*
bZIP	Sit-miRN3000	Seita.1G356600	*	*
bZIP	Sit-miRN3000	Seita.6G069900	*	*
bZIP	Sit-miRN3000	Seita.6G070300	*	*
bZIP	Sit-miRN3000	Seita.9G176600	*	*
bZIP	Sit-miRN3000	Seita.9G338800	*	*
bZIP	Sit-miRN3029b	Seita.8G055300	*	*
bZIP	Sit-miRN3029b	Seita.8G055500	*	*
bZIP	Sit-miRN3029b	Seita.8G055600	*	*
bZIP	Sit-miRN3029b	Seita.8G069600	*	*
bZIP	Sit-miRNovel4	Seita.9G127900	*	*
bZIP	Sit-miRNovel4	Seita.9G559800	*	*
bZIP	Sit-miRNovel8	Seita.1G014500	*	*
bZIP	Sit-miRNovel8	Seita.1G014700	*	*
bZIP	Sit-miRNovel8	Seita.1G114700	*	*
bZIP	Sit-miRNovel8	Seita.1G177900	*	*
bZIP	Sit-miRNovel8	Seita.1G182100	*	*
bZIP	Sit-miRNovel8	Seita.1G198300	*	*
bZIP	Sit-miRNovel8	Seita.1G348700	*	*
bZIP	Sit-miRNovel8	Seita.2G066700	*	*
bZIP	Sit-miRNovel8	Seita.2G138700	*	*
bZIP	Sit-miRNovel8	Seita.2G270400	*	*
bZIP	Sit-miRNovel8	Seita.2G289500	*	*
bZIP	Sit-miRNovel8	Seita.2G294600	*	*
bZIP	Sit-miRNovel8	Seita.2G376400	*	*
bZIP	Sit-miRNovel8	Seita.3G037100	*	*
bZIP	Sit-miRNovel8	Seita.3G053300	*	*
bZIP	Sit-miRNovel8	Seita.3G063800	*	*
bZIP	Sit-miRNovel8	Seita.3G110500	*	*
bZIP	Sit-miRNovel8	Seita.3G120600	*	*
bZIP	Sit-miRNovel8	Seita.3G223600	*	*
bZIP	Sit-miRNovel8	Seita.3G365500	*	*
bZIP	Sit-miRNovel8	Seita.4G149300	*	*
bZIP	Sit-miRNovel8	Seita.4G152500	*	*
bZIP	Sit-miRNovel8	Seita.4G254000	*	*
bZIP	Sit-miRNovel8	Seita.4G266600	*	*
bZIP	Sit-miRNovel8	Seita.5G128400	*	*
bZIP	Sit-miRNovel8	Seita.5G130300	*	*
bZIP	Sit-miRNovel8	Seita.5G192600	*	*
bZIP	Sit-miRNovel8	Seita.5G212100	*	*
bZIP	Sit-miRNovel8	Seita.5G213100	*	*
bZIP	Sit-miRNovel8	Seita.5G324600	*	*
bZIP	Sit-miRNovel8	Seita.5G338500	*	*
bZIP	Sit-miRNovel8	Seita.5G434100	*	*
bZIP	Sit-miRNovel8	Seita.5G457000	*	*
bZIP	Sit-miRNovel8	Seita.6G027800	*	*
bZIP	Sit-miRNovel8	Seita.6G109700	*	*
bZIP	Sit-miRNovel8	Seita.6G167500	*	*
bZIP	Sit-miRNovel8	Seita.7G063700	*	*
bZIP	Sit-miRNovel8	Seita.7G083400	*	*
bZIP	Sit-miRNovel8	Seita.7G227300	*	*
bZIP	Sit-miRNovel8	Seita.8G107500	*	*
bZIP	Sit-miRNovel8	Seita.8G166900	*	*
bZIP	Sit-miRNovel8	Seita.9G051300	*	*
bZIP	Sit-miRNovel8	Seita.9G159500	*	*
bZIP	Sit-miRNovel8	Seita.9G320000	*	*
bZIP	Sit-miRNovel8	Seita.9G391900	*	*
bZIP	Sit-miRNovel8	Seita.9G488100	*	*
C3H	Sit-miR1133	Seita.1G015600	*	*
C3H	Sit-miR1133	Seita.1G016800	*	*
C3H	Sit-miR1133	Seita.1G037300	*	*
C3H	Sit-miR1133	Seita.1G055900	*	*
C3H	Sit-miR1133	Seita.1G062200	*	*
C3H	Sit-miR1133	Seita.1G097900	*	*
C3H	Sit-miR1133	Seita.1G099800	*	*
C3H	Sit-miR1133	Seita.1G114700	*	*
C3H	Sit-miR1133	Seita.1G142800	*	*
C3H	Sit-miR1133	Seita.1G165500	*	*
C3H	Sit-miR1133	Seita.1G177900	*	*
C3H	Sit-miR1133	Seita.1G182100	*	*
C3H	Sit-miR1133	Seita.1G192900	*	*
C3H	Sit-miR1133	Seita.1G197300	*	*
C3H	Sit-miR1133	Seita.1G197900	*	*
C3H	Sit-miR1133	Seita.1G198300	*	*
C3H	Sit-miR1133	Seita.1G227400	*	*
C3H	Sit-miR1133	Seita.1G235400	*	*
C3H	Sit-miR1133	Seita.1G235500	*	*
C3H	Sit-miR1133	Seita.1G248100	*	*
C3H	Sit-miR1133	Seita.1G250200	*	*
C3H	Sit-miR1133	Seita.1G288200	*	*
C3H	Sit-miR1133	Seita.1G293100	*	*
C3H	Sit-miR1133	Seita.1G330100	*	*
C3H	Sit-miR1133	Seita.1G367300	*	*
C3H	Sit-miR1133	Seita.2G066700	*	*
C3H	Sit-miR1133	Seita.2G098900	*	*
C3H	Sit-miR1133	Seita.2G130400	*	*
C3H	Sit-miR1133	Seita.2G138700	*	*
C3H	Sit-miR1133	Seita.2G185500	*	*
C3H	Sit-miR1133	Seita.2G186100	*	*
C3H	Sit-miR1133	Seita.2G186800	*	*
C3H	Sit-miR1133	Seita.2G189300	*	*
C3H	Sit-miR1133	Seita.2G215400	*	*
C3H	Sit-miR1133	Seita.2G216000	*	*
C3H	Sit-miR1133	Seita.2G221900	*	*
C3H	Sit-miR1133	Seita.2G223500	*	*
C3H	Sit-miR1133	Seita.2G237600	*	*
C3H	Sit-miR1133	Seita.2G241600	*	*
C3H	Sit-miR1133	Seita.2G265300	*	*
C3H	Sit-miR1133	Seita.2G289500	*	*
C3H	Sit-miR1133	Seita.2G326900	*	*
C3H	Sit-miR1133	Seita.2G368800	*	*
C3H	Sit-miR1133	Seita.2G413200	*	*
C3H	Sit-miR1133	Seita.2G420500	*	*
C3H	Sit-miR1133	Seita.2G431000	*	*
C3H	Sit-miR1133	Seita.3G007200	*	*
C3H	Sit-miR1133	Seita.3G026300	*	*
C3H	Sit-miR1133	Seita.3G037100	*	*
C3H	Sit-miR1133	Seita.3G063800	*	*
C3H	Sit-miR1133	Seita.3G096600	*	*
C3H	Sit-miR1133	Seita.3G110500	*	*
C3H	Sit-miR1133	Seita.3G120600	*	*
C3H	Sit-miR1133	Seita.3G140800	*	*
C3H	Sit-miR1133	Seita.3G147300	*	*
C3H	Sit-miR1133	Seita.3G167000	*	*
C3H	Sit-miR1133	Seita.3G221700	*	*
C3H	Sit-miR1133	Seita.3G270300	*	*
C3H	Sit-miR1133	Seita.3G296900	*	*
C3H	Sit-miR1133	Seita.3G334000	*	*
C3H	Sit-miR1133	Seita.3G350600	*	*
C3H	Sit-miR1133	Seita.3G368600	*	*
C3H	Sit-miR1133	Seita.3G408500	*	*
C3H	Sit-miR1133	Seita.4G037200	*	*
C3H	Sit-miR1133	Seita.4G075900	*	*
C3H	Sit-miR1133	Seita.4G079300	*	*
C3H	Sit-miR1133	Seita.4G088600	*	*
C3H	Sit-miR1133	Seita.4G101500	*	*
C3H	Sit-miR1133	Seita.4G152500	*	*
C3H	Sit-miR1133	Seita.4G199600	*	*
C3H	Sit-miR1133	Seita.4G203000	*	*
C3H	Sit-miR1133	Seita.4G214700	*	*
C3H	Sit-miR1133	Seita.4G225600	*	*
C3H	Sit-miR1133	Seita.4G240000	*	*
C3H	Sit-miR1133	Seita.4G254000	*	*
C3H	Sit-miR1133	Seita.4G266600	*	*
C3H	Sit-miR1133	Seita.4G270800	*	*
C3H	Sit-miR1133	Seita.5G029800	*	*
C3H	Sit-miR1133	Seita.5G033400	*	*
C3H	Sit-miR1133	Seita.5G072900	*	*
C3H	Sit-miR1133	Seita.5G106100	*	*
C3H	Sit-miR1133	Seita.5G123000	*	*
C3H	Sit-miR1133	Seita.5G179000	*	*
C3H	Sit-miR1133	Seita.5G179900	*	*
C3H	Sit-miR1133	Seita.5G182800	*	*
C3H	Sit-miR1133	Seita.5G192600	*	*
C3H	Sit-miR1133	Seita.5G195600	*	*
C3H	Sit-miR1133	Seita.5G208200	*	*
C3H	Sit-miR1133	Seita.5G208500	*	*
C3H	Sit-miR1133	Seita.5G212100	*	*
C3H	Sit-miR1133	Seita.5G221500	*	*
C3H	Sit-miR1133	Seita.5G227800	*	*
C3H	Sit-miR1133	Seita.5G258400	*	*
C3H	Sit-miR1133	Seita.5G261800	*	*
C3H	Sit-miR1133	Seita.5G324600	*	*
C3H	Sit-miR1133	Seita.5G338500	*	*
C3H	Sit-miR1133	Seita.5G342800	*	*
C3H	Sit-miR1133	Seita.5G376800	*	*
C3H	Sit-miR1133	Seita.5G450700	*	*
C3H	Sit-miR1133	Seita.5G457000	*	*
C3H	Sit-miR1133	Seita.5G469800	*	*
C3H	Sit-miR1133	Seita.6G027800	*	*
C3H	Sit-miR1133	Seita.6G048800	*	*
C3H	Sit-miR1133	Seita.6G120800	*	*
C3H	Sit-miR1133	Seita.6G130800	*	*
C3H	Sit-miR1133	Seita.6G161200	*	*
C3H	Sit-miR1133	Seita.6G253200	*	*
C3H	Sit-miR1133	Seita.7G021800	*	*
C3H	Sit-miR1133	Seita.7G063700	*	*
C3H	Sit-miR1133	Seita.7G083300	*	*
C3H	Sit-miR1133	Seita.7G083400	*	*
C3H	Sit-miR1133	Seita.7G100900	*	*
C3H	Sit-miR1133	Seita.7G111600	*	*
C3H	Sit-miR1133	Seita.7G131700	*	*
C3H	Sit-miR1133	Seita.7G143200	*	*
C3H	Sit-miR1133	Seita.7G170100	*	*
C3H	Sit-miR1133	Seita.7G173500	*	*
C3H	Sit-miR1133	Seita.7G177000	*	*
C3H	Sit-miR1133	Seita.7G194000	*	*
C3H	Sit-miR1133	Seita.7G219600	*	*
C3H	Sit-miR1133	Seita.7G227100	*	*
C3H	Sit-miR1133	Seita.7G227300	*	*
C3H	Sit-miR1133	Seita.7G254300	*	*
C3H	Sit-miR1133	Seita.7G270700	*	*
C3H	Sit-miR1133	Seita.7G278300	*	*
C3H	Sit-miR1133	Seita.7G294500	*	*
C3H	Sit-miR1133	Seita.7G297700	*	*
C3H	Sit-miR1133	Seita.8G014700	*	*
C3H	Sit-miR1133	Seita.8G045000	*	*
C3H	Sit-miR1133	Seita.8G069400	*	*
C3H	Sit-miR1133	Seita.8G081900	*	*
C3H	Sit-miR1133	Seita.8G094900	*	*
C3H	Sit-miR1133	Seita.8G109700	*	*
C3H	Sit-miR1133	Seita.8G119900	*	*
C3H	Sit-miR1133	Seita.8G150300	*	*
C3H	Sit-miR1133	Seita.8G155000	*	*
C3H	Sit-miR1133	Seita.8G158100	*	*
C3H	Sit-miR1133	Seita.8G166900	*	*
C3H	Sit-miR1133	Seita.9G043800	*	*
C3H	Sit-miR1133	Seita.9G146100	*	*
C3H	Sit-miR1133	Seita.9G153500	*	*
C3H	Sit-miR1133	Seita.9G172100	*	*
C3H	Sit-miR1133	Seita.9G273500	*	*
C3H	Sit-miR1133	Seita.9G324900	*	*
C3H	Sit-miR1133	Seita.9G328100	*	*
C3H	Sit-miR1133	Seita.9G339800	*	*
C3H	Sit-miR1133	Seita.9G384500	*	*
C3H	Sit-miR1133	Seita.9G401400	*	*
C3H	Sit-miR1133	Seita.9G410700	*	*
C3H	Sit-miR1133	Seita.9G452700	*	*
C3H	Sit-miR1133	Seita.9G467100	*	*
C3H	Sit-miR1133	Seita.9G484300	*	*
C3H	Sit-miR1133	Seita.9G484700	*	*
C3H	Sit-miR1133	Seita.9G485000	*	*
C3H	Sit-miR1133	Seita.9G488100	*	*
C3H	Sit-miR1133	Seita.9G510300	*	*
C3H	Sit-miR1133	Seita.9G539200	*	*
C3H	Sit-miR1133	Seita.J005500	*	*
C3H	Sit-miR1432	Seita.2G034500	*	*
C3H	Sit-miR1432	Seita.8G026700	*	*
C3H	Sit-miR156a	Seita.1G069300	*	*
C3H	Sit-miR156a	Seita.1G091900	*	*
C3H	Sit-miR156a	Seita.2G254300	*	*
C3H	Sit-miR156a	Seita.2G266500	*	*
C3H	Sit-miR156a	Seita.2G324900	*	*
C3H	Sit-miR156a	Seita.2G325000	*	*
C3H	Sit-miR156a	Seita.3G256700	*	*
C3H	Sit-miR156a	Seita.4G270400	*	*
C3H	Sit-miR156a	Seita.5G419200	*	*
C3H	Sit-miR156a	Seita.5G432500	*	*
C3H	Sit-miR156a	Seita.6G205500	*	*
C3H	Sit-miR156a	Seita.6G208700	*	*
C3H	Sit-miR156a	Seita.6G223300	*	*
C3H	Sit-miR156a	Seita.8G124900	*	*
C3H	Sit-miR156a	Seita.8G167300	*	*
C3H	Sit-miR156b	Seita.1G069300	*	*
C3H	Sit-miR156b	Seita.1G091900	*	*
C3H	Sit-miR156b	Seita.2G254300	*	*
C3H	Sit-miR156b	Seita.2G266500	*	*
C3H	Sit-miR156b	Seita.2G324900	*	*
C3H	Sit-miR156b	Seita.2G325000	*	*
C3H	Sit-miR156b	Seita.3G256700	*	*
C3H	Sit-miR156b	Seita.4G270400	*	*
C3H	Sit-miR156b	Seita.5G419200	*	*
C3H	Sit-miR156b	Seita.5G432500	*	*
C3H	Sit-miR156b	Seita.6G205500	*	*
C3H	Sit-miR156b	Seita.6G208700	*	*
C3H	Sit-miR156b	Seita.6G223300	*	*
C3H	Sit-miR156b	Seita.8G124900	*	*
C3H	Sit-miR156b	Seita.8G167300	*	*
C3H	Sit-miR156c	Seita.1G069300	*	*
C3H	Sit-miR156c	Seita.1G091900	*	*
C3H	Sit-miR156c	Seita.2G254300	*	*
C3H	Sit-miR156c	Seita.2G266500	*	*
C3H	Sit-miR156c	Seita.2G324900	*	*
C3H	Sit-miR156c	Seita.2G325000	*	*
C3H	Sit-miR156c	Seita.3G256700	*	*
C3H	Sit-miR156c	Seita.4G270400	*	*
C3H	Sit-miR156c	Seita.5G419200	*	*
C3H	Sit-miR156c	Seita.5G432500	*	*
C3H	Sit-miR156c	Seita.6G205500	*	*
C3H	Sit-miR156c	Seita.6G208700	*	*
C3H	Sit-miR156c	Seita.6G223300	*	*
C3H	Sit-miR156c	Seita.8G124900	*	*
C3H	Sit-miR156c	Seita.8G167300	*	*
C3H	Sit-miR156d	Seita.1G069300	*	*
C3H	Sit-miR156d	Seita.1G091900	*	*
C3H	Sit-miR156d	Seita.2G254300	*	*
C3H	Sit-miR156d	Seita.2G266500	*	*
C3H	Sit-miR156d	Seita.2G324900	*	*
C3H	Sit-miR156d	Seita.2G325000	*	*
C3H	Sit-miR156d	Seita.3G256700	*	*
C3H	Sit-miR156d	Seita.4G270400	*	*
C3H	Sit-miR156d	Seita.5G432500	*	*
C3H	Sit-miR156d	Seita.6G154000	*	*
C3H	Sit-miR156d	Seita.6G205500	*	*
C3H	Sit-miR156d	Seita.6G208700	*	*
C3H	Sit-miR156d	Seita.6G223300	*	*
C3H	Sit-miR156d	Seita.8G124900	*	*
C3H	Sit-miR156e	Seita.1G069300	*	*
C3H	Sit-miR156e	Seita.1G091900	*	*
C3H	Sit-miR156e	Seita.2G254300	*	*
C3H	Sit-miR156e	Seita.2G266500	*	*
C3H	Sit-miR156e	Seita.2G324900	*	*
C3H	Sit-miR156e	Seita.2G325000	*	*
C3H	Sit-miR156e	Seita.3G256700	*	*
C3H	Sit-miR156e	Seita.4G270400	*	*
C3H	Sit-miR156e	Seita.5G419200	*	*
C3H	Sit-miR156e	Seita.5G432500	*	*
C3H	Sit-miR156e	Seita.6G205500	*	*
C3H	Sit-miR156e	Seita.6G208700	*	*
C3H	Sit-miR156e	Seita.6G223300	*	*
C3H	Sit-miR156e	Seita.8G124900	*	*
C3H	Sit-miR156e	Seita.8G167300	*	*
C3H	Sit-miR156f	Seita.1G069300	*	*
C3H	Sit-miR156f	Seita.1G091900	*	*
C3H	Sit-miR156f	Seita.2G254300	*	*
C3H	Sit-miR156f	Seita.2G266500	*	*
C3H	Sit-miR156f	Seita.2G324900	*	*
C3H	Sit-miR156f	Seita.2G325000	*	*
C3H	Sit-miR156f	Seita.3G256700	*	*
C3H	Sit-miR156f	Seita.4G270400	*	*
C3H	Sit-miR156f	Seita.5G419200	*	*
C3H	Sit-miR156f	Seita.5G432500	*	*
C3H	Sit-miR156f	Seita.6G205500	*	*
C3H	Sit-miR156f	Seita.6G208700	*	*
C3H	Sit-miR156f	Seita.6G223300	*	*
C3H	Sit-miR156f	Seita.8G124900	*	*
C3H	Sit-miR156f	Seita.8G167300	*	*
C3H	Sit-miR156g	Seita.1G069300	*	*
C3H	Sit-miR156g	Seita.1G091900	*	*
C3H	Sit-miR156g	Seita.2G254300	*	*
C3H	Sit-miR156g	Seita.2G266500	*	*
C3H	Sit-miR156g	Seita.2G324900	*	*
C3H	Sit-miR156g	Seita.2G325000	*	*
C3H	Sit-miR156g	Seita.3G256700	*	*
C3H	Sit-miR156g	Seita.4G270400	*	*
C3H	Sit-miR156g	Seita.5G419200	*	*
C3H	Sit-miR156g	Seita.5G432500	*	*
C3H	Sit-miR156g	Seita.6G205500	*	*
C3H	Sit-miR156g	Seita.6G208700	*	*
C3H	Sit-miR156g	Seita.6G223300	*	*
C3H	Sit-miR156g	Seita.8G124900	*	*
C3H	Sit-miR156g	Seita.8G167300	*	*
C3H	Sit-miR156h	Seita.1G069300	*	*
C3H	Sit-miR156h	Seita.1G091900	*	*
C3H	Sit-miR156h	Seita.2G254300	*	*
C3H	Sit-miR156h	Seita.2G266500	*	*
C3H	Sit-miR156h	Seita.2G324900	*	*
C3H	Sit-miR156h	Seita.2G325000	*	*
C3H	Sit-miR156h	Seita.3G256700	*	*
C3H	Sit-miR156h	Seita.4G270400	*	*
C3H	Sit-miR156h	Seita.5G419200	*	*
C3H	Sit-miR156h	Seita.5G432500	*	*
C3H	Sit-miR156h	Seita.6G205500	*	*
C3H	Sit-miR156h	Seita.6G208700	*	*
C3H	Sit-miR156h	Seita.6G223300	*	*
C3H	Sit-miR156h	Seita.8G124900	*	*
C3H	Sit-miR156h	Seita.8G167300	*	*
C3H	Sit-miR156j	Seita.1G069300	*	*
C3H	Sit-miR156j	Seita.1G091900	*	*
C3H	Sit-miR156j	Seita.2G254300	*	*
C3H	Sit-miR156j	Seita.2G266500	*	*
C3H	Sit-miR156j	Seita.2G324900	*	*
C3H	Sit-miR156j	Seita.2G325000	*	*
C3H	Sit-miR156j	Seita.3G256700	*	*
C3H	Sit-miR156j	Seita.4G270400	*	*
C3H	Sit-miR156j	Seita.5G419200	*	*
C3H	Sit-miR156j	Seita.5G432500	*	*
C3H	Sit-miR156j	Seita.6G205500	*	*
C3H	Sit-miR156j	Seita.6G208700	*	*
C3H	Sit-miR156j	Seita.6G223300	*	*
C3H	Sit-miR156j	Seita.8G124900	*	*
C3H	Sit-miR156j	Seita.8G167300	*	*
C3H	Sit-miR159a	Seita.1G077900	*	*
C3H	Sit-miR159a	Seita.1G186900	*	*
C3H	Sit-miR159a	Seita.2G032900	*	*
C3H	Sit-miR159a	Seita.2G033000	*	*
C3H	Sit-miR159a	Seita.2G109700	*	*
C3H	Sit-miR159a	Seita.2G142600	*	*
C3H	Sit-miR159a	Seita.2G220300	*	*
C3H	Sit-miR159a	Seita.3G188300	*	*
C3H	Sit-miR159a	Seita.3G311900	*	*
C3H	Sit-miR159a	Seita.4G016800	*	*
C3H	Sit-miR159a	Seita.4G221900	*	*
C3H	Sit-miR159a	Seita.4G261400	*	*
C3H	Sit-miR159a	Seita.5G148600	*	*
C3H	Sit-miR159a	Seita.5G149100	*	*
C3H	Sit-miR159a	Seita.5G355300	*	*
C3H	Sit-miR159a	Seita.6G211500	*	*
C3H	Sit-miR159a	Seita.7G229800	*	*
C3H	Sit-miR159a	Seita.7G326700	*	*
C3H	Sit-miR159a	Seita.8G042600	*	*
C3H	Sit-miR159a	Seita.8G194300	*	*
C3H	Sit-miR159a	Seita.9G064600	*	*
C3H	Sit-miR159a	Seita.9G134700	*	*
C3H	Sit-miR159a	Seita.9G181600	*	*
C3H	Sit-miR159b	Seita.1G077900	*	*
C3H	Sit-miR159b	Seita.2G250600	*	*
C3H	Sit-miR159b	Seita.2G434400	*	*
C3H	Sit-miR159b	Seita.3G097700	*	*
C3H	Sit-miR159b	Seita.3G188300	*	*
C3H	Sit-miR159b	Seita.4G032400	*	*
C3H	Sit-miR159b	Seita.4G221900	*	*
C3H	Sit-miR159b	Seita.4G261400	*	*
C3H	Sit-miR159b	Seita.5G148600	*	*
C3H	Sit-miR159b	Seita.5G355300	*	*
C3H	Sit-miR159b	Seita.6G211500	*	*
C3H	Sit-miR159b	Seita.9G063000	*	*
C3H	Sit-miR159b	Seita.9G181600	*	*
C3H	Sit-miR159b	Seita.9G336000	*	*
C3H	Sit-miR159c	Seita.1G077900	*	*
C3H	Sit-miR159c	Seita.2G250600	*	*
C3H	Sit-miR159c	Seita.3G188300	*	*
C3H	Sit-miR159c	Seita.4G032400	*	*
C3H	Sit-miR159c	Seita.4G221900	*	*
C3H	Sit-miR159c	Seita.4G261400	*	*
C3H	Sit-miR159c	Seita.5G002500	*	*
C3H	Sit-miR159c	Seita.5G148600	*	*
C3H	Sit-miR159c	Seita.5G355300	*	*
C3H	Sit-miR159c	Seita.6G211500	*	*
C3H	Sit-miR159c	Seita.8G035200	*	*
C3H	Sit-miR159c	Seita.9G181600	*	*
C3H	Sit-miR159c	Seita.9G336000	*	*
C3H	Sit-miR160a	Seita.1G241500	*	*
C3H	Sit-miR160a	Seita.2G369900	*	*
C3H	Sit-miR160a	Seita.3G003300	*	*
C3H	Sit-miR160a	Seita.5G273800	*	*
C3H	Sit-miR160a	Seita.7G169600	*	*
C3H	Sit-miR160a	Seita.7G295800	*	*
C3H	Sit-miR160a	Seita.8G171500	*	*
C3H	Sit-miR160a	Seita.9G219800	*	*
C3H	Sit-miR160b	Seita.1G241500	*	*
C3H	Sit-miR160b	Seita.2G249600	*	*
C3H	Sit-miR160b	Seita.3G003300	*	*
C3H	Sit-miR160b	Seita.4G043900	*	*
C3H	Sit-miR160b	Seita.5G267100	*	*
C3H	Sit-miR160b	Seita.7G169600	*	*
C3H	Sit-miR160b	Seita.9G219800	*	*
C3H	Sit-miR162	Seita.5G064400	*	*
C3H	Sit-miR162	Seita.7G266800	*	*
C3H	Sit-miR162	Seita.9G538200	*	*
C3H	Sit-miR162	Seita.9G562200	*	*
C3H	Sit-miR164a	Seita.1G209000	*	*
C3H	Sit-miR164a	Seita.2G429700	*	*
C3H	Sit-miR164a	Seita.3G193800	*	*
C3H	Sit-miR164a	Seita.6G032700	*	*
C3H	Sit-miR164a	Seita.6G202600	*	*
C3H	Sit-miR164a	Seita.7G123300	*	*
C3H	Sit-miR164a	Seita.7G124900	*	*
C3H	Sit-miR164a	Seita.7G150700	*	*
C3H	Sit-miR164a	Seita.7G161500	*	*
C3H	Sit-miR164a	Seita.9G528000	*	*
C3H	Sit-miR164a	Seita.J028200	*	*
C3H	Sit-miR164b	Seita.1G209000	*	*
C3H	Sit-miR164b	Seita.1G302900	*	*
C3H	Sit-miR164b	Seita.2G174200	*	*
C3H	Sit-miR164b	Seita.2G333100	*	*
C3H	Sit-miR164b	Seita.2G429700	*	*
C3H	Sit-miR164b	Seita.3G193800	*	*
C3H	Sit-miR164b	Seita.3G386200	*	*
C3H	Sit-miR164b	Seita.4G006000	*	*
C3H	Sit-miR164b	Seita.4G157500	*	*
C3H	Sit-miR164b	Seita.4G263400	*	*
C3H	Sit-miR164b	Seita.5G087200	*	*
C3H	Sit-miR164b	Seita.6G032700	*	*
C3H	Sit-miR164b	Seita.7G124900	*	*
C3H	Sit-miR164b	Seita.9G375100	*	*
C3H	Sit-miR164b	Seita.9G422600	*	*
C3H	Sit-miR164c	Seita.1G209000	*	*
C3H	Sit-miR164c	Seita.1G302900	*	*
C3H	Sit-miR164c	Seita.2G174200	*	*
C3H	Sit-miR164c	Seita.2G333100	*	*
C3H	Sit-miR164c	Seita.2G381900	*	*
C3H	Sit-miR164c	Seita.2G429700	*	*
C3H	Sit-miR164c	Seita.3G193800	*	*
C3H	Sit-miR164c	Seita.3G386200	*	*
C3H	Sit-miR164c	Seita.4G006000	*	*
C3H	Sit-miR164c	Seita.4G157500	*	*
C3H	Sit-miR164c	Seita.4G263400	*	*
C3H	Sit-miR164c	Seita.5G087200	*	*
C3H	Sit-miR164c	Seita.6G032700	*	*
C3H	Sit-miR164c	Seita.7G124900	*	*
C3H	Sit-miR164c	Seita.9G375100	*	*
C3H	Sit-miR164c	Seita.9G422600	*	*
C3H	Sit-miR164d	Seita.1G209000	*	*
C3H	Sit-miR164d	Seita.1G302900	*	*
C3H	Sit-miR164d	Seita.2G174200	*	*
C3H	Sit-miR164d	Seita.2G333100	*	*
C3H	Sit-miR164d	Seita.2G429700	*	*
C3H	Sit-miR164d	Seita.3G193800	*	*
C3H	Sit-miR164d	Seita.3G386200	*	*
C3H	Sit-miR164d	Seita.4G006000	*	*
C3H	Sit-miR164d	Seita.4G157500	*	*
C3H	Sit-miR164d	Seita.4G263400	*	*
C3H	Sit-miR164d	Seita.5G087200	*	*
C3H	Sit-miR164d	Seita.6G032700	*	*
C3H	Sit-miR164d	Seita.7G124900	*	*
C3H	Sit-miR164d	Seita.9G375100	*	*
C3H	Sit-miR164d	Seita.9G422600	*	*
[truncated: 69,550 more rows]
