# Supplementary material for: The Construction and Exploration of a Comprehensive MicroRNA Centered Regulatory Network in Foxtail Millet (Setaria italica L.)
Source: Front Plant Sci. 2022 May 6;13:848474. doi: 10.3389/fpls.2022.848474 (PMC9121102; doi:10.3389/fpls.2022.848474)
Supplement: Supplementary file 9 [file Data_Sheet_9.zip › Supplementary Table19.xlsx]

## Sheet: Sheet1
Supplementary Table 19: Primers of all the qRT-PCR experiments in this study.
Primer name	Accession number	Sequence (5′ →3′)
SiUBE2A-F	Seita.2G044500	GGAGGCACGTTCAAGCTTAC
SiUBE2A-B	Seita.2G044500	TTGCTGGAGAGTTTGGGTTC
Seita.1G091900.1-F	Seita.1G091900	TATCTGCTCGCTTTCGGCTT
Seita.1G091900.1-R	Seita.1G091900	TGCACCTATCGGTGGCAAAT
Seita.6G205500.1-F	Seita.6G205500	ATCCTTTGGCGAAGAACCCG
Seita.6G205500.1-R	Seita.6G205500	TGGATACTAGCAGGCACCCT
Seita.6G223300.1-F	Seita.6G223300	GCGAGTCAACAAGGAACACG
Seita.6G223300.1-R	Seita.6G223300	CCAGAGGGATTTGGTGGTGA
Seita.8G026700.1-F	Seita.8G026700	CTGGTACAGTTTTGGCGCAT
Seita.8G026700.1-R	Seita.8G026700	GCGCGGATCTCCTCAATCTT
Seita.7G096700.1-F	Seita.7G096700	AACAGCAACAACTTCGGGAC
Seita.7G096700.1-R	Seita.7G096700	ACCACAGAGCCCGGAAAGAT
Seita.8G089800.1-F	Seita.8G089800	GATCACGGTTAGGCACCACA
Seita.8G089800.1-R	Seita.8G089800	TACTCGAAACAGAGCAGCCG
Seita.1G092500.1-F	Seita.1G092500	AGAAATGCAGTCCTGGCTCC
Seita.1G092500.1-R	Seita.1G092500	AAAGGCAGAGCGCCTTTTTG
Seita.2G134100.1-F	Seita.2G134100	CAAGGAACAAGTTGCAGCCC
Seita.2G134100.1-R	Seita.2G134100	TCATCGATGGTCGGCTCAAG
Seita.2G266500.1-F	Seita.2G266500	AGGCTTATTTTCGAGTGCAGG
Seita.2G266500.1-R	Seita.2G266500	ACCTGGTGGTGCGTGTAGTA
Seita.3G406500.1-F	Seita.3G406500	TAGTAGTAAGCCGCAGCAGGA
Seita.3G406500.1-R	Seita.3G406500	ACACCGTTGTGAGGTAGACG
Seita.3G050600.1-F	Seita.3G050600	ACGAGAATGTCTTGCAGCAGT
Seita.3G050600.1-R	Seita.3G050600	GTGCTGGCCATATACCGTGA
Seita.8G055300.1-F	Seita.8G055300	TTGGTCATTCGGAGAACGCA
Seita.8G055300.1-R	Seita.8G055300	GCGCAAAGGAAAGGTTGAGG
Seita.2G034500.1-F	Seita.2G034500	GATGAGAGCGACGGGAGTAG
Seita.2G034500.1-R	Seita.2G034500	GCCATGGATATGATCGCCCT
Seita.9G532400.1-F	Seita.9G532400	GATCACAGATGCAAGTGCGG
Seita.9G532400.1-R	Seita.9G532400	GACGTGCTCCAGGAATGTCA
Sit-miR156b-F	Sit-miR156a	GCCGTGACAGAAGAGAGTGAGCAC
Sit-miR164a-F	Sit-miR164a-F	GTGCCTGGCTCCCTGTATGCC
miR390-F	miR390-F	AAGCTCAGGAGGGATAGCGCC
miR529a-F	miR529a-F	GCCGAGAAGAGAGAGAGTACAGCCT
miR2275e-F	miR2275e-F	GCCAGGATTAGATGGAACTGAACC
miR1432-F	miR1432-F	CCGGTGTCATTTCCCCTGAACT
miRN3022-F	miRN3022-F	GCCGCGATATATGATGTTTAGGACA
miRN3029a-F	miRN3029a-F	GCTTTCCTATGCCATCTAATCCGA
miR3026a-F	miR3026a-F	TGGACTAATTAGGCTTAATAGATT
U6-F	U6-2:2530440-F	GCCGCAAGGATGACACGC
