# Supplementary material for: The Construction and Exploration of a Comprehensive MicroRNA Centered Regulatory Network in Foxtail Millet (Setaria italica L.)
Source: Front Plant Sci. 2022 May 6;13:848474. doi: 10.3389/fpls.2022.848474 (PMC9121102; doi:10.3389/fpls.2022.848474)
Supplement: Supplementary file 9 [file Data_Sheet_9.zip › Supplementary Table2.xlsx]

## Sheet: Sheet1
Supplementary Table 2. The proportion of different length reads in clean reads from sRNA libraries. sRNA, small RNA.
Length (nt)	Root 1	Proportion	Root 2	Proportion	Stem 1	Proportion	Stem 2	Proportion	Leaf 1	Proportion	Leaf 2	Proportion	Root 3	Proportion	Root 4	Proportion	Stem 3	Proportion	Stem 4	Proportion	Flag leaf 1	Proportion	Flag leaf 1	Proportion	Fruit 1	Proportion	Fruit 2	Proportion
18	1385456	0.0494237	392268	0.0192202	979521	0.024178	129282	0.00398963	520698	0.0194255	985968	0.0308448	1272023	0.0495167	327816	0.016583	1277566	0.0446241	579834	0.0210011	1446199	0.0491337	1173632	0.0366445	213838	0.00602125	860763	0.0207823
19	1755967	0.062641	599972	0.0293972	1680272	0.041475	268913	0.00829864	1284351	0.0479149	2071157	0.0647936	1594303	0.0620622	515513	0.026078	1974479	0.0689666	1005764	0.036428	2244301	0.0762487	2249901	0.070249	434255	0.0122277	1335617	0.0322472
20	1933248	0.0689652	815807	0.0399727	1976058	0.048776	460875	0.0142226	1316443	0.0491121	1966724	0.0615265	1868659	0.0727422	762115	0.0385527	2190962	0.0765281	1275127	0.0461841	2266958	0.0770185	2185776	0.0682468	724246	0.0203933	1668916	0.0402944
21	3061669	0.10922	1434453	0.0702849	4126586	0.101859	1348660	0.0416196	2245594	0.0837756	2882280	0.0901686	2444402	0.0951545	1223911	0.0619133	3284819	0.114735	2207346	0.0799483	3182142	0.108111	3408099	0.106412	2721122	0.0766213	4118650	0.0994409
22	2867460	0.102291	1608273	0.0788017	4645436	0.114666	2084928	0.0643408	2730695	0.101873	3161903	0.0989162	2418504	0.0941463	1495199	0.0756368	3110760	0.108656	2458300	0.0890376	3214354	0.109206	3445933	0.107593	2803108	0.0789299	3713323	0.0896546
23	3254990	0.116116	2051595	0.100523	5628893	0.138941	3551029	0.109585	3004122	0.112074	3240878	0.101387	2546552	0.0991309	1863015	0.0942433	3289793	0.114909	2960045	0.10721	2961216	0.100605	3382852	0.105623	3959763	0.111499	4815345	0.116262
24	6280186	0.224034	3851122	0.188696	14299369	0.352959	13973926	0.431235	5722043	0.21347	5077122	0.158831	3544829	0.137991	2966557	0.150068	5146739	0.17977	5130995	0.18584	5150794	0.174995	6179550	0.192945	17709493	0.498663	17378952	0.419598
25	1847553	0.0659081	1823948	0.0893693	2365547	0.05839	2237607	0.0690524	2201247	0.0821212	2533630	0.0792615	1891535	0.0736327	1703527	0.0861754	1988402	0.0694529	2345118	0.0849383	1966809	0.0668211	2257897	0.0704986	1916870	0.0539752	2096529	0.0506187
26	1456691	0.0519648	1664879	0.0815752	1533118	0.0378427	1654265	0.0510505	1830789	0.0683006	2337228	0.0731173	1735622	0.0675634	1678476	0.0849081	1702949	0.0594823	2233054	0.0808794	1685991	0.0572805	1881923	0.0587595	1046494	0.0294672	1258951	0.0303962
27	1268744	0.0452602	1628989	0.0798167	1212194	0.0299212	1643973	0.0507329	1769479	0.0660134	2095010	0.0655398	1668455	0.0649488	1776638	0.0898738	1482559	0.0517843	2080419	0.0753511	1457413	0.0495147	1617109	0.0504912	993033	0.0279618	1156505	0.0279227
28	1097635	0.0391562	1544001	0.0756525	870685	0.0214916	1705103	0.0526194	1492382	0.0556758	1976487	0.0618319	1722098	0.067037	1942424	0.0982603	1275550	0.0445537	2100073	0.0760629	1330579	0.0452056	1436267	0.0448448	897578	0.025274	999623	0.0241349
29	969436	0.0345829	1496990	0.0733491	711721	0.0175678	1794095	0.0553657	1407334	0.052503	1938388	0.0606401	1552622	0.0604397	1809603	0.0915414	1070790	0.0374016	1813761	0.065693	1316176	0.0447163	1410000	0.0440246	982072	0.0276532	1001688	0.0241848
30	853209	0.0304367	1496825	0.073341	483480	0.011934	1551813	0.0478889	1279678	0.0477405	1698690	0.0531414	1429178	0.0556343	1703348	0.0861663	834140	0.0291357	1419837	0.0514253	1211007	0.0411432	1398596	0.0436685	1112043	0.0313129	1013224	0.0244633
Sum	28032244	1	20409122	1	40512880	1	32404469	1	26804855	1	31965465	1	25688782	1	19768142	1	28629508	1	27609673	1	29433939	1	32027535	1	35513915	1	41418086	1
