# Supplementary material for: The Construction and Exploration of a Comprehensive MicroRNA Centered Regulatory Network in Foxtail Millet (Setaria italica L.)
Source: Front Plant Sci. 2022 May 6;13:848474. doi: 10.3389/fpls.2022.848474 (PMC9121102; doi:10.3389/fpls.2022.848474)
Supplement: Supplementary file 9 [file Data_Sheet_9.zip › Supplementary Table3.xlsx]

## Sheet: Sheet1
Supplementary Table 3. The proportion of different length reads in unique reads from sRNA libraries. sRNA, small RNA.
Length (nt)	Root 1	Proportion	Root 2	Proportion	Stem 1	Proportion	Stem 2	Proportion	Leaf 1	Proportion	Leaf 2	Proportion	Root 3	Proportion	Root 4	Proportion	Stem 3	Proportion	Stem 4	Proportion	Flag leaf 1	Proportion	Flag leaf 1	Proportion	Fruit 1	Proportion	Fruit 2	Proportion
18	149930	0.0388766	65778	0.0220454	103920	0.0197129	30161	0.00557994	50302	0.0216285	65137	0.0269928	160985	0.0492361	66498	0.0242128	111527	0.0387398	68294	0.0239109	81596	0.0368732	80415	0.0305719	47145	0.00827606	115392	0.0181982
19	185057	0.047985	93770	0.0314269	149687	0.0283946	53993	0.00998897	75874	0.0326238	88768	0.0367855	197572	0.0604259	97142	0.0353707	139782	0.0485544	96321	0.0337237	103708	0.0468656	108570	0.0412758	86952	0.015264	172031	0.0271305
20	237504	0.0615845	138254	0.0463356	221990	0.04211	104146	0.0192675	115738	0.0497643	123617	0.0512269	235317	0.07197	135410	0.0493046	170878	0.0593559	130585	0.0457201	135241	0.0611153	149338	0.0567748	164030	0.0287946	262221	0.0413541
21	393473	0.102027	245206	0.0821804	432707	0.0820817	260414	0.0481779	206512	0.0887948	200762	0.0831958	306992	0.0938913	206731	0.0752736	272474	0.0946461	230108	0.0805649	229142	0.103549	266141	0.101181	398077	0.0698803	519775	0.0819723
22	402595	0.104392	276955	0.092821	576519	0.109362	438240	0.0810766	261699	0.112524	244683	0.101397	321100	0.0982061	250597	0.0912458	302921	0.105222	277568	0.0971815	244492	0.110486	287740	0.109392	543919	0.0954821	634791	0.100111
23	578003	0.149875	393501	0.131881	857797	0.162718	906833	0.167769	323876	0.139258	317602	0.131614	408115	0.124819	357379	0.130127	444147	0.154278	425559	0.148996	294725	0.133186	366396	0.139295	931234	0.163473	1044017	0.164649
24	1107068	0.287061	760061	0.254733	2295857	0.435509	2637188	0.487893	703793	0.302613	717571	0.297361	637039	0.194834	587919	0.214069	876662	0.304516	888520	0.311087	643135	0.290632	814388	0.309611	2749725	0.4827	2827815	0.445967
25	286421	0.0742686	295102	0.098903	302873	0.057453	413832	0.076561	156531	0.0673042	159914	0.0662683	245050	0.0749467	236373	0.0860666	170851	0.0593465	198902	0.0696391	129639	0.0585838	155649	0.0591741	405979	0.0712675	385471	0.0607916
26	166321	0.0431268	202153	0.0677513	99902	0.0189508	141713	0.0262176	102952	0.0442667	111820	0.0463382	184211	0.0563396	186656	0.067964	100914	0.0350533	128539	0.0450038	81026	0.0366156	94389	0.0358845	111613	0.0195931	111878	0.017644
27	110367	0.028618	146335	0.0490439	75913	0.0144002	116373	0.0215296	94060	0.0404433	104635	0.0433607	162682	0.0497551	173289	0.0630969	86876	0.0301771	117328	0.0410786	73693	0.0333018	86146	0.0327507	80406	0.0141148	82545	0.0130179
28	93012	0.0241179	132620	0.0444474	62359	0.0118291	107522	0.0198921	86654	0.037259	99148	0.0410869	149925	0.0458535	164084	0.0597452	76086	0.0264291	108794	0.0380907	70206	0.031726	81075	0.0308228	67476	0.0118451	70157	0.0110643
29	80018	0.0207486	123125	0.0412651	50916	0.00965843	100781	0.018645	78896	0.0339232	93553	0.0387684	138460	0.042347	151028	0.0549914	67501	0.023447	98441	0.0344659	67302	0.0304137	76047	0.0289113	58651	0.0102959	61600	0.00971476
30	66788	0.017318	110893	0.0371656	41224	0.00781992	94064	0.0174023	68836	0.0295977	85918	0.0356044	122207	0.0373761	133289	0.0485323	58254	0.020235	87223	0.0305383	58978	0.0266521	64063	0.0243552	51347	0.00901369	53171	0.00838545
Sum	3856557	1	2983753	1	5271664	1	5405260	1	2325723	1	2413128	1	3269655	1	2746395	1	2878873	1	2856182	1	2212883	1	2630357	1	5696554	1	6340864	1
