# Supplementary material for: The Construction and Exploration of a Comprehensive MicroRNA Centered Regulatory Network in Foxtail Millet (Setaria italica L.)
Source: Front Plant Sci. 2022 May 6;13:848474. doi: 10.3389/fpls.2022.848474 (PMC9121102; doi:10.3389/fpls.2022.848474)
Supplement: Supplementary file 9 [file Data_Sheet_9.zip › Supplementary Table4.xlsx]

## Sheet: Sheet1
Supplementary Table 4. The detailed genomic information of 136 high confidence miRNAs in foxtail millet.
mature_id	Family	Classification	Species	Chromosome	Strand	Primary start	Primary end	Primary sequence	Primary Structure	Precursor start	Precursor end	Precursor sequence	Precursor Structure	Mature Start	Mature end	Mature sequence	Star id	Start start	Star start	Star sequence
Sit-miR156a	MIR156	Conserved	Setaria italica	scaffold_1	+	5902073	5902198	CGGAGAGGCTCCGGAGAGATTGACAGAAGAGAGTGAGCACACGGCGCGATGAACAGCATAGCGTGTGTGCTGTCCTCGTCGCGTGCTCACTCCTCTTTCTGTCAGCCTCTCCATTTCTTGAGGACT	.((((...))))((((((.(((((((((((((((((((.....(((((((((((((((((.....))))))))..)))))))))))))))).))).))))))))).))))))..............	5902094	5902179	TGACAGAAGAGAGTGAGCACACGGCGCGATGAACAGCATAGCGTGTGTGCTGTCCTCGTCGCGTGCTCACTCCTCTTTCTGTCAGC	((((((((((((((((((.....(((((((((((((((((.....))))))))..)))))))))))))))).))).))))))))..	5902094	5902113	TGACAGAAGAGAGTGAGCAC	Sit-miR156a*	5902158	5902178	CTCACTCCTCTTTCTGTCAGC
Sit-miR156b		Conserved	Setaria italica	scaffold_1	-	30686003	30686130	TCGGCGGGCGGCGCGGGCGGTGACAGAAGAGAGTGAGCACACGGCCGGGCAGAACGGCACCGGCGGAGGTGCCGTCGCGGCCGCGTGCTCACTGCTCTATCTGTCATCCTCCACTCCCCCTCCCTCTC	..................((((((((((((((((((((((.((((((.(....((((((((......))))))))).)))))).))))))))).)))).)))))))))....................	30686021	30686108	TGACAGAAGAGAGTGAGCACACGGCCGGGCAGAACGGCACCGGCGGAGGTGCCGTCGCGGCCGCGTGCTCACTGCTCTATCTGTCATC	((((((((((((((((((((.((((((.(....((((((((......))))))))).)))))).))))))))).)))).)))))))..	30686089	30686108	TGACAGAAGAGAGTGAGCAC	Sit-miR156b*	30686023	30686043	CTCACTGCTCTATCTGTCATC
Sit-miR156c		Conserved	Setaria italica	scaffold_2	+	30830639	30830765	GGACATGGCGGTGGTGTGGCTGACAGAAGAGAGTGAGCACGCAGCGGCCAGACTGCATCTATGCGAGACGCAGCTGCTGTTGCGTGCTCACTTCTCTGTCTGTCAGCTCTCTCTCCTCCTCGGGACT	.........((.((...(((((((((((((((((((((((((((((((.((.((((.(((.....))).)))))))))))))))))))))).))))).))))))))))...)).))...........	30830660	30830746	TGACAGAAGAGAGTGAGCACGCAGCGGCCAGACTGCATCTATGCGAGACGCAGCTGCTGTTGCGTGCTCACTTCTCTGTCTGTCAGC	((((((((((((((((((((((((((((.((.((((.(((.....))).)))))))))))))))))))))).))))).)))))))..	30830660	30830679	TGACAGAAGAGAGTGAGCAC	Sit-miR156c*	30830725	30830745	CTCACTTCTCTGTCTGTCAGC
Sit-miR156d		Conserved	Setaria italica	scaffold_4	+	31435211	31435338	ATTAAGAGGCCCTGAAGAGATTGACAGAAGAGAGCGAGCACCCGGCGCGGCGGCCGGCATGGAGCGCATGCCGTCCCCGCCGCGTGCTCGCTCCTCTTTCTGTCAGCCTCTCTCTCGTCCTGACCGGG	...............((((.(((((((((((((((((((((.(((((.((.(((.((((((.....)))))))))))))))).))))))))).))).))))))))).)))).................	31435232	31435319	TTGACAGAAGAGAGCGAGCACCCGGCGCGGCGGCCGGCATGGAGCGCATGCCGTCCCCGCCGCGTGCTCGCTCCTCTTTCTGTCAGCC	(((((((((((((((((((((.(((((.((.(((.((((((.....)))))))))))))))).))))))))).))).)))))))))..	31435232	31435252	TTGACAGAAGAGAGCGAGCAC	Sit-miR156d*	31435298	31435318	TCGCTCCTCTTTCTGTCAGCC
Sit-miR156e		Conserved	Setaria italica	scaffold_5	+	32104707	32104835	CCAACGGTTTGGCGTGAAGGTGACAGAAGAGAGTGAGCACACGTGGTCGCTTCCCTGCATGTATTTCTCGTGCTTGGAGCTACGCGTGCTCACTTCTCTTCCTGTCACCTCCCCTCTTTATCTCTCTCC	..........((.(.(((((((((((((((((((((((((.((((((....(((..(((((.......)))))..))))))))).)))))))).)))))).)))))))))............)).).))	32104728	32104816	TGACAGAAGAGAGTGAGCACACGTGGTCGCTTCCCTGCATGTATTTCTCGTGCTTGGAGCTACGCGTGCTCACTTCTCTTCCTGTCACC	((((((((((((((((((((.((((((....(((..(((((.......)))))..))))))))).)))))))).)))))).))))))..	32104728	32104747	TGACAGAAGAGAGTGAGCAC	Sit-miR156e*	32104795	32104815	CTCACTTCTCTTCCTGTCACC
Sit-miR156f		Conserved	Setaria italica	scaffold_5	+	11531652	11531788	GTGGGAGGAGAGGTGGAGGCTGACAGAAGAGAGTGAGCACACATGGTGCCTTTCTTGCATGGTGGATGAGAGAGTTCATGCTGGAAGCTATGTGTGCTCACTTCTCTCTCTGTCGGCCATTAGAACTCTCTCTCACA	....((((((((...((((((((((((((((((((((((((((((((....((((.((((((.............)))))).))))))))))))))))))).))))).)))))))))).))....))))).)))...	11531673	11531769	TGACAGAAGAGAGTGAGCACACATGGTGCCTTTCTTGCATGGTGGATGAGAGAGTTCATGCTGGAAGCTATGTGTGCTCACTTCTCTCTCTGTCGGC	(((((((((((((((((((((((((((....((((.((((((.............)))))).))))))))))))))))))).))))).)))))))..	11531673	11531692	TGACAGAAGAGAGTGAGCAC	Sit-miR156f*	11531748	11531768	CTCACTTCTCTCTCTGTCGGC
Sit-miR156g		Conserved	Setaria italica	scaffold_5	+	11532049	11532174	GGAGCTGGGTTTTGAAGGTTTGACAGAAGAGAGTGAGCACACGCGGTGGTTTCTTAGCATGAGTGCCATGCTGGGAGCTGTGCGTGCTCACTCTCTATCTGTCAGCCACTCATCAGGCCATCTCTT	((((.(((.((.(((.((((.(((((((((((((((((((.((((((....((((((((((.....)))))))))))))))).))))))))))))).))))))))))..)))..)).))).)))).	11532070	11532155	TGACAGAAGAGAGTGAGCACACGCGGTGGTTTCTTAGCATGAGTGCCATGCTGGGAGCTGTGCGTGCTCACTCTCTATCTGTCAGC	.(((((((((((((((((((.((((((....((((((((((.....)))))))))))))))).))))))))))))).))))))...	11532070	11532089	TGACAGAAGAGAGTGAGCAC	Sit-miR156g*	11532134	11532154	GCTCACTCTCTATCTGTCAGC
Sit-miR156h		Conserved	Setaria italica	scaffold_6	+	28563946	28564101	CGGTGGTTTCCCTGGCTAACTGACAGAAGAGAGTGAGCACGCAGCGGTCAGACTGCATCGATCCGATCTGCAATCGAGACGGCACACGTACGAATGATGCAGCTGCTGCTGCGTGCTCACTTCTCTCTCTGTCAGTCCTCTCCGGCCTCTCCCTGC	(((.((...)))))....(((((((((((((((((((((((((((((.(((.((((((((.((((((.....))))..(((.....)))..)).)))))))))))))))))))))))))).))))).)))))))))....................	28563967	28564082	TGACAGAAGAGAGTGAGCACGCAGCGGTCAGACTGCATCGATCCGATCTGCAATCGAGACGGCACACGTACGAATGATGCAGCTGCTGCTGCGTGCTCACTTCTCTCTCTGTCAGT	(((((((((((((((((((((((((((.(((.((((((((.((((((.....))))..(((.....)))..)).)))))))))))))))))))))))))).))))).)))))))..	28563967	28563986	TGACAGAAGAGAGTGAGCAC	Sit-miR156h*	28564061	28564081	CTCACTTCTCTCTCTGTCAGT
Sit-miR156i		Conserved	Setaria italica	scaffold_7	-	24139196	24139325	GGCGCGGGCGGCGCGCGCGGTGACAGAAGAGAGTGAGCACACGGCCGGGCGTGATGGCACCGGCGCGGATGTGCCGTCGCGGCCGCGTGCTCACTACTCTTTCTGTCATCCGCTGGCACCCCTCATGGGC	................((((((((((((((((((((((((.(((((....((((((((((((...)))...)))))))))))))).))))))))).))).)))))))).)))).....(((.....))).	24139214	24139303	TGACAGAAGAGAGTGAGCACACGGCCGGGCGTGATGGCACCGGCGCGGATGTGCCGTCGCGGCCGCGTGCTCACTACTCTTTCTGTCATC	((((((((((((((((((((.(((((....((((((((((((...)))...)))))))))))))).))))))))).))).))))))))..	24139284	24139303	TGACAGAAGAGAGTGAGCAC	Sit-miR156i*	24139216	24139236	CTCACTACTCTTTCTGTCATC
Sit-miR156j		Conserved	Setaria italica	scaffold_8	+	10204668	10204833	CAGTGGTGTCCATGGCTTCCTGACAGAAGAGAGTGAGCACACAGCGGGCAGACTGCATCGATCCAAACCTTTACAATCGAGAAGACGAAACACATACGAATGAATGATGCAGCTGCTGTTGTGTGCTCACTTCTCTCTCTGTCAGGCATCTCCGGCCTGTCCCTGC	..((((.(..((.((((.(((((((((((((((((((((((((((((.(((.((((((((.((.............(((......))).............)).)))))))))))))))))))))))))).))))).))))))))).......))))))..)))))	10204689	10204814	TGACAGAAGAGAGTGAGCACACAGCGGGCAGACTGCATCGATCCAAACCTTTACAATCGAGAAGACGAAACACATACGAATGAATGATGCAGCTGCTGTTGTGTGCTCACTTCTCTCTCTGTCAGG	(((((((((((((((((((((((((((.(((.((((((((.((.............(((......))).............)).)))))))))))))))))))))))))).))))).)))))))..	10204689	10204708	TGACAGAAGAGAGTGAGCAC	Sit-miR156j*	10204793	10204813	CTCACTTCTCTCTCTGTCAGG
Sit-miR159a	MIR159	Conserved	Setaria italica	scaffold_5	-	2003997	2004215	GAAGACGGCAAAGACTGAAGAGCTCCCTTCGATCCAATCCAGGAGGGGAAGTGGTGTGATGCAGCTGCCGGTTCATGGATACCTCTCTTGTGCAGCAATGATCGGTGTGTTCACCTGCCTGCACTTGCATGGGTGTGCATGACCCGGGAGATGAACCCACCAGCATCTTTCCCTCGTGCTTGGATTGAAGGGAGCTCCTCTCTCCCTCTCTTCCCTGT	(((((.((...(((..((.((((((((((((((((((..((.((((((((((((((.(...((.((.((((.(((((.((((((.((..((((((((......((((....)))))).))))))..).).)))))).))))).)))).)).))...))))))....))))))))).)).)))))))))))))))))).))))).))..))))).....	2004017	2004195	AGCTCCCTTCGATCCAATCCAGGAGGGGAAGTGGTGTGATGCAGCTGCCGGTTCATGGATACCTCTCTTGTGCAGCAATGATCGGTGTGTTCACCTGCCTGCACTTGCATGGGTGTGCATGACCCGGGAGATGAACCCACCAGCATCTTTCCCTCGTGCTTGGATTGAAGGGAGCTCC	(((((((((((((((((..((.((((((((((((((.(...((.((.((((.(((((.((((((.((..((((((((......((((....)))))).))))))..).).)))))).))))).)))).)).))...))))))....))))))))).)).)))))))))))))))))	2004017	2004036	TTGGATTGAAGGGAGCTCC	Sit-miR159a*	2004176	2004195	AGCTCCCTTCGATCCAATC
Sit-miR159b		Conserved	Setaria italica	scaffold_5	+	7029263	7029521	CTGGATGTTTGGATTGGAAGCGGAGCTCCTATCATTCCAATGAAGGGTCGTTTCGGTGGGTTGGTACAGCTGCTCGTTCATGGTTCCCACTATCCTATCTCATCACCTGGAGGTTTATCTTAGAGAGAGAGAGAGAGTTGAGTGGTCTGGTGTTTGCTTGAGATAGGCTTGTGGCTTGCATGACCGAGGAGCTGCACCGTCCCCGTGCTGGCCGCTCTTTGGATTGAAGGGAGCTCTGCATCTTGATCCCACAAGGCC	.....(((..((((((((.(((((((((((.(((.(((((.((..(((((...(((.((..((((.(((((.((((.(((((....((((...(((((((((.((((.(((..((((.(((.............))).))))...)))))))......)))))))))...))))....))))).)))).))))).)))).)))))...)))))..)).))))).))).))))))))))).)).)))))).))).....	7029283	7029501	CGGAGCTCCTATCATTCCAATGAAGGGTCGTTTCGGTGGGTTGGTACAGCTGCTCGTTCATGGTTCCCACTATCCTATCTCATCACCTGGAGGTTTATCTTAGAGAGAGAGAGAGAGTTGAGTGGTCTGGTGTTTGCTTGAGATAGGCTTGTGGCTTGCATGACCGAGGAGCTGCACCGTCCCCGTGCTGGCCGCTCTTTGGATTGAAGGGAGCTCTG	((((((((((.(((.(((((.((..(((((...(((.((..((((.(((((.((((.(((((....((((...(((((((((.((((.(((..((((.(((.............))).))))...)))))))......)))))))))...))))....))))).)))).))))).)))).)))))...)))))..)).))))).))).))))))))))	7029480	7029501	TTTGGATTGAAGGGAGCTCTG	Sit-miR159b*	7029285	7029305	GAGCTCCTATCATTCCAATG
Sit-miR159c		Conserved	Setaria italica	scaffold_5	+	7034865	7035111	TATTGCTTGGATTTGAAGCGGAGCTCCCTTCGATCCAATGAAGGGTCCTTTTGAAGGGTGGTACAGCTGCTTGTTCATGGTTCCCACTCTCCTATCTCATCAGCTCCGAGAGAGAGAGAGAGATTGTGAGGGTGAGGTGATTTGGTTTGAGATAGGCTTGTGGTTTGCATGACCGAGGAGCTGCATCTTCCCCTTTGTGGCCGCTCTTTGGATTGAAGGGAGCTCTGCATCGATCTCGATCCCATGT	............((((.(((((((((((((((((((((.((..((.((...(((((((.(((.(((((.((((.(((((....((((...((((((((((((.((((......((........))......).))).))).......)))))))))...))))....))))).)))).))))).)))...))))))).))))..)).))))))))))))))))))))).))))..............	7034886	7035092	GAGCTCCCTTCGATCCAATGAAGGGTCCTTTTGAAGGGTGGTACAGCTGCTTGTTCATGGTTCCCACTCTCCTATCTCATCAGCTCCGAGAGAGAGAGAGAGATTGTGAGGGTGAGGTGATTTGGTTTGAGATAGGCTTGTGGTTTGCATGACCGAGGAGCTGCATCTTCCCCTTTGTGGCCGCTCTTTGGATTGAAGGGAGCTCTG	((((((((((((((((((.((..((.((...(((((((.(((.(((((.((((.(((((....((((...((((((((((((.((((......((........))......).))).))).......)))))))))...))))....))))).)))).))))).)))...))))))).))))..)).))))))))))))))))))..	7035072	7035092	TTTGGATTGAAGGGAGCTCTG	Sit-miR159c*	7034885	7034905	GAGCTCCCTTCGATCCAATGA
Sit-miR160a	MIR160	Conserved	Setaria italica	scaffold_2	-	2422453	2422598	GAGGTGAAAACTAGGGAATATGCCTGGCTCCCTGTATGCCACTCGCACGGCTACCACCTGGACGATCATATCGGAGCCCTGATCGATCGGTGGCCGATGCGGCTGGCGTGCGAGGTGCCAAGCATGGCCCTGCTCTCTCTCTCTCT	((((.((....(((((..(((((.((((.((.(((((((((.(((((((((((((........((((..(((((....))))).)))))))))))).))))).))))))))).)).)))).))))).)))))...)))))).....	2422471	2422576	TGCCTGGCTCCCTGTATGCCACTCGCACGGCTACCACCTGGACGATCATATCGGAGCCCTGATCGATCGGTGGCCGATGCGGCTGGCGTGCGAGGTGCCAAGCATG	(((.((((.((.(((((((((.(((((((((((((........((((..(((((....))))).)))))))))))).))))).))))))))).)).)))).)))..	2422556	2422576	TGCCTGGCTCCCTGTATGCCA	Sit-miR160a*	2422473	2422493	GCGTGCGAGGTGCCAAGCATG
Sit-miR160b		Conserved	Setaria italica	scaffold_4	-	38135875	38135998	GACCACGATCGGCTCGTGTGTGCCTGGCTCCCTGTATGCCACACATGTATCCCAACCCGTGGCGTGATTGGATGCTGTGGGTGGCGTGCAAGGAGCCAAGCATGCAGAACAGGCCATGATCATC	((......))......(((((((.(((((((.((((((((((.(((((((((.((.(((...)).).)))))))).))).)))))))))).))))))).)))))))..................	38135893	38135976	TGCCTGGCTCCCTGTATGCCACACATGTATCCCAACCCGTGGCGTGATTGGATGCTGTGGGTGGCGTGCAAGGAGCCAAGCATG	(((.(((((((.((((((((((.(((((((((.((.(((...)).).)))))))).))).)))))))))).))))))).)))..	38135956	38135976	TGCCTGGCTCCCTGTATGCCA	Sit-miR160b*	38135895	38135915	GCGTGCAAGGAGCCAAGCATG
Sit-miR160c		Conserved	Setaria italica	scaffold_6	+	31712363	31712486	GGGCACATCGTGCTCTCTGCTGCCTGGCTCCCTGAATGCCATCCGAGAAGCAACGCCGCCGTGGCTGGCGTGCATCCCGGTTGGCGTTGAGGGAGTCATGCAGGTTCAGTGGCCTCTGTCTGGC	((((((...))))))....((((.(((((((((.(((((((.(((.((.(((.((((((....)).))))))).)).))).))))))).))))))))).)))).....................	31712384	31712467	TGCCTGGCTCCCTGAATGCCATCCGAGAAGCAACGCCGCCGTGGCTGGCGTGCATCCCGGTTGGCGTTGAGGGAGTCATGCAGG	(((.(((((((((.(((((((.(((.((.(((.((((((....)).))))))).)).))).))))))).))))))))).)))..	31712384	31712404	TGCCTGGCTCCCTGAATGCCA	Sit-miR160c*	31712446	31712466	GCGTTGAGGGAGTCATGCAGG
Sit-miR160d		Conserved	Setaria italica	scaffold_6	-	6639827	6639955	GGTGGCGATGGTTTGAGATGTGCCTGGCTCCCTGTATGCCACTCATCTAGAGCAACAACACCAATCCTAATGTTGCCTACGATGGATGGCGTGCACGAAGCCAAGCATCTCTCTATTTCCGAGCTCCTT	..............((((.((((.(((((.(.(((((((((.((((((((.((((((.............))))))))).))))).))))))))).).))))).)))).))))................	6639845	6639933	TGCCTGGCTCCCTGTATGCCACTCATCTAGAGCAACAACACCAATCCTAATGTTGCCTACGATGGATGGCGTGCACGAAGCCAAGCATC	(((.(((((.(.(((((((((.((((((((.((((((.............))))))))).))))).))))))))).).))))).)))..	6639913	6639933	TGCCTGGCTCCCTGTATGCCA	Sit-miR160d*	6639847	6639867	GCGTGCACGAAGCCAAGCATC
Sit-miR162	MIR162	Conserved	Setaria italica	scaffold_1	+	30167136	30167289	TTTATCTACAGGTGGTGTCTGGGCGCAGTGGTTTATCGATCCCTTCCTTGCCTTGTGCTGATCCGGGAGTGGTGGTTTCAAGTGTTTCTTGTTGCAGACAACGCGGGAATCGGTCGATAAACCTCTGCATCCAGCTCTCACCATGGTTCCTGGC	...........((((.(.(((((.((((.((((((((((((..(((((.((.((((.(((...((((((...((....)).....))))))...))))))).)))))))..)))))))))))).)))).)))))).).))).............	30167157	30167270	GGGCGCAGTGGTTTATCGATCCCTTCCTTGCCTTGTGCTGATCCGGGAGTGGTGGTTTCAAGTGTTTCTTGTTGCAGACAACGCGGGAATCGGTCGATAAACCTCTGCATCCAG	(((.((((.((((((((((((..(((((.((.((((.(((...((((((...((....)).....))))))...))))))).)))))))..)))))))))))).)))).)))..	30167250	30167270	TCGATAAACCTCTGCATCCAG	Sit-miR162*	30167156	30167176	GGGCGCAGTGGTTTATCGATC
Sit-miR164a	MIR164	Conserved	Setaria italica	scaffold_9	-	48855941	48856090	TTGGTGTGCCCTGTGCAGGGTGGAGAAGCAGGACACGTGAGCGACCATCCAGTCTCAACCGCCGCGCCGCGACGCCGTGCGTGTCCGGCTTCGGTTTGGGGTGGTCGCTCATGTGTCCGTCCTCTCCACCGAGCACTGGCGCATATCGGA	(((((((((((.((((..((((((((.(..((((((((((((((((((((.....(((..((((.((((.(((((.....)))))))))..)))))))))))))))))))))))))))..).))))))))..)))).)).))))))))).	48855959	48856068	TGGAGAAGCAGGACACGTGAGCGACCATCCAGTCTCAACCGCCGCGCCGCGACGCCGTGCGTGTCCGGCTTCGGTTTGGGGTGGTCGCTCATGTGTCCGTCCTCTCCACC	((((((.(..((((((((((((((((((((.....(((..((((.((((.(((((.....)))))))))..)))))))))))))))))))))))))))..).))))))..	48856048	48856068	TGGAGAAGCAGGACACGTGAG	Sit-miR164a*	48855961	48855981	CATGTGTCCGTCCTCTCCACC
Sit-miR164b		Conserved	Setaria italica	scaffold_3	-	24447402	24447594	CTTGGTGAGAAGGTCCCTGTTGGAGAAGCAGGGCACGTGCAGGTAGAGACACGCCGGAGCACGGCCGGCGGACTCACGCGCACCTGCGTGTGGCCGGTCGAAAGTAAGCGAGCGAGGAAGCTTGCTTCTTGCTCCAATGTGCTAGCTCCTGCACGTGCTCCCCTTCTCCACCATGGCCTTCTCACCACCCTC	..(((((((((((.((.((.((((((((..(((((((((((((...((.((((..(((((.((((((((.....(((((((....))))))))))))))).(((.((((((((......))))))))))))))))..))))))....)))))))))))))..)))))))).)).))))))))))))).....	24447422	24447574	CTTGGTGAGAAGGTCCCTGTTGGAGAAGCAGGGCACGTGCAGGTAGAGACACGCCGGAGCACGGCCGGCGGACTCACGCGCACCTGCGTGTGGCCGGTCGAAAGTAAGCGAGCGAGGAAGCTTGCTTCTTGCTCCAATGTGCTAGCTCCTGCACGTGCTCCCCTTCTCCACCATGGCCTTCTCACCACCCTC	..(((((((((((.((.((.((((((((..(((((((((((((...((.((((..(((((.((((((((.....(((((((....))))))))))))))).(((.((((((((......))))))))))))))))..))))))....)))))))))))))..)))))))).)).))))))))))))).....	24447553	24447574	TGGAGAAGCAGGGCACGTGCA	Sit-miR164b*	24447422	24447443	CACGTGCTCCCCTTCTCCACC
Sit-miR164c		Conserved	Setaria italica	scaffold_2	-	48083853	48083987	ATCAGTGAGGAGGACCACGCTGGAGAAGCAGGGCACGTGCATGGATACGCTCTCCTCTCCTCTCCATGGACCGGAGCAGCTAGTATACATATTGCACGTGTTCTCCTTCTCCATCAAGGTCTTCCTCACTTCGCC	...(((((((((((((..(.((((((((.((((((((((((((..((((((((((..(((.......)))..)))).)))..)))..))...)))))))))))).)))))))).)..))))))))))))).....	48083871	48083965	TGGAGAAGCAGGGCACGTGCATGGATACGCTCTCCTCTCCTCTCCATGGACCGGAGCAGCTAGTATACATATTGCACGTGTTCTCCTTCTCCATC	((((((((.((((((((((((((..((((((((((..(((.......)))..)))).)))..)))..))...)))))))))))).))))))))..	48083945	48083965	TGGAGAAGCAGGGCACGTGCA	Sit-miR164c*	48083873	48083893	CACGTGTTCTCCTTCTCCATC
Sit-miR164d		Conserved	Setaria italica	scaffold_3	+	26497811	26497997	TAGACGGTGGCTGTGCATGGTGGAGAAGCAGGGCACGTGCATTACCATCCAATGCCGCCATGCCCGGCCGCTCCATGCTCCTCCCCCTCCTCTGATGAGCTGAGCTCACCAACCTTTGTGGATCCATGGATGGATGGATGGTTCTTCATGTGCCCATCTTCTCCACCGAGCACAAACTGTCTCAGCA	........(..(((((.(((((((((((..(((((((((....((((((((..((.(((......))).))((((((....(((........((.(((((...))))).))........)))..))))))....))))))))....)))))))))..))))))))))).)))))..)..........	26497832	26497978	TGGAGAAGCAGGGCACGTGCATTACCATCCAATGCCGCCATGCCCGGCCGCTCCATGCTCCTCCCCCTCCTCTGATGAGCTGAGCTCACCAACCTTTGTGGATCCATGGATGGATGGATGGTTCTTCATGTGCCCATCTTCTCCACC	((((((((..(((((((((....((((((((..((.(((......))).))((((((....(((........((.(((((...))))).))........)))..))))))....))))))))....)))))))))..))))))))..	26497832	26497852	TGGAGAAGCAGGGCACGTGCA	Sit-miR164d*	26497957	26497977	CATGTGCCCATCTTCTCCACC
Sit-miR164e		Conserved	Setaria italica	scaffold_1	-	39787219	39787392	TTCGCAGTGGCTCTGGCTCATGAGGAGGGGCGAGCAAACCCTGCTGGAGAAGCAGGGCACGTGCTCGGTCGATCGGCCGGCCGGGCAGCCCGCTGCATGCATGGTCGATCGCAGCACGTGCGCTCCTTCTCCATCATGGATTCTCGCCCCGTCGGTTCGATCGCCTTAAGCTT	........((((..(((...((((((((((((((.((.((.((.((((((((.((.(((((((((((((((((((((((((.(((...)))))))...)).)))))))))).))))))))).)).)))))))).)).)).)))))))))).))..))))...)))...)))).	39787239	39787372	GAGGGGCGAGCAAACCCTGCTGGAGAAGCAGGGCACGTGCTCGGTCGATCGGCCGGCCGGGCAGCCCGCTGCATGCATGGTCGATCGCAGCACGTGCGCTCCTTCTCCATCATGGATTCTCGCCCCGTCGG	..((((((((.((.((.((.((((((((.((.(((((((((((((((((((((((((.(((...)))))))...)).)))))))))).))))))))).)).)))))))).)).)).)))))))))).....	39787327	39787348	TGGAGAAGCAGGGCACGTGCT	Sit-miR164e	39787257	39787278	CACGTGCGCTCCTTCTCCATC
Sit-miR164f		Conserved	Setaria italica	scaffold_3	-	16060081	16060271	GGGTGGCGAGGTGCGCGAGGTGGAGAAGCAGGGCACGTGCATGCATTCTTTCCTCTCGCCGGCTTGGCATTCCGGCAGCGCCGCTGCGGGCCGGTTGCCGCTGGCCGGCCGGCTAGCCCAGCTTGCTAGCTAGCTCCTGAAGCGCTGATGCATGTGCCCTTCTCCTCCACCGTGCGCGCCTCGCCTGAGCA	....(((((((((((((.(((((((.((.(((((((((((((((.............((((((((((((..(((((..(((....))).))))).)))))..))))))).(((((((.......))))))).(((.....)))))..))))))))))))).)).))))))).)))))))))))))......	16060099	16060249	TGGAGAAGCAGGGCACGTGCATGCATTCTTTCCTCTCGCCGGCTTGGCATTCCGGCAGCGCCGCTGCGGGCCGGTTGCCGCTGGCCGGCCGGCTAGCCCAGCTTGCTAGCTAGCTCCTGAAGCGCTGATGCATGTGCCCTTCTCCTCCACC	(((((.((.(((((((((((((((.............((((((((((((..(((((..(((....))).))))).)))))..))))))).(((((((.......))))))).(((.....)))))..))))))))))))).)).)))))..	16060229	16060249	TGGAGAAGCAGGGCACGTGCA	Sit-miR164f*	16060101	16060121	CATGTGCCCTTCTCCTCCACC
Sit-miR166a	MIR166	Conserved	Setaria italica	scaffold_1	+	32901674	32901799	GGAGCTTTCTTACTTTGAGGGGAATGTTGTCTGGCTCGAGGTGCGCAGAAACCTGGTGGAGATCTCATCTCGATCTAGGTTGATCTCGGACCAGGCTTCATTCCCCTCAAGTAGAGCTCCCCGTTC	..........(((((.((((((((((..((((((.(((((((.((.....(((((((.(((((...))))).).))))))))))))))).))))))..))))))))))))))).............	32901695	32901780	GGAATGTTGTCTGGCTCGAGGTGCGCAGAAACCTGGTGGAGATCTCATCTCGATCTAGGTTGATCTCGGACCAGGCTTCATTCCCC	((((((..((((((.(((((((.((.....(((((((.(((((...))))).).))))))))))))))).))))))..))))))..	32901760	32901780	TCGGACCAGGCTTCATTCCCC	Sit-miR166a*	32901694	32901714	GGAATGTTGTCTGGCTCGAGG
Sit-miR166b		Conserved	Setaria italica	scaffold_3	-	46534317	46534455	GAGGGGGGCAGGGTGTCTGGAATGGAGGCTGATCCAAGATCCTCGGGTGCGACAGCATTAGGAAAGCCACCTTTCGGTTTCGTGGTTGCTACCGGGGATCTCGGACCAGGCTTCATTCCTCACACAGTGCTCCTGGTTG	...(((((((..((((..(((((((((.(((.(((.((((((((((..(((((.((.....(((((....)))))......)).)))))..)))))))))).))).))).)))))))))..))))..))))))).....	46534335	46534433	AATGGAGGCTGATCCAAGATCCTCGGGTGCGACAGCATTAGGAAAGCCACCTTTCGGTTTCGTGGTTGCTACCGGGGATCTCGGACCAGGCTTCATTCC	(((((((.(((.(((.((((((((((..(((((.((.....(((((....)))))......)).)))))..)))))))))).))).))).)))))))..	46534335	46534355	TCTCGGACCAGGCTTCATTCC	Sit-miR166b*	46534415	46534435	AATGGAGGCTGATCCAAGATC
Sit-miR166c		Conserved	Setaria italica	scaffold_4	-	39474337	39474536	GAGCCTTTTCGTCTTTGAGGGGAATGTTGTCTGGCTCGGGGGCGCCGCTCTTTCTCTGACCTGCTCCTTTCTCCTCCGATCCATCTCGCTCTTCCTCTCTCCTGGAGGTAGAGAGGAGATCGATCGATGGGCAGGAGTGAGAGGAGATGGGTGTAGATCTCGGACCAGGCTTCATTCCCCCCAAAAGGAAGGGCTCCCCA	((((((((((...((((.((((((((..((((((.((((((((...))).....(((((((((((((((((..((((..(((((((((.(((.(((((((((....)).)))))))))).)))..))))))..)))).)))))))).))))).)))).))))).))))))..)))))))).)))).))))))))))....	39474355	39474514	GGAATGTTGTCTGGCTCGGGGGCGCCGCTCTTTCTCTGACCTGCTCCTTTCTCCTCCGATCCATCTCGCTCTTCCTCTCTCCTGGAGGTAGAGAGGAGATCGATCGATGGGCAGGAGTGAGAGGAGATGGGTGTAGATCTCGGACCAGGCTTCATTCCCC	((((((..((((((.((((((((...))).....(((((((((((((((((..((((..(((((((((.(((.(((((((((....)).)))))))))).)))..))))))..)))).)))))))).))))).)))).))))).))))))..))))))..	39474355	39474375	TCGGACCAGGCTTCATTCCCC	Sit-miR166c*	39474496	39474516	GGAATGTTGTCTGGCTCGGGG
Sit-miR166d		Conserved	Setaria italica	scaffold_9	-	58186851	58186978	AGGAAGCTATTGCTCTGTGTGGAATGTTGTCTGGTTCTAGGCCTTGAGAGGGGACATGCATGGTCATGCCTCGTCTTGTTTGGGCCCTCGGACCAGGCTTCATTCCCCTCAGAGGTACCTTCCAGCCA	.(((((.(((..(((((.(.((((((..(((((((((..((((((((((((((.((((......)))))))).)))))...)))))...)))))))))..)))))).).)))))))).))))).....	58186869	58186956	GGAATGTTGTCTGGTTCTAGGCCTTGAGAGGGGACATGCATGGTCATGCCTCGTCTTGTTTGGGCCCTCGGACCAGGCTTCATTCCCC	((((((..(((((((((..((((((((((((((.((((......)))))))).)))))...)))))...)))))))))..))))))..	58186869	58186889	TCGGACCAGGCTTCATTCCCC	Sit-miR166d*	58186938	58186958	GGAATGTTGTCTGGTTCTAGG
Sit-miR166e		Conserved	Setaria italica	scaffold_9	-	55492985	55493111	CTCGCATATGGCAGTTGAGGGGAATGTTGTCTGGTCGGAGACCTAACACCGCGGATCCATGCGGCATCGCAGCATGGTGGATGGTTTCGGACCAGGCTTCATTCCCCCCAACTCAACTGTTCTTCGT	..........((((((((((((((((..((((((((.((((((...((((((((((((....)).))).).))..))))...)))))).))))))))..)))))))).....)))))))).......	55493003	55493089	GGAATGTTGTCTGGTCGGAGACCTAACACCGCGGATCCATGCGGCATCGCAGCATGGTGGATGGTTTCGGACCAGGCTTCATTCCCC	((((((..((((((((.((((((...((((((((((((....)).))).).))..))))...)))))).))))))))..))))))..	55493003	55493023	TCGGACCAGGCTTCATTCCCC	Sit-miR166e*	55493071	55493091	GGAATGTTGTCTGGTCGGAGA
Sit-miR166f		Conserved	Setaria italica	scaffold_9	+	5936497	5936606	GCGCTTCATGGCTGTCGAGGGGAATGATGTCCGGTCCGAAGGCGCCTGCGGCGGCGAGGCACCGCGGCTTCGGACCAGGCTTCATTCCCCATGACTCATGGAATGGCAGC	.............((((.(((((((((.(((.(((((((((.(((.(((.........)))..))).))))))))).))).))))))))).))))...............	5936518	5936587	GGAATGATGTCCGGTCCGAAGGCGCCTGCGGCGGCGAGGCACCGCGGCTTCGGACCAGGCTTCATTCCCC	(((((((.(((.(((((((((.(((.(((.........)))..))).))))))))).))).)))))))..	5936567	5936587	TCGGACCAGGCTTCATTCCCC	Sit-miR166f*	5936517	5936537	GGAATGATGTCCGGTCCGAAG
Sit-miR166g		Conserved	Setaria italica	scaffold_9	-	21644112	21644239	GATCATCTCGTACGTTGAGGGGAATGTCGTCTGGCGCGAGACCGGCCGGACAGCCGCAGGCGGCGCGGGCCGTCGCCTTGGACGGTCTCGGACCAGGCTTCATTCCCCCCAACGGCTCCAGACGTCAC	(((..(((.(..(((((.((((((((..((((((..((((((((.((((...((....((((((....)))))))).)))).))))))))..))))))..)))))))).)))))...).))).)))..	21644130	21644217	GGAATGTCGTCTGGCGCGAGACCGGCCGGACAGCCGCAGGCGGCGCGGGCCGTCGCCTTGGACGGTCTCGGACCAGGCTTCATTCCCC	((((((..((((((..((((((((.((((...((....((((((....)))))))).)))).))))))))..))))))..))))))..	21644130	21644150	TCGGACCAGGCTTCATTCCCC	Sit-miR166g*	21644199	21644219	GGAATGTCGTCTGGCGCGAGA
Sit-miR166h		Conserved	Setaria italica	scaffold_9	-	13545167	13545310	GAAGCTATTTGCTTCTGAGTGGAATGTTGTCTGGTTCAAGGTCTTGCCTGTGATTTGAGGATGAATCTCTTGTGTAGTTTTCATTCCTCGGATCTGCGGGATCTCGGACCAGGCTTCATTCCCCTCAGAGATAGCTTCAAATGA	(((((((((....((((((.((((((..(((((((((.(((((((((....((((((((((((((.(((....).))..)))).)))))))))).))))))))).)))))))))..)))))).)))))))))))))))......	13545185	13545288	GGAATGTTGTCTGGTTCAAGGTCTTGCCTGTGATTTGAGGATGAATCTCTTGTGTAGTTTTCATTCCTCGGATCTGCGGGATCTCGGACCAGGCTTCATTCCCC	((((((..(((((((((.(((((((((....((((((((((((((.(((....).))..)))).)))))))))).))))))))).)))))))))..))))))..	13545185	13545205	TCGGACCAGGCTTCATTCCCC	Sit-miR166h*	13545270	13545290	GGAATGTTGTCTGGTTCAAGG
Sit-miR166i		Conserved	Setaria italica	scaffold_1	-	39203301	39203436	TTGGTCATGGGGGCTTGTGGGGAATGTTGGCTGGCTCGAGGCATCCGCGTCCTAGCTTGCAGATCGTTGCCTGCTGCCGGACAGATCGAGAGGCGTCGGACCAGGCTTCATTCCTCGCAAGCCATTGTATCCATGG	....((((((((((((((((((((((..(.((((.((((.((.((((.((((((((..((((....))))..))))..))))....)).)).)).)))).)))).)..)))))))))))))))......)))))))	39203319	39203414	GGAATGTTGGCTGGCTCGAGGCATCCGCGTCCTAGCTTGCAGATCGTTGCCTGCTGCCGGACAGATCGAGAGGCGTCGGACCAGGCTTCATTCCTC	((((((..(.((((.((((.((.((((.((((((((..((((....))))..))))..))))....)).)).)).)))).)))).)..))))))..	39203319	39203339	TCGGACCAGGCTTCATTCCTC	Sit-miR166i*	39203396	39203416	GGAATGTTGGCTGGCTCGAGG
Sit-miR166j		Conserved	Setaria italica	scaffold_1	-	39203068	39203207	ATGCTTGGATTAGGTTAAGGGGGTTGTTGTCTGGCTCGGTGTCTCCGGTCGGGATCGATTGATATCTTCCGGCCTTGCCGGAGCTGTCGACCGGAGATTTCGGACCAGGCTTCAATCCCTTTAACCATGCGGCATTCGTT	............((((((((((((((..((((((.((((.((((((((((((.(..(((....)))(((((((...))))))).).)))))))))))).)))).))))))..)))))))))))))).......(.....)	39203086	39203185	GGGTTGTTGTCTGGCTCGGTGTCTCCGGTCGGGATCGATTGATATCTTCCGGCCTTGCCGGAGCTGTCGACCGGAGATTTCGGACCAGGCTTCAATCCCT	((((((..((((((.((((.((((((((((((.(..(((....)))(((((((...))))))).).)))))))))))).)))).))))))..))))))..	39203086	39203106	TCGGACCAGGCTTCAATCCCT	Sit-miR166j*	39203167	39203187	GGGTTGTTGTCTGGCTCGGTG
Sit-miR166k		Conserved	Setaria italica	scaffold_2	+	32841463	32841611	GGTTGAAGGTTAGGTTAAGGGGGTTGTTGTCTGGTTCAAGGTCACCACAAGTAGGCAAGCCCATTTTGCTTAACATGCAGTATGGGTGTATTCGATCTATTGGTGATCTCGGACCAGGCTTCAATCCCTTTAACCAGCATCTGCATATA	............((((((((((((((..(((((((((.(((((((((..((..((...((((((.((((.......)))).))))))....))...))..))))))))).)))))))))..)))))))))))))).((....)).....	32841484	32841592	GGGTTGTTGTCTGGTTCAAGGTCACCACAAGTAGGCAAGCCCATTTTGCTTAACATGCAGTATGGGTGTATTCGATCTATTGGTGATCTCGGACCAGGCTTCAATCCCT	((((((..(((((((((.(((((((((..((..((...((((((.((((.......)))).))))))....))...))..))))))))).)))))))))..))))))..	32841572	32841592	TCGGACCAGGCTTCAATCCCT	Sit-miR166k*	32841483	32841503	GGGTTGTTGTCTGGTTCAAGG
Sit-miR167a	MIR167	Conserved	Setaria italica	scaffold_4	-	38545942	38546067	CTTTTGCTGGTGTGAGAGGTTGAAGCTGCCAGCATGATCTGGTTGCTCAAACGCCGGCCTCTAAAGTGGCTGGAGAAGCTTCACCAGATCATGTTGTAGCTTCACTCCCTCGCAACTAGCAAAGCA	...(((((((((((((.((.(((((((((.(((((((((((((.(((......((((((........))))))...)))...))))))))))))))))))))))..))))))).))))))))....	38545960	38546045	TGAAGCTGCCAGCATGATCTGGTTGCTCAAACGCCGGCCTCTAAAGTGGCTGGAGAAGCTTCACCAGATCATGTTGTAGCTTCACT	(((((((((.(((((((((((((.(((......((((((........))))))...)))...))))))))))))))))))))))..	38546025	38546045	TGAAGCTGCCAGCATGATCTG	Sit-miR167a*	38545962	38545982	AGATCATGTTGTAGCTTCACT
Sit-miR167b		Conserved	Setaria italica	scaffold_1	+	6670210	6670473	GTTTTGGTGGTGTGAGAGATTGAAGCTGCCAGCATGATCTGACGAGGACCGAAACAATCAGAGGTTTTCAGGGTTTAGGTATGCCGCAATGCGACATGAGGACTACTCTTGGTGCTAGACGGGGTTGAGTGTTAGTTGGAGGAGGATTCTTGGTATTCTAATATGCATGGTTTCTGAATTAGTGAGCATGTATGCATGGTTTCTGAATATTTGGTCCATCATCAGATCATGTTGCAGCTTCACTCGCTCACCACCACCAAAGGA	..((((((((((((((.((.(((((((((.((((((((((((.((((((((((....(((((((((((((..(((...((((......))))))).)))))))).(((((...(((((((........)).)))))...))))).....((((....))))((((((((.((.(((...))).)).)))))))).......)))))...)))))))).)).))))))))))))))))))))).)).)))).))))))))))...	6670231	6670454	TGAAGCTGCCAGCATGATCTGACGAGGACCGAAACAATCAGAGGTTTTCAGGGTTTAGGTATGCCGCAATGCGACATGAGGACTACTCTTGGTGCTAGACGGGGTTGAGTGTTAGTTGGAGGAGGATTCTTGGTATTCTAATATGCATGGTTTCTGAATTAGTGAGCATGTATGCATGGTTTCTGAATATTTGGTCCATCATCAGATCATGTTGCAGCTTCACT	(((((((((.((((((((((((.((((((((((....(((((((((((((..(((...((((......))))))).)))))))).(((((...(((((((........)).)))))...))))).....((((....))))((((((((.((.(((...))).)).)))))))).......)))))...)))))))).)).)))))))))))))))))))))..	6670231	6670252	TGAAGCTGCCAGCATGATCTGA	Sit-miR167b*	6670433	6670453	AGATCATGTTGCAGCTTCACT
Sit-miR167c		Conserved	Setaria italica	scaffold_1	+	6699575	6699838	GTTTTGGTGGTGTGAGAGATTGAAGCTGCCAGCATGATCTGATGAGGACCGAAACAAGCAGAGGTTTTCAGGGTTTAGGTATGCCGCAATGCGACAGGAGGACTACTCTTGGTGCTAGATGGGGTTGAGTGTTAGTTGGAGGAGGATTCTTGGTATTCTGATATGCATGGTTTCTGAATTAGTGAGCATGCATGCATGGTTTCTGAATATTTGGTCCATCATCAGATCATGTTGCAGCTTCACTCGCTCACCACCACCAAAGGA	..((((((((((((((.((.(((((((((.(((((((((((((((((((((((.....((((((...((((((((((((...(((.((..((..((((((.....))))))..))....)).))).......................))))).)))))))((((((((.((.(((...))).)).)))))))).....))))))....)))))))).)))))))))))))))))))))))).)).)))).))))))))))...	6699596	6699819	TGAAGCTGCCAGCATGATCTGATGAGGACCGAAACAAGCAGAGGTTTTCAGGGTTTAGGTATGCCGCAATGCGACAGGAGGACTACTCTTGGTGCTAGATGGGGTTGAGTGTTAGTTGGAGGAGGATTCTTGGTATTCTGATATGCATGGTTTCTGAATTAGTGAGCATGCATGCATGGTTTCTGAATATTTGGTCCATCATCAGATCATGTTGCAGCTTCACT	(((((((((.(((((((((((((((((((((((.....((((((...((((((((((((...(((.((..((..((((((.....))))))..))....)).))).......................))))).)))))))((((((((.((.(((...))).)).)))))))).....))))))....)))))))).))))))))))))))))))))))))..	6699596	6699617	TGAAGCTGCCAGCATGATCTGA	Sit-miR167c*	6699798	6699818	AGATCATGTTGCAGCTTCACT
Sit-miR167d		Conserved	Setaria italica	scaffold_5	-	38247039	38247189	GTGTGTGCACATTAAGCAGCTGAAGCTGCCAGCATGATCTGATATCTTTGTTTTTAAGCTCCTCCTCCTAGTGATGAAAGGTTTGGCAACTTTGGATGCCTAGATTCAGATCGTGCTGTGCAGTTTCACCTGCTCATTGGAGCACAGAGA	.(.(((((.((...(((((.((((((((((((((((((((((.((((..((.((((((((...(((..((....))..)))...)))....))))).))..))))))))))))))))).))))))))).)))))...))..))))).)..	38247059	38247169	GTGTGTGCACATTAAGCAGCTGAAGCTGCCAGCATGATCTGATATCTTTGTTTTTAAGCTCCTCCTCCTAGTGATGAAAGGTTTGGCAACTTTGGATGCCTAGATTCAGATCGTGCTGTGCAGTTTCACCTGCTCATTGGAGCACAGAGA	..............(((((.((((((((((((((((((((((.((((..((.((((((((...(((..((....))..)))...)))....))))).))..))))))))))))))))).))))))))).)))))................	38247147	38247169	TGAAGCTGCCAGCATGATCTGA	Sit-miR167d	38247059	38247080	ATCGTGCTGTGCAGTTTCACC
Sit-miR167e		Conserved	Setaria italica	scaffold_3	+	48340846	48341005	AGTGGTGCACCACAAGTTGGTGAAGCTGCCAGCATGATCTGATGGTATGATGTATTTACCTCTCTTTGCCTGATTGTCATGGACGAATTCAGGATGAGGGGGAAAGAGGAATATGAGTCAGGTCATGCTGTAGTTTCATCTGCTGGTGGGAGCACATCGA	....((((.((((.(((.(((((((((((.(((((((((((((.((((......((..((((((....((((((((((...)))))..)))))..))))))..)).....))))..)))))))))))))))))))))))).))).))))..)))).....	48340867	48340986	TGAAGCTGCCAGCATGATCTGATGGTATGATGTATTTACCTCTCTTTGCCTGATTGTCATGGACGAATTCAGGATGAGGGGGAAAGAGGAATATGAGTCAGGTCATGCTGTAGTTTCATC	(((((((((.(((((((((((((.((((......((..((((((....((((((((((...)))))..)))))..))))))..)).....))))..))))))))))))))))))))))..	48340867	48340888	TGAAGCTGCCAGCATGATCTGA	Sit-miR167e*	48340965	48340985	AGGTCATGCTGTAGTTTCATC
Sit-miR167f		Conserved	Setaria italica	scaffold_2	-	4311974	4312113	GTGGTGCGTCCTCTAGGAGCTGAAGCTGCCAGCATGATCTGACGAGTGTTTAGCTAGTTGACGACTACAGCAATGATGACCGAAACTGCTAACGATCAGATCATGCTGCGCAGTTTCATCTGCTCGTGGATGCACGGAAG	...........((((.((((((((((((((((((((((((((((.....(((((.((((..((..((((....)).))..)).))))))))))).))))))))))))).)))))))))...)))).))))..........	4311992	4312091	TGAAGCTGCCAGCATGATCTGACGAGTGTTTAGCTAGTTGACGACTACAGCAATGATGACCGAAACTGCTAACGATCAGATCATGCTGCGCAGTTTCATC	((((((((((((((((((((((((.....(((((.((((..((..((((....)).))..)).))))))))))).))))))))))))).)))))))))..	4312070	4312091	TGAAGCTGCCAGCATGATCTGA	Sit-miR167f*	4311994	4312014	ATCATGCTGCGCAGTTTCATC
Sit-miR167g		Conserved	Setaria italica	scaffold_9	-	55653029	55653175	GTCTGTGCAGCACAAGAAGATGAAGCTGCCAGCATGATCTGAAAGCGGACGCGTTCTTCGTGATCATGTCTGGGCAAGGACAACACGGGAAATAGGCGAGGCGACCAGATCATCTAGCAGTTTCATTCTCTTGTGGCAGCACACACC	..........(((((((.(((((((((((.((.((((((((...((...(((.(..(((.((....(((((......)))))...)).)))..).)))..))...)))))))))).))))))))))).)))))))............	55653047	55653153	TGAAGCTGCCAGCATGATCTGAAAGCGGACGCGTTCTTCGTGATCATGTCTGGGCAAGGACAACACGGGAAATAGGCGAGGCGACCAGATCATCTAGCAGTTTCATT	(((((((((.((.((((((((...((...(((.(..(((.((....(((((......)))))...)).)))..).)))..))...)))))))))).)))))))))..	55653132	55653153	TGAAGCTGCCAGCATGATCTGA	Sit-miR167g*	55653049	55653069	AGATCATCTAGCAGTTTCATT
Sit-miR167h		Conserved	Setaria italica	scaffold_3	+	48338901	48339056	CAAATGCTCATGTGAATGAGTGAAGCTGCCAGCATGATCTAGCTTTGGTTGGCATCATCGGCACACCCACAATCATCAGATTGATTTGCCTGGTGTACCTGCAAATCATTGTTAGATCATGCATGACAGCCTCATTTCTTCACAATGTTGAGCATA	...(((((((((((((.((((((.((((.((((((((((((((..(((((.(((.....((.(((((((.(((((......)))))))...))))).))))).)))))..)))))))))))).)).)))).)))))).))))))....))))))).	48338922	48339037	TGAAGCTGCCAGCATGATCTAGCTTTGGTTGGCATCATCGGCACACCCACAATCATCAGATTGATTTGCCTGGTGTACCTGCAAATCATTGTTAGATCATGCATGACAGCCTCATT	(((.((((.((((((((((((((..(((((.(((.....((.(((((((.(((((......)))))))...))))).))))).)))))..)))))))))))).)).)))).)))..	48338922	48338942	TGAAGCTGCCAGCATGATCTA	Sit-miR167h*	48339016	48339036	ATCATGCATGACAGCCTCATT
Sit-miR167i		Conserved	Setaria italica	scaffold_9	+	3268729	3268870	GAACTGCCCAAGGGAATGAGTGAAGCTGCCAGCATGATCTAGCTCTGGGTGATCACCGAGAGGAACAGAAGTTCGAGCTCTTGTGGTCATGCCTTGCTAGGTCATGCTGCGGCAGCCTCACTTCTTCCCATCGTTGGGCACA	....((((((((((((.((((((.(((((((((((((((((((...(.((((((((.(((((((((....))))...))))))))))))).)...)))))))))))))..)))))).)))))).)))))....)))))))..	3268750	3268851	TGAAGCTGCCAGCATGATCTAGCTCTGGGTGATCACCGAGAGGAACAGAAGTTCGAGCTCTTGTGGTCATGCCTTGCTAGGTCATGCTGCGGCAGCCTCACT	(((.(((((((((((((((((((...(.((((((((.(((((((((....))))...))))))))))))).)...)))))))))))))..)))))).)))..	3268750	3268770	TGAAGCTGCCAGCATGATCTA	Sit-miR167i*	3268830	3268850	TCATGCTGCGGCAGCCTCACT
Sit-miR167j		Conserved	Setaria italica	scaffold_9	+	5818377	5818521	TGAGTGCCCAAGAGAAAGAGTGAAGCTGCCAGCATGATCTAACTTGTGTGGGGGCGCAAGCGGTGAGGTTGCTGCCGCGAGGATTTTTGGGCGATGGTGTTAGATCATGCTGTGACAGTTTCACTCTTTCCCTTTGGGCACGTTG	...(((((((((.((((((((((((((((((((((((((((((((((.((((((..(..(((((.((....)))))))..)..)))))).))))....)))))))))))))).).))))))))))))))).).))))))))....	5818398	5818502	TGAAGCTGCCAGCATGATCTAACTTGTGTGGGGGCGCAAGCGGTGAGGTTGCTGCCGCGAGGATTTTTGGGCGATGGTGTTAGATCATGCTGTGACAGTTTCACT	(((((((((((((((((((((((((((.((((((..(..(((((.((....)))))))..)..)))))).))))....)))))))))))))).).))))))))..	5818398	5818418	TGAAGCTGCCAGCATGATCTA	Sit-miR167j*	5818481	5818501	TCATGCTGTGACAGTTTCACT
Sit-miR168	MIR168	Conserved	Setaria italica	scaffold_1	+	8667993	8668101	GCCGCCGCGCCGCCTCGGGCTCGCTTGGTGCAGATCGGGACCCGACGCCCGCGCCGCCGGGACCGGATCCCGCCTTGCACCAAGTGAATCGGAGCCGGCGCAGCGATAA	..(((.((((((.(((.((.(((((((((((((..(((((.(((...((((......))))..))).)))))..))))))))))))).)).))).)))))).)))....	8668014	8668082	TCGCTTGGTGCAGATCGGGACCCGACGCCCGCGCCGCCGGGACCGGATCCCGCCTTGCACCAAGTGAAT	(((((((((((((..(((((.(((...((((......))))..))).)))))..)))))))))))))..	8668014	8668035	TCGCTTGGTGCAGATCGGGACC	Sit-miR168*	8668061	8668081	CCCGCCTTGCACCAAGTGAAT
Sit-miR169a	MIR169	Conserved	Setaria italica	scaffold_1	-	6337067	6337254	AGGAGGCGGAGAGCGGAATGCAGCCAAGGATGACTTGCCGGAGCGCCGCCCGCCGGCCGGCAAGCGTGCGTTTCAGAATTCAGAGAGAGTTTGTTACTTTGTTTTGTTGAGTGACTCTCTGTTGGGGACTTGGTGTTGGTGATCCCGGCAAGTTTGTCCATGGCTACGTTTCGCTCTCCTCCTCTCAC	.(((((.(((((((((((((.(((((.((((((((((((((((((((((..(((....)))..))).)))))))......((((((......(((((((.........)))))))))))))..(((((((.......)))..)))))))))).)))))).))))).))))))))))))).)))))...	6337085	6337232	CAGCCAAGGATGACTTGCCGGAGCGCCGCCCGCCGGCCGGCAAGCGTGCGTTTCAGAATTCAGAGAGAGTTTGTTACTTTGTTTTGTTGAGTGACTCTCTGTTGGGGACTTGGTGTTGGTGATCCCGGCAAGTTTGTCCATGGCTACG	.(((((.((((((((((((((((((((((..(((....)))..))).)))))))......((((((......(((((((.........)))))))))))))..(((((((.......)))..)))))))))).)))))).)))))...	6337212	6337232	CAGCCAAGGATGACTTGCCGG	Sit-miR169a*	6337087	6337107	GCAAGTTTGTCCATGGCTACG
Sit-miR169b		Conserved	Setaria italica	scaffold_6	-	1523821	1523981	GGGATAGAGAGTAGGAGATGCAGCCAAGGATGACTTGCCGGCGGCGGTTGACGTTTGCCGGCATATGTATGTACATACAGACAGACAGACATCATGCGTGATTATTTGCCGTTCTTGCCGGCAAGTCTGTCCTTGGCTACACCTTGCTCTCTGCCTGTCAT	(((.(((((((((((.(.((.(((((((((((((((((((((((((((......((((..((((((((.(((............))).)))).))))))))......)))))...)))))))))))).)))))))))).))))))))))))))))).....	1523839	1523959	CAGCCAAGGATGACTTGCCGGCGGCGGTTGACGTTTGCCGGCATATGTATGTACATACAGACAGACAGACATCATGCGTGATTATTTGCCGTTCTTGCCGGCAAGTCTGTCCTTGGCTACA	.(((((((((((((((((((((((((((......((((..((((((((.(((............))).)))).))))))))......)))))...)))))))))))).))))))))))...	1523939	1523959	CAGCCAAGGATGACTTGCCGG	Sit-miR169b*	1523841	1523861	GCAAGTCTGTCCTTGGCTACA
Sit-miR169c		Conserved	Setaria italica	scaffold_6	-	1522499	1522640	GAGGCAGAGAGCAGGAGATACAGCCAAGGATGACTTGCCGGTGGCCACTGATCTGATAACCTCTCCGATCACTGGCATGGTCGTTATTGCCATCCCAACCGGCAAGTCTGTCCTTGGCTACACCTTGCTCTCTGCCCATCAT	..(((((((((((((.(....(((((((((((((((((((((.((((.(((((.((.......)).))))).))))(((((.......)))))....))))))))))).))))))))))...))))))))))))))......	1522517	1522618	CAGCCAAGGATGACTTGCCGGTGGCCACTGATCTGATAACCTCTCCGATCACTGGCATGGTCGTTATTGCCATCCCAACCGGCAAGTCTGTCCTTGGCTACA	.(((((((((((((((((((((.((((.(((((.((.......)).))))).))))(((((.......)))))....))))))))))).))))))))))...	1522598	1522618	CAGCCAAGGATGACTTGCCGG	Sit-miR169c*	1522519	1522539	GCAAGTCTGTCCTTGGCTACA
Sit-miR169d		Conserved	Setaria italica	scaffold_7	-	29380903	29381033	ATGAGGCAGAGAACGGGATGCAGCCAAGGATGACTTGCCGGCTCCTGGAATTCAGCATTTCTGCTTTGCTGAGGCTTAAAGAGTTAGCCGGCAAGTCTGTCCTTGGCTACACCTAGTTCTCTTCCTCTCGT	..((((.((((((((((.((.(((((((((((((((((((((((((....(((((((.........)))))))......)).)..)))))))))))).)))))))))).))))).))))))).))))....	29380921	29381011	CAGCCAAGGATGACTTGCCGGCTCCTGGAATTCAGCATTTCTGCTTTGCTGAGGCTTAAAGAGTTAGCCGGCAAGTCTGTCCTTGGCTACA	.(((((((((((((((((((((((((....(((((((.........)))))))......)).)..)))))))))))).))))))))))...	29380991	29381011	CAGCCAAGGATGACTTGCCGG	Sit-miR169d*	29380923	29380943	GCAAGTCTGTCCTTGGCTACA
Sit-miR169e		Conserved	Setaria italica	scaffold_7	-	18180379	18180507	GGGCCAGAGCCTGCCTCTGGTAGCCAAGGATGACTTGCCTACATGGCCTTGTCAGTTCCGGTTGCATAGCCGGTTCAGCTGGGTCTGTGGGCGGTCACCTTGGCTAACCTGAGTGGCTTTTGCCTGTCA	.(((.((((((...(((.(((((((((((.(((((.(((((((.(((((.((..(..((((((....))))))..).)).))))))))))))))))))))))))).))).))).)))))).))).....	18180397	18180485	TAGCCAAGGATGACTTGCCTACATGGCCTTGTCAGTTCCGGTTGCATAGCCGGTTCAGCTGGGTCTGTGGGCGGTCACCTTGGCTAACC	(((((((((.(((((.(((((((.(((((.((..(..((((((....))))))..).)).))))))))))))))))))))))))).)..	18180467	18180487	TAGCCAAGGATGACTTGCCTA	Sit-miR169e*	18180397	18180418	TGGGCGGTCACCTTGGCTAACC
Sit-miR169f		Conserved	Setaria italica	scaffold_8	+	12119169	12119306	AGATGGAGAGCCCCTTTTGGTAGCCAAGAATGACTTGCCTATGCGTGCCTTCTGTTGGCATATCCATTAGCCATGGATGATGCGATGTGGCTGCATCGGCGAGTCTTCTTGGCTAGCCAGAGGGCTCTCATCCACCAT	.....((((((((..(((((((((((((((.((((((((.(((((.(((......(.((((((((((.....)))))).)))).)...)))))))).))))))))))))))))).)))))))))))))).........	12119190	12119287	TAGCCAAGAATGACTTGCCTATGCGTGCCTTCTGTTGGCATATCCATTAGCCATGGATGATGCGATGTGGCTGCATCGGCGAGTCTTCTTGGCTAGCC	((((((((((.((((((((.(((((.(((......(.((((((((((.....)))))).)))).)...)))))))).))))))))))))))))).)..	12119190	12119209	TAGCCAAGAATGACTTGCCT	Sit-miR169f*	12119266	12119286	GGCGAGTCTTCTTGGCTAGCC
Sit-miR169g		Conserved	Setaria italica	scaffold_1	-	37871079	37871206	GGAGGTTGTGTTTTGTTGTGTAGCCAAGGATGACTTGCCGGCCACTGTCTCTCGCCGTGAAACGTTAACCGTGAGACACCGACCGGCAGGTTTTTCTCGCTGGCTACATGATAGCCTCGTTTTCTCAT	............((((((((((((((((((.((((((((((.(..((((((.((..((.........)))).))))))..).)))))))))).))))...))))))))))))))..............	37871097	37871184	TAGCCAAGGATGACTTGCCGGCCACTGTCTCTCGCCGTGAAACGTTAACCGTGAGACACCGACCGGCAGGTTTTTCTCGCTGGCTACA	((((((((((.((((((((((.(..((((((.((..((.........)))).))))))..).)))))))))).))))...))))))..	37871164	37871184	TAGCCAAGGATGACTTGCCGG	Sit-miR169g*	37871099	37871119	AGGTTTTTCTCGCTGGCTACA
Sit-miR171a	MIR171	Conserved	Setaria italica	scaffold_9	-	56807297	56807426	GGATGAAATAGTAGCTATGATGTTGGCTCGGCTCACTCAGATGACCACCCTCTCTGCTGGGGCGATGCACGCGAGATCGCTGGTGTTTCTGATTGAGCCGTGCCAATATCTTAGTACTCTTTCATACTAC	.........((((.(((.(((((((((.(((((((.(((((..(((((((........)))(((((.........)))))))))...))))).))))))).))))))))).)))))))............	56807315	56807404	TGTTGGCTCGGCTCACTCAGATGACCACCCTCTCTGCTGGGGCGATGCACGCGAGATCGCTGGTGTTTCTGATTGAGCCGTGCCAATATC	(((((((.(((((((.(((((..(((((((........)))(((((.........)))))))))...))))).))))))).)))))))..	56807315	56807335	TGATTGAGCCGTGCCAATATC	Sit-miR171a*	56807386	56807406	TGTTGGCTCGGCTCACTCAGA
Sit-miR171b		Conserved	Setaria italica	scaffold_9	-	39738518	39738665	AAATGGAAGTGTAGCTATGGTGTTGGCTCGGCTCACTCAGAAGCTGAAGGAGCCATGGCCCATGGATCTAGCTGGGCACAGCTTGCAGTGCTAGCTCCTGGCGTTTCTGATTGAGCCGTGCCAATATCTTAGTACCCTTTCATGTTCG	(((((((((.(((.(((.(((((((((.(((((((.((((((((...((((((..((((...((.(...(((((....)))))).))..))))))))))...)))))))).))))))).))))))))).)))))).))))))).))..	39738536	39738643	TGTTGGCTCGGCTCACTCAGAAGCTGAAGGAGCCATGGCCCATGGATCTAGCTGGGCACAGCTTGCAGTGCTAGCTCCTGGCGTTTCTGATTGAGCCGTGCCAATATC	(((((((.(((((((.((((((((...((((((..((((...((.(...(((((....)))))).))..))))))))))...)))))))).))))))).)))))))..	39738536	39738556	TGATTGAGCCGTGCCAATATC	Sit-miR171b*	39738625	39738645	TGTTGGCTCGGCTCACTCAGA
Sit-miR171c		Conserved	Setaria italica	scaffold_6	-	2734897	2735017	GTGGGCGCGCGGCGACGGGGTATTGGCGCGGTTCAATTCGAGAGCCTGCGCCCCTCCGGAGGCAGGGGGGCTCTGCTCTCTGATTGAGCCGTGCCAATATCACGTCGCCTTCGATTGATTG	..........(((((((.((((((((((((((((((((.((((((..((.(((((((...)).))))).))...)))))).)))))))))))))))))))).)))))))............	2734915	2734995	TATTGGCGCGGTTCAATTCGAGAGCCTGCGCCCCTCCGGAGGCAGGGGGGCTCTGCTCTCTGATTGAGCCGTGCCAATATC	((((((((((((((((((.((((((..((.(((((((...)).))))).))...)))))).))))))))))))))))))..	2734915	2734935	TGATTGAGCCGTGCCAATATC	Sit-miR171c*	2734977	2734997	TATTGGCGCGGTTCAATTCGA
Sit-miR171d		Conserved	Setaria italica	scaffold_9	-	6333259	6333392	AGGGTTGGCTGGGAGCGTGCGATGTTGGCATGGTTCAATCAAATCGGGTGATCTTTGCCCTTGTGATGAGGTGGTGGTGTCTTCCTTTGATCTGATTGAGCCGTGCCAATATCACAAACTTCCTAAGCCTACT	..(((.(((((((((..((.(((((((((((((((((((((.((((((.(((..((((((((......))).))))).)))..)))..))).))))))))))))))))))))).))..)))))..)))).)))	6333279	6333372	GGTTGGCTGGGAGCGTGCGATGTTGGCATGGTTCAATCAAATCGGGTGATCTTTGCCCTTGTGATGAGGTGGTGGTGTCTTCCTTTGATCTGATTGAGCCGTGCCAATATCACAAACTTCCTAAGCCTACT	(((.(((((((((..((.(((((((((((((((((((((.((((((.(((..((((((((......))).))))).)))..)))..))).))))))))))))))))))))).))..)))))..)))).)))	6333279	6333300	TGATTGAGCCGTGCCAATATC	Sit-miR171d	6333349	6333370	TGTTGGCATGGTTCAATCAAA
Sit-miR171e		Conserved	Setaria italica	scaffold_7	-	30396903	30397019	CTCTCTGGGAATGAACGGGATATTGGTGCGGTTCAATCAGAAAGCTTGTGCTCCAAAGGCCAGGGGCTCCACTCTTTGATTGAGCCGTGCCAATATCACGTCGTCGCGTTGCGCCCT	..........((((.((.(((((((((((((((((((((((.((.....(((((........)))))....)).))))))))))))))))))))))).)))))).(((...)))...	30396921	30396997	TATTGGTGCGGTTCAATCAGAAAGCTTGTGCTCCAAAGGCCAGGGGCTCCACTCTTTGATTGAGCCGTGCCAATATC	(((((((((((((((((((((.((.....(((((........)))))....)).)))))))))))))))))))))..	30396921	30396941	TGATTGAGCCGTGCCAATATC	Sit-miR171e*	30396979	30396999	TATTGGTGCGGTTCAATCAGA
Sit-miR171f		Conserved	Setaria italica	scaffold_1	+	5452808	5452932	TACATGGTGGATGGAGCGAGCGATATTGGTGAGGTTCAATCCGATGATGGGGGTTTTACATGAAGGTGAATCCAGAGTATCTGATTGAGCCGCGCCAATATCACTTCCTTCCACCATACGCACAC	...((((((((.(((...((.((((((((((.(((((((((.((((....((((((..(.....)..))))))....)))).))))))))).)))))))))).))))).))))))))........	5452829	5452913	CGATATTGGTGAGGTTCAATCCGATGATGGGGGTTTTACATGAAGGTGAATCCAGAGTATCTGATTGAGCCGCGCCAATATCACT	.((((((((((.(((((((((.((((....((((((..(.....)..))))))....)))).))))))))).))))))))))...	5452892	5452912	TTGAGCCGCGCCAATATCACT	Sit-miR171f*	5452829	5452849	CGATATTGGTGAGGTTCAATC
Sit-miR171g		Conserved	Setaria italica	scaffold_9	-	12536670	12536791	AGCTTGTTGCTAGGATAAGGAGGTATTGGCGCGCCTCAATCCGAAGGCTTGGCTGATTGGCACGGCAGCCATGTTCTTGGATTGAGCCGCGTCAATATCTCCCCTTGCTCATCTCCTATACC	........((.(((....(((((((((((((((.((((((((((.(((.((((((.(((...))))))))).))).)))))))))).)))))))))))))))))).))..............	12536688	12536769	AGGTATTGGCGCGCCTCAATCCGAAGGCTTGGCTGATTGGCACGGCAGCCATGTTCTTGGATTGAGCCGCGTCAATATCTCC	(((((((((((((.((((((((((.(((.((((((.(((...))))))))).))).)))))))))).)))))))))))))..	12536688	12536708	TTGAGCCGCGTCAATATCTCC	Sit-miR171g*	12536751	12536771	AGGTATTGGCGCGCCTCAATC
Sit-miR171h		Conserved	Setaria italica	scaffold_1	+	34236033	34236160	AGTGAATAAGACGACATGGCGTGGTGTTGTTTCGGCTCATGCCCTCCAATTCCTGGGGCGGTGAATCGCCAAGGCACACGGGAGAGATGAGCCGAACCAATATCACTCATGTATTCTTCATTCTTAAA	...((((((((..((((((.(((((((((.((((((((((.(.((((....(((..((((......)))).)))......)))).))))))))))).)))))))))))))))..)))).)))).....	34236054	34236141	GTGGTGTTGTTTCGGCTCATGCCCTCCAATTCCTGGGGCGGTGAATCGCCAAGGCACACGGGAGAGATGAGCCGAACCAATATCACTC	(((((((((.((((((((((.(.((((....(((..((((......)))).)))......)))).))))))))))).)))))))))..	34236121	34236141	TGAGCCGAACCAATATCACTC	Sit-miR171h*	34236053	34236073	GTGGTGTTGTTTCGGCTCATG
Sit-miR171i		Conserved	Setaria italica	scaffold_4	-	32407989	32408112	CATGGTTGATCAATGGAAAGAGCGATATTGGTGAGGTTCAATCCGATGGTAGATTTTACAACAGCTGTAAAATCAGTATCTGATTGAGCCGCGCCAATATCTCTTCCGCCTATTTGGGGTTTCT	..............((((.((..((((((((((.(((((((((.((((.(.(((((((((.....)))))))))).)))).))))))))).))))))))))))))))((((.....))))....	32408007	32408090	AGCGATATTGGTGAGGTTCAATCCGATGGTAGATTTTACAACAGCTGTAAAATCAGTATCTGATTGAGCCGCGCCAATATCTCT	(..((((((((((.(((((((((.((((.(.(((((((((.....)))))))))).)))).))))))))).)))))))))))..	32408007	32408027	TTGAGCCGCGCCAATATCTCT	Sit-miR171i*	32408072	32408092	AGCGATATTGGTGAGGTTCAA
Sit-miR171j		Conserved	Setaria italica	scaffold_7	+	27390799	27390912	GGAAGAAGAAGACGACATGGCGTGGTATTGTTCCGGCTCATGTCCTTCTTGAGTCTGTCGGCGGATGTGATGTGAGCCGAACCAATATCACTCATGTATTCTTCATTCAGAAAA	....((((((((..((((((.(((((((((...((((((((((((.(((...(((....)))))).).)))))))))))...)))))))))))))))..))))).)))......	27390820	27390893	CGTGGTATTGTTCCGGCTCATGTCCTTCTTGAGTCTGTCGGCGGATGTGATGTGAGCCGAACCAATATCACTCA	.(((((((((...((((((((((((.(((...(((....)))))).).)))))))))))...)))))))))...	27390872	27390892	GAGCCGAACCAATATCACTCA	Sit-miR171j*	27390820	27390841	CGTGGTATTGTTCCGGCTCATG
Sit-miR172a	MIR172	Conserved	Setaria italica	scaffold_1	-	41478909	41479040	AACAGTCGGTGCTTGCAGGTGCAGCACCATCAAGATTCACATCCACCTCATCCTCAGTTGATGCTACACAGCATGCACACCTGATGAGATGAGAATCTTGATGATGCTGCATCAGCAGGCACTCACTCATCA	.......(((((((((.(((((((((.(((((((((((.((((....(((((....((..(((((....)))))..))....))))))))).))))))))))).))))))))).))))))))).........	41478927	41479018	GCAGCACCATCAAGATTCACATCCACCTCATCCTCAGTTGATGCTACACAGCATGCACACCTGATGAGATGAGAATCTTGATGATGCTGCAT	((((((.(((((((((((.((((....(((((....((..(((((....)))))..))....))))))))).))))))))))).))))))..	41478929	41478949	AGAATCTTGATGATGCTGCAT	Sit-miR172a*	41478998	41479018	GCAGCACCATCAAGATTCACA
Sit-miR172b		Conserved	Setaria italica	scaffold_5	-	47103360	47103504	TCAGCCGGTGATTTTCTGGCGTGGCATCATCAAGATTCACACACTGCGCGCGTGACGACTGCCATCCCCGGCCGTATCTGTATGTGTATGTGTATGCATGTGTGGGAATCTTGATGATGCTGCATTGGAAATCAAGGGCTATCAT	...(((((.......)))))((((((((((((((((((.((((((((((((((((((((.(((......))).)).......))).)))))))..))).))))).))))))))))))))))))......................	47103378	47103482	GTGGCATCATCAAGATTCACACACTGCGCGCGTGACGACTGCCATCCCCGGCCGTATCTGTATGTGTATGTGTATGCATGTGTGGGAATCTTGATGATGCTGCAT	((((((((((((((((((.((((((((((((((((((((.(((......))).)).......))).)))))))..))).))))).))))))))))))))))))..	47103378	47103398	GGAATCTTGATGATGCTGCAT	Sit-miR172b*	47103464	47103484	GTGGCATCATCAAGATTCACA
Sit-miR319	MIR319	Conserved	Setaria italica	scaffold_5	+	2015264	2015478	TAGTGATGGCCGGATGGAAGAGAGCGTCCTTCAGTCCACTCAGGGGCGGTGCTAGGGTCGAATTAGCTGCCGACTCATTCACCCACATGCCAAGCAACGGCCATGGAAAGAGCTAGCTTTGCAGATGAGTGAATGAAGCGGGAGGTAAAAGCTTCGATCTCGCACCATCTTTGCTTGGACTGAAGGGTGCTCCCTTCTCCTTGCTTACTTTTAGC	(((((..(((.(((..((((.(((((((((((((((((..((((((.(((((..(((((((((((.((.(((..((((((((.((..(((.((((...(((..(....)..))).)))).)))..)).))))))))..))).)).)))....)))))))).))))).))))))..))))))))))))))))).)))))))..)))))))....).	2015284	2015459	AGAGCGTCCTTCAGTCCACTCAGGGGCGGTGCTAGGGTCGAATTAGCTGCCGACTCATTCACCCACATGCCAAGCAACGGCCATGGAAAGAGCTAGCTTTGCAGATGAGTGAATGAAGCGGGAGGTAAAAGCTTCGATCTCGCACCATCTTTGCTTGGACTGAAGGGTGCTCCCT	.(((((((((((((((((..((((((.(((((..(((((((((((.((.(((..((((((((.((..(((.((((...(((..(....)..))).)))).)))..)).))))))))..))).)).)))....)))))))).))))).))))))..)))))))))))))))))...	2015439	2015459	TTGGACTGAAGGGTGCTCCCT	Sit-miR319*	2015284	2015304	AGAGCGTCCTTCAGTCCACTC
Sit-miR390	MIR390	Conserved	Setaria italica	scaffold_9	+	2055343	2055517	AGGGTATGGAACAATCCTTGAAGCTCAGGAGGGATAGCGCCTAGGAAATCACTAGATTGGAGCCATGAGGAGGAAGAGATCGAAGTAAATCTCTTCGATCCCTTTCTCTGAAGGTTCTGTCTATCAATCTGAAGCGCTATCTATCCTGAGCTCCACGGCTTGTTCTTACCACACA	..((((.(((((((.((.((.(((((((((.(((((((((...(((......(((((.((((((.(..((((((((.((((((((.......)))))))).))))))))..))))))))))))....)))...))))))))).))))))))).)).)).))))))))))).....	2055364	2055498	AAGCTCAGGAGGGATAGCGCCTAGGAAATCACTAGATTGGAGCCATGAGGAGGAAGAGATCGAAGTAAATCTCTTCGATCCCTTTCTCTGAAGGTTCTGTCTATCAATCTGAAGCGCTATCTATCCTGAGCTCCA	.(((((((((.(((((((((...(((......(((((.((((((.(..((((((((.((((((((.......)))))))).))))))))..))))))))))))....)))...))))))))).)))))))))...	2055364	2055384	AAGCTCAGGAGGGATAGCGCC	Sit-miR390*	2055477	2055497	CGCTATCTATCCTGAGCTCCA
Sit-miR393a	MIR393	Conserved	Setaria italica	scaffold_5	-	8391187	8391329	AGCAATGCCTGGTGGAAGCATCCAAAGGGATCGCATTGATCCATCATTCCTTCCATTCTTCCATGGTGGCCGTCTTCTACAAGAAGCACGGTTGACGACGGATCATGCGATCCTTTTGGAGGCTTCCTCTAGCCATTACTCC	((.((((.((((.((((((.((((((((((((((((.(((((.((.......((((......)))).(((((((((((...))))).))))))...)).))))))))))))))))))))).)))))).)))).)))).))..	8391207	8391309	AGCAATGCCTGGTGGAAGCATCCAAAGGGATCGCATTGATCCATCATTCCTTCCATTCTTCCATGGTGGCCGTCTTCTACAAGAAGCACGGTTGACGACGGATCATGCGATCCTTTTGGAGGCTTCCTCTAGCCATTACTCC	...((((.((((.((((((.((((((((((((((((.(((((.((.......((((......)))).(((((((((((...))))).))))))...)).))))))))))))))))))))).)))))).)))).)))).....	8391288	8391309	TCCAAAGGGATCGCATTGATC	Sit-miR393a	8391207	8391228	ATCATGCGATCCTTTTGGAGG
Sit-miR393b		Conserved	Setaria italica	scaffold_3	+	520182	520341	TCCAGGAAGCTCGTGGAGGACTCCAAAGGGATCGCATTGATCTCACCTTCCGCCGCAGCCGCTCGCCGGCATGCAAGCACGTGCATGTGGCTAGGCCTAGCTGCGCGCGAGGACAGGATCAGTGCAATCCCTTTGGAATTTTCCACTTGCGCCTCCGCAC	........((..((((((((.(((((((((((.((((((((((..((((.(((.(((((.(((.((((.((((((......))))))))))..)))...)))))))).))))...)))))))))).))))))))))).))))))))..))((....))..	520203	520322	CTCCAAAGGGATCGCATTGATCTCACCTTCCGCCGCAGCCGCTCGCCGGCATGCAAGCACGTGCATGTGGCTAGGCCTAGCTGCGCGCGAGGACAGGATCAGTGCAATCCCTTTGGAATT	.(((((((((((.((((((((((..((((.(((.(((((.(((.((((.((((((......))))))))))..)))...)))))))).))))...)))))))))).)))))))))))...	520203	520223	CTCCAAAGGGATCGCATTGAT	Sit-miR393b*	520301	520321	CAGTGCAATCCCTTTGGAATT
Sit-miR394	MIR394	Conserved	Setaria italica	scaffold_1	+	33992667	33992790	GGGTGCTTACTGAGAGTTCCTTGGCATTCTGTCCACCTCCTTGCTGATCTTGCAGAAAGTCTCTCAAATCTGTTGTTTTTTTGGAGGTGGGCATACTGCCAATGGAGCTGTGTAGGCCTCCCTT	(((.((((((....((((((((((((...(((((((((((.....(((...(((((............))))).))).....)))))))))))...)))))).))))))..)))))).)))...	33992688	33992771	TTGGCATTCTGTCCACCTCCTTGCTGATCTTGCAGAAAGTCTCTCAAATCTGTTGTTTTTTTGGAGGTGGGCATACTGCCAATG	((((((...(((((((((((.....(((...(((((............))))).))).....)))))))))))...))))))..	33992688	33992707	TTGGCATTCTGTCCACCTCC	Sit-miR394*	33992750	33992770	GAGGTGGGCATACTGCCAATG
Sit-miR395a	MIR395	Conserved	Setaria italica	scaffold_3	+	4905254	4905357	GGTTTGGTGTCACCCTAGGAGTTCTCTACAAGCACTTCACAAGGCACTATTTTGGGAGCTTTTGTGAAGTGTTTGGGGGAACTCTCGGTGTCACTGAGCATTTA	.((((((((.((((...((((((((((.(((((((((((((((((.((......)).)).))))))))))))))))))))))))).)))).)))))))).....	4905275	4905338	GTTCTCTACAAGCACTTCACAAGGCACTATTTTGGGAGCTTTTGTGAAGTGTTTGGGGGAACTC	(((((((.(((((((((((((((((.((......)).)).))))))))))))))))))))))..	4905319	4905338	TGAAGTGTTTGGGGGAACTC	Sit-miR395a*	4905274	4905294	GTTCTCTACAAGCACTTCACA
Sit-miR395b		Conserved	Setaria italica	scaffold_3	+	4905405	4905511	GTTTGGTGTTATTACCAGGAGTTCCCTACAAGCACTTCATGAGGCCTTAGCTTATTAAGGGATCTTGTGAAGTGTTTGGGGGAACTCTCGGTGTCACCAAGCACCGA	..((((((((..((((.((((((((((.(((((((((((((((((((((......)))))..)))))))))))))))))))))))))).))))......))))))))	4905426	4905492	GTTCCCTACAAGCACTTCATGAGGCCTTAGCTTATTAAGGGATCTTGTGAAGTGTTTGGGGGAACTC	(((((((.(((((((((((((((((((((......)))))..)))))))))))))))))))))))..	4905473	4905492	TGAAGTGTTTGGGGGAACTC	Sit-miR395b*	4905425	4905445	GTTCCCTACAAGCACTTCATG
Sit-miR395c		Conserved	Setaria italica	scaffold_3	+	4905566	4905693	AATGTTTGGTGTTACCATGAGTTCCCTTCAAACACTTCACATGCTGAGACACCATTCAGATTACTCCTTAAGAGTTTCATGTGCAATGTGAAGTGTTTGGGGGAACTCTTGGTGATACTCAACATGCA	.(((((.((((((((((.(((((((((.((((((((((((((((((((((.......................))))))...)).))))))))))))))))))))))).)))))))))).)))))...	4905587	4905674	GTTCCCTTCAAACACTTCACATGCTGAGACACCATTCAGATTACTCCTTAAGAGTTTCATGTGCAATGTGAAGTGTTTGGGGGAACTC	(((((((.((((((((((((((((((((((.......................))))))...)).)))))))))))))))))))))..	4905655	4905674	TGAAGTGTTTGGGGGAACTC	Sit-miR395c*	4905586	4905606	GTTCCCTTCAAACACTTCACA
Sit-miR395d		Conserved	Setaria italica	scaffold_7	+	31237590	31237693	TAGGTTTGGTGTCCCTAGGAGTTCTCTGCAAGCACTTCACGAGGCACTCTTTTGAGAGCTTTTGTGAAGTGTTTGGGGGAACTCTCGCTGTCACTAAGCATTTA	...((((((((.(....((((((((((.(((((((((((((((((.(((....))).)).)))))))))))))))))))))))))....).)))))))).....	31237611	31237674	GTTCTCTGCAAGCACTTCACGAGGCACTCTTTTGAGAGCTTTTGTGAAGTGTTTGGGGGAACTC	(((((((.(((((((((((((((((.(((....))).)).))))))))))))))))))))))..	31237655	31237674	TGAAGTGTTTGGGGGAACTC	Sit-miR395d*	31237610	31237630	GTTCTCTGCAAGCACTTCACG
Sit-miR395e		Conserved	Setaria italica	scaffold_7	+	31237891	31237994	TACGTTCGGTGTTACTGGGAGTTCCCTGCAAGCACTTCACGAGGCATTGGCTTAAGAGCTCTTGTGAAGTGTTTGGGGGAACTCTTGGTATCACCGAGCATTTA	...((((((((.(((((((((((((((.(((((((((((((((((.((......)).)).)))))))))))))))))))))))))))))).)))))))).....	31237912	31237975	GTTCCCTGCAAGCACTTCACGAGGCATTGGCTTAAGAGCTCTTGTGAAGTGTTTGGGGGAACTC	(((((((.(((((((((((((((((.((......)).)).))))))))))))))))))))))..	31237956	31237975	TGAAGTGTTTGGGGGAACTC	Sit-miR395e*	31237911	31237931	GTTCCCTGCAAGCACTTCACG
Sit-miR395f		Conserved	Setaria italica	scaffold_7	+	31238083	31238397	CATTGACTTAAGAGCTCTCGTGAAGTGTTTGGGGGAACTCTTGGTGTCACTGCGCATTTACCACATATACATTGGGTCATATGCCATGGTGTGAGATGAGTTGAGCTACGTTTGGTGTTACTGGGAGTTCCCTAAAAGCACTTCGCGAGGTATTGAATTAAGAGCTCTTGTGAAGTGTTTGGAGGAACTCTTGGTGTCACCGAGCATTTACCACTTATACATTGGTCATATTCCAAAAGTGAGATGAGTTGAGCTACGTTCGGTGTTACTGGGAGTTCCCTAAAAGCACTTCGCGAG	(.((......)).)..((((((((((((((.(((((((((((((((.(((((.((.((((.(.(((.(((.(((((..((((((((..(((((((.((.((........((((((((.(((((((((((((((((..((((((((((((((.((......)).)).)))))))))))))))).))))))))))))).))))))))....)))))))))))..))).))))))))))..)))..))).).))))....)).))))).)))))))))))))))..))))))))))))))	31238104	31238378	TGAAGTGTTTGGGGGAACTCTTGGTGTCACTGCGCATTTACCACATATACATTGGGTCATATGCCATGGTGTGAGATGAGTTGAGCTACGTTTGGTGTTACTGGGAGTTCCCTAAAAGCACTTCGCGAGGTATTGAATTAAGAGCTCTTGTGAAGTGTTTGGAGGAACTCTTGGTGTCACCGAGCATTTACCACTTATACATTGGTCATATTCCAAAAGTGAGATGAGTTGAGCTACGTTCGGTGTTACTGGGAGTTCCCTAAAAGCACTTCGCG	((((((((((.(((((((((((((((.(((((.((.((((.(.(((.(((.(((((..((((((((..(((((((.((.((........((((((((.(((((((((((((((((..((((((((((((((.((......)).)).)))))))))))))))).))))))))))))).))))))))....)))))))))))..))).))))))))))..)))..))).).))))....)).))))).)))))))))))))))..))))))))))..	31238104	31238123	TGAAGTGTTTGGGGGAACTC	Sit-miR395f*	31238357	31238377	GTTCCCTAAAAGCACTTCGCG
Sit-miR395g		Conserved	Setaria italica	scaffold_7	+	31238979	31239144	AATTGACTTAAGAGCTCTTGTGAAGTGTTTGGGGGAACTCTTGGTGTCACTGAGCATGTACCACTTATACATTGGTCATATGCCACGGTGTGAAATGAGTTGAGCTACGTTCGGTGTTACTGGGAGTTCCCTATAAGCACTTCACGAGGCATTGGCTTATTAAGAG	..............((((((((((((((((((((((((((((((((.((((((((..((.(.((((((((((((((.....))))..))))...)))))).).))...)))))))).))))))))))))))).)))))))))))).((((....))))...)))))	31239000	31239125	TGAAGTGTTTGGGGGAACTCTTGGTGTCACTGAGCATGTACCACTTATACATTGGTCATATGCCACGGTGTGAAATGAGTTGAGCTACGTTCGGTGTTACTGGGAGTTCCCTATAAGCACTTCACG	((((((((((((((((((((((((((.((((((((..((.(.((((((((((((((.....))))..))))...)))))).).))...)))))))).))))))))))))))).)))))))))))..	31239000	31239019	TGAAGTGTTTGGGGGAACTC	Sit-miR395g*	31239104	31239124	GTTCCCTATAAGCACTTCACG
Sit-miR395h		Conserved	Setaria italica	scaffold_7	+	31239397	31239523	GATGTTCCGTGTTACCATGAGTTCCCTTCAAGCACTTCGCGTGAAGTGCCATTCATATTACTCTGTTTAGGAGTTTTAGGTGCAATGTGAAGTGTTTGGGGGAACTCTTGGTGATACTCAACATGCA	........(((((((((.(((((((((.((((((((((((((...(((((.....((..(((((.....)))))..))))))).))))))))))))))))))))))).)))))))))..........	31239418	31239504	GTTCCCTTCAAGCACTTCGCGTGAAGTGCCATTCATATTACTCTGTTTAGGAGTTTTAGGTGCAATGTGAAGTGTTTGGGGGAACTC	(((((((.((((((((((((((...(((((.....((..(((((.....)))))..))))))).)))))))))))))))))))))..	31239485	31239504	TGAAGTGTTTGGGGGAACTC	Sit-miR395h*	31239417	31239437	GTTCCCTTCAAGCACTTCGCG
Sit-miR395i		Conserved	Setaria italica	scaffold_7	+	31238830	31238995	CATTGACTTAAGAGCTCTTGTGAAGTGTTTGGGGGAACTCTTGGTGTCACTGAGCATTTACTACTTATATATTGGTCATATTCCAAAAGTGAGATGAGTTGAGTTACGTTCGGTGTTACTGGGAGTTCCCCTAAAAGCACTTCACGAG	................((((((((((((((((((((((((((((((.((((((((....(((((((((.((((((.......)))...)))..))))))..)))...)))))))).))))))))))))))))))..))))))))))))	31238851	31238976	TGAAGTGTTTGGGGGAACTCTTGGTGTCACTGAGCATTTACTACTTATATATTGGTCATATTCCAAAAGTGAGATGAGTTGAGTTACGTTCGGTGTTACTGGGAGTTCCCCTAAAAGCACTTCACG	((((((((((((((((((((((((((.((((((((....(((((((((.((((((.......)))...)))..))))))..)))...)))))))).))))))))))))))))))..))))))))..	31238851	31238870	TGAAGTGTTTGGGGGAACTC	Sit-miR395i*	31238955	31238975	TTCCCCTAAAAGCACTTCACG
Sit-miR395j		Conserved	Setaria italica	scaffold_3	+	4905004	4905170	TTGGTTGGTTGTCACCTGGAGTTCTCCTCAAACTACTTCACTTGCAGTAGCTACACCTAGCTCGTTTCATGGCATACTACTGTTTGCATTTTTGTGTGCATGGAGCCGGAGCTGTGTGCACACATGGTGAAGTGTTTGGAGGAACTCTGGGTGGCAAGCAGCAACTT	...((((.(((((((((((((((((.(.(((((.((((((((....((.((.((((..(((((((((((((.(((((................)))))))))))))..)))))))))))))....)))))))))))))).))))))))))))))))).)))).....	4905025	4905151	GTTCTCCTCAAACTACTTCACTTGCAGTAGCTACACCTAGCTCGTTTCATGGCATACTACTGTTTGCATTTTTGTGTGCATGGAGCCGGAGCTGTGTGCACACATGGTGAAGTGTTTGGAGGAACTC	(((((.(.(((((.((((((((....((.((.((((..(((((((((((((.(((((................)))))))))))))..)))))))))))))....)))))))))))))).)))))..	4905132	4905151	TGAAGTGTTTGGAGGAACTC	Sit-miR395j*	4905024	4905044	GTTCTCCTCAAACTACTTCAC
Sit-miR396a	MIR396	Conserved	Setaria italica	scaffold_3	-	1000797	1000990	AAAGGTGCGCGGGCATGCTTTCCACAGGCTTTCTTGAACTGTGAACTCGTGGGGGGGCGTGTCGGACGGATGCAAACTCCCAGCAATTCTCTTCCCCCGTGAATTGAATTGCCGAGCTCTCGGGCTCGCCTCGGTCGGCTCTACCTGTTGATGGTTCAAGAAAGCCCATGGAAACCATGCAGCCTCTTGTGCTC	............(((((.((((((..((((((((((((((((.(((..(((((((((.(((((.....)))))...))))).(((((((..(((......)))..))))))).(((((....)))))(((......))).))))..))).))))))))))))))))..)))))).)))))..............	1000815	1000968	TCCACAGGCTTTCTTGAACTGTGAACTCGTGGGGGGGCGTGTCGGACGGATGCAAACTCCCAGCAATTCTCTTCCCCCGTGAATTGAATTGCCGAGCTCTCGGGCTCGCCTCGGTCGGCTCTACCTGTTGATGGTTCAAGAAAGCCCATGGAAA	((((..((((((((((((((((.(((..(((((((((.(((((.....)))))...))))).(((((((..(((......)))..))))))).(((((....)))))(((......))).))))..))).))))))))))))))))..))))..	1000949	1000968	TCCACAGGCTTTCTTGAACT	Sit-miR396a*	1000817	1000837	GTTCAAGAAAGCCCATGGAAA
Sit-miR396b		Conserved	Setaria italica	scaffold_1	+	40752170	40752388	TTCAAGTCCATGCCATGCCTTTCCACAGCTTTCTTGAACTTCTCTCTCTCTCTCTCTCTCTCTCTCTCTCTCTCTCTCTCACACACACACACACACACACACACACACACTCACACACACACACACACACACACACACAGTCAATTGCGCGTGCAAGTTGGGACAAGTTGTAGAAGAAGGTCAAGAAAGCTGTGGGAAGAAATGGCATAACAAGGACTC	....((((((((((((..(((((((((((((((((((.(((((.(((....................................................................................(((.(.((......)).).)))(((.(((...))).))).)))))))).)))))))))))))))))))..))))))).....))))).	40752191	40752369	TTCCACAGCTTTCTTGAACTTCTCTCTCTCTCTCTCTCTCTCTCTCTCTCTCTCTCTCTCACACACACACACACACACACACACACACACTCACACACACACACACACACACACACACAGTCAATTGCGCGTGCAAGTTGGGACAAGTTGTAGAAGAAGGTCAAGAAAGCTGTGGGAAG	(((((((((((((((((.(((((.(((....................................................................................(((.(.((......)).).)))(((.(((...))).))).)))))))).)))))))))))))))))..	40752191	40752210	TTCCACAGCTTTCTTGAACT	Sit-miR396b*	40752348	40752368	GGTCAAGAAAGCTGTGGGAAG
Sit-miR396c		Conserved	Setaria italica	scaffold_1	-	40757472	40757617	AGATGGCCCTCTTTGCGATCTTCCACAGCTTTCTTGAACTGCTGCGTGAATTCGAAGTGGCAGAACAGATTGCTTGGGTTCAGCCGGAGATCTACCGATCGAGCAGTTCAATAAAGCTGTGGGAAATTGCAAAGAGAGACCAATTG	...((((.(((((((((((.((((((((((((.((((((((((((.((((((((....((((........))))))))))))))....((((....)))).)))))))))).)))))))))))).))))))))))).).)))....	40757490	40757595	TTCCACAGCTTTCTTGAACTGCTGCGTGAATTCGAAGTGGCAGAACAGATTGCTTGGGTTCAGCCGGAGATCTACCGATCGAGCAGTTCAATAAAGCTGTGGGAAA	((((((((((((.((((((((((((.((((((((....((((........))))))))))))))....((((....)))).)))))))))).))))))))))))..	40757576	40757595	TTCCACAGCTTTCTTGAACT	Sit-miR396c*	40757492	40757512	GTTCAATAAAGCTGTGGGAAA
Sit-miR396d		Conserved	Setaria italica	scaffold_4	-	4233729	4233857	CCATGGCCTTCTTTGTGATCTTCCACAGCTTTCTTGAACTGCATCTGCAAAGGAGATGCGCCTTCTGCTACTTGCGTGGGCACGTGCAGTTCAATAAAGCTGTGGGAAACTACAGAGAGAGGCCAATTG	...((((((((((((((...((((((((((((.(((((((((((.(((..(((((......))))).((((....))))))).))))))))))).))))))))))))...)))))))).))))))....	4233747	4233835	TTCCACAGCTTTCTTGAACTGCATCTGCAAAGGAGATGCGCCTTCTGCTACTTGCGTGGGCACGTGCAGTTCAATAAAGCTGTGGGAAA	((((((((((((.(((((((((((.(((..(((((......))))).((((....))))))).))))))))))).))))))))))))..	4233816	4233835	TTCCACAGCTTTCTTGAACT	Sit-miR396d*	4233749	4233769	GTTCAATAAAGCTGTGGGAAA
Sit-miR397	MIR397	Conserved	Setaria italica	scaffold_1	+	7165827	7165932	GAAGAGACGCAAAGGCATCATTGAGTGCAGCGTTGATGAGCCGGTCGCCGCCGCCGGCCGCCGGCTCACCGGCGCTGCACTCAATTACGCATTTGCTTTCTCTGGC	((((....(((((.((...((((((((((((((((.(((((((((.((((....)))).))))))))).))))))))))))))))...)).)))))))))......	7165848	7165913	TTGAGTGCAGCGTTGATGAGCCGGTCGCCGCCGCCGGCCGCCGGCTCACCGGCGCTGCACTCAATT	(((((((((((((((.(((((((((.((((....)))).))))))))).)))))))))))))))..	7165848	7165868	TTGAGTGCAGCGTTGATGAGC	Sit-miR397*	7165892	7165912	TCACCGGCGCTGCACTCAATT
Sit-miR398a	MIR398	Conserved	Setaria italica	scaffold_2	-	11977306	11977419	AACGCAAGGGAGCTCCTGCAGGGGCGAGATGGGAACACATGCCGTTGCCGGGCGCTGTCGCCGCCGCCGCGCATGTGTTCTCAGGTCGCCCCCGCCGGGCCTTCCTTGCCGCCG	...(((((((((.(((.((.(((((((..(((((((((((((.((.((.(((((....)))).).)).)))))))))))))))..))))))).)).))).))))))))).....	11977324	11977397	GGGGCGAGATGGGAACACATGCCGTTGCCGGGCGCTGTCGCCGCCGCCGCGCATGTGTTCTCAGGTCGCCCCCG	(((((((..(((((((((((((.((.((.(((((....)))).).)).)))))))))))))))..)))))))..	11977324	11977344	TGTGTTCTCAGGTCGCCCCCG	Sit-miR398a*	11977379	11977399	GGGGCGAGATGGGAACACATG
Sit-miR398b		Conserved	Setaria italica	scaffold_9	-	19353789	19353900	GAAGAGAAGCTGAACCCGGAGGGGTGCCCTGAGAACACAGGTGCAGCGCAGACGCGCGGCAGAGCGGGGGTTGTGTTCTCAGGTCACCCCTTTGGGCTGCTGCTCTTGATTC	.(((((.(((....((((((((((((.(((((((((((((.(((.((((....)))).))........).))))))))))))).))))))))))))..))).))))).....	19353807	19353878	GGGGTGCCCTGAGAACACAGGTGCAGCGCAGACGCGCGGCAGAGCGGGGGTTGTGTTCTCAGGTCACCCCTT	((((((.(((((((((((((.(((.((((....)))).))........).))))))))))))).))))))..	19353807	19353827	TGTGTTCTCAGGTCACCCCTT	Sit-miR398b*	19353860	19353880	GGGGTGCCCTGAGAACACAGG
Sit-miR399a	MIR399	Conserved	Setaria italica	scaffold_4	+	1257672	1257919	AGCAGCTGAAGACAGTAGGAGGCAGCTCTCCTCTGGCAGGCGATCGATCGTCGATGGGTGTATGGTGTCGATCGAGGACTCGAGGTATCCATGCAATGCATGCATGCAAACACATGGCACACGTGTACTTGTACATATGCGTGCACGTTGCCAGTGGATTAGTTTGGTCTTCGATCGACTCGTATCACCGGATCAGACGTCCTGTCCTGCCAAAGGAGAGTTGCCCTGCGACTGTCCTCAGCTTGAAA	...((((((.((((((.(.(((((((((((((.(((((((((...((.(((((((.(((((((((.(((((((((((((.((((.((((((((((((((((((((((((..(((((.....)))))..))))....)))))))))..))))..))))).)).)))))))))))))))))))))).))))..))).)))))).)).))))))).)))))))))).))).).)))))).)))))).....	1257693	1257900	GGCAGCTCTCCTCTGGCAGGCGATCGATCGTCGATGGGTGTATGGTGTCGATCGAGGACTCGAGGTATCCATGCAATGCATGCATGCAAACACATGGCACACGTGTACTTGTACATATGCGTGCACGTTGCCAGTGGATTAGTTTGGTCTTCGATCGACTCGTATCACCGGATCAGACGTCCTGTCCTGCCAAAGGAGAGTTGCCCTG	((((((((((((.(((((((((...((.(((((((.(((((((((.(((((((((((((.((((.((((((((((((((((((((((((..(((((.....)))))..))))....)))))))))..))))..))))).)).)))))))))))))))))))))).))))..))).)))))).)).))))))).)))))))))).))..	1257880	1257900	TGCCAAAGGAGAGTTGCCCTG	Sit-miR399a*	1257692	1257712	GGCAGCTCTCCTCTGGCAGGC
Sit-miR399b		Conserved	Setaria italica	scaffold_1	+	2100115	2100240	GGAAGAGGGTGAGAATCACAGTGCTGTTCTCCTCTGGCACGAAGGCAGAGAAGCCTGCCACATGGCTAGGCCACCGGCCCTTCCTTGCCAAAGGAGAATTGCCCTGCCATTCATAGCCCTCTGGTA	...(((((((..((((..(((.((.((((((((.(((((.((((((.(.(..(((((((....))).))))..)).).)))))..))))).)))))))).)).)))..))))...)))))))....	2100136	2100221	GTGCTGTTCTCCTCTGGCACGAAGGCAGAGAAGCCTGCCACATGGCTAGGCCACCGGCCCTTCCTTGCCAAAGGAGAATTGCCCTG	(.((.((((((((.(((((.((((((.(.(..(((((((....))).))))..)).).)))))..))))).)))))))).)).)..	2100201	2100221	TGCCAAAGGAGAATTGCCCTG	Sit-miR399b*	2100135	2100155	GTGCTGTTCTCCTCTGGCACG
Sit-miR408	MIR408	Conserved	Setaria italica	scaffold_5	+	13900827	13901033	AAGGTGGTTTGGATTGGAGGCAGGGATGAGGCAGAGCATGGGATGGGGCCATCAACAGACAAAACTCCGTTTCTTCCACTGCAAAAACATGTTTGTGAGAGGTTTTGAGGCAAAAAAAAAAAAAAGGTTGAGAGCTCCGCCCCCACCGGTGTTGTTGCTCCCTCCCCTGCACTGCCTCTTCCCTGGCTCCCTGCCGCCGCCGGCCCA	..((((((..((...((((.((((((.(((((((.(((.((((.(((((...(((((.......(((.....(((((((.(((......)))..))).))))....)))................(((.((....)).)))((....)))))))..))))).)))).))).))))))).)))))).))))...))))))))......	13900848	13901014	CAGGGATGAGGCAGAGCATGGGATGGGGCCATCAACAGACAAAACTCCGTTTCTTCCACTGCAAAAACATGTTTGTGAGAGGTTTTGAGGCAAAAAAAAAAAAAAGGTTGAGAGCTCCGCCCCCACCGGTGTTGTTGCTCCCTCCCCTGCACTGCCTCTTCCCTGGC	((((((.(((((((.(((.((((.(((((...(((((.......(((.....(((((((.(((......)))..))).))))....)))................(((.((....)).)))((....)))))))..))))).)))).))).))))))).))))))..	13900994	13901014	CTGCACTGCCTCTTCCCTGGC	Sit-miR408*	13900847	13900867	CAGGGATGAGGCAGAGCATGG
Sit-miR528	MIR528	Conserved	Setaria italica	scaffold_9	-	57157041	57157170	TCAGGCTGTAGCAGCAGCAGTGGAAGGGGCATGCAGAGGAGCAGGAGGTTTTGTTGGAAGCCGACCTGTGCTCTACCCTCGCTCGCTCTCCTGTGCCTGCCTCTTCCATTCCTGCTGCTACGCTGTGTTT	...(((.((((((((((.(((((((((((((.(((.(((((((((.((((((....))))))..)))).((.........)).....))))).))).))))))))))))).)))))))))))))......	57157059	57157148	TGGAAGGGGCATGCAGAGGAGCAGGAGGTTTTGTTGGAAGCCGACCTGTGCTCTACCCTCGCTCGCTCTCCTGTGCCTGCCTCTTCCATT	(((((((((((.(((.(((((((((.((((((....))))))..)))).((.........)).....))))).))).)))))))))))..	57157128	57157148	TGGAAGGGGCATGCAGAGGAG	Sit-miR528*	57157061	57157081	CCTGTGCCTGCCTCTTCCATT
Sit-miR529a	MIR529	Conserved	Setaria italica	scaffold_1	+	22493749	22493894	CATTCATCAAGGCTAAAGGGAGAAGAGAGAGAGTACAGCCTTAACATGCACGCACTTTAGATTTCATCAGTCTCTTGTGCGGTTATGTGTGTGAGAGTGATGAAGGCTGTACCCTCTCTCTTCTTCTCTTAGCGTTTTTGTTGCAA	((..((..((.(((((.((((((((((((((.((((((((((.((((((((((((...(((((.....)))))...)))))....)))))))..........)))))))))).)))))))))))))).))))).))..)).))...	22493770	22493875	AGAAGAGAGAGAGTACAGCCTTAACATGCACGCACTTTAGATTTCATCAGTCTCTTGTGCGGTTATGTGTGTGAGAGTGATGAAGGCTGTACCCTCTCTCTTCTTC	(((((((((((.((((((((((.((((((((((((...(((((.....)))))...)))))....)))))))..........)))))))))).)))))))))))..	22493770	22493790	AGAAGAGAGAGAGTACAGCCT	Sit-miR529a*	22493854	22493874	GCTGTACCCTCTCTCTTCTTC
Sit-miR529b		Conserved	Setaria italica	scaffold_7	+	14763144	14763280	AGAGATCGTCAAGGCTAACGGAAGAAGAGAGAGAGTACAGCTTTGGGTTGTTAAGGTCATAAGACTTGTGTGACTCTGAGATCTTTTTCGCCAAGGCTGTACCCTCTCTCTTCGTCTCTTAGCATCTTGATGCATG	......((((((((((((.(((.((((((((((.((((((((((((......((((((...(((.((....)).)))..)))))).....)))))))))))).)))))))))).))).)))))..)))))))....	14763164	14763260	AGATCGTCAAGGCTAACGGAAGAAGAGAGAGAGTACAGCTTTGGGTTGTTAAGGTCATAAGACTTGTGTGACTCTGAGATCTTTTTCGCCAAGGCTGTACCCTCTCTCTTCGTCTCTTAGCATCTTGATGCATG	....((((((((((((.(((.((((((((((.((((((((((((......((((((...(((.((....)).)))..)))))).....)))))))))))).)))))))))).))).)))))..)))))))....	14763166	14763187	AGAAGAGAGAGAGTACAGCTT	Sit-miR529b	14763239	14763260	GCTGTACCCTCTCTCTTCGTC
Sit-miR535	MIR535	Conserved	Setaria italica	scaffold_8	+	21627019	21627144	AGCTTGGTCCTGGCCGGCGGTGACAACGAGAGAGAGCACGCCGGTGCGGCCGTCACGGTGAGGTGGCCCGTGGCGGCGTACTTGCGTGCTCCCTCCCGTTGTCACCGACTCACTGTCACACATTAC	...............(((((((((((((.(((.((((((((.((((((.(((((((((.(......)))))))))))))))).)))))))).))).))))))))))).))....((........))	21627040	21627125	TGACAACGAGAGAGAGCACGCCGGTGCGGCCGTCACGGTGAGGTGGCCCGTGGCGGCGTACTTGCGTGCTCCCTCCCGTTGTCACC	((((((((.(((.((((((((.((((((.(((((((((.(......)))))))))))))))).)))))))).))).))))))))..	21627040	21627060	TGACAACGAGAGAGAGCACGC	Sit-miR535*	21627104	21627124	GTGCTCCCTCCCGTTGTCACC
Sit-miR827	MIR827	Conserved	Setaria italica	scaffold_1	-	30473251	30473388	CGAGTGCAGCTCCGAACTTGTTTTGTTGGTGGTCACCTAACCATGCTCCGGTTAGTGCACGGATCATGTCCATGACCTCATCTCGATCGTGCAAAGGTTAGATGACCATCAGCAAACATGTTCACGAGACATGCAAAA	.............((((.(((((.(((((((((((.((((((.(((..(((((((((...((.((((....)))))).)).)).))))).)))..)))))).)))))))))))))))).))))...............	30473269	30473366	TTTTGTTGGTGGTCACCTAACCATGCTCCGGTTAGTGCACGGATCATGTCCATGACCTCATCTCGATCGTGCAAAGGTTAGATGACCATCAGCAAACA	(((.(((((((((((.((((((.(((..(((((((((...((.((((....)))))).)).)).))))).)))..)))))).))))))))))))))..	30473269	30473289	TTAGATGACCATCAGCAAACA	Sit-miR827*	30473348	30473368	TTTTGTTGGTGGTCACCTAAC
Sit-miR2118a	MIR2118	Conserved	Setaria italica	scaffold_7	-	20533874	20533982	AAGAGGGTCTAAGAGCAATTGGCATGGGAACATGGAGGAAGGCTAATGAGGTGGAAATCTATTTGTCTTCCTGATGCCTCCCATGCCTATTGTTCTTAGGTGCTCCTTC	..(((.(((((((((((((.(((((((((.(((..((((((((.((..((((....))))..)))))))))).)))..))))))))).))))))))))))).)))....	20533892	20533960	GGCATGGGAACATGGAGGAAGGCTAATGAGGTGGAAATCTATTTGTCTTCCTGATGCCTCCCATGCCTA	(((((((((.(((..((((((((.((..((((....))))..)))))))))).)))..)))))))))..	20533892	20533913	TTCCTGATGCCTCCCATGCCTA	Sit-miR2118a*	20533942	20533962	GGCATGGGAACATGGAGGAAG
Sit-miR2118b		Conserved	Setaria italica	scaffold_7	-	20512373	20512519	GAGAGAGCCTAAGAGCAGTGGGAGTGGGAACATGATGGAAAGCCTACCATGTTTGTTTCCTACCATGTTTGTTTCCTCTAAAGATGGGGGAGAAAACATTGGTGCTTTCCGATGCCTCCCATTCCTATCGTTCTTAGGTACTCCTTC	..(((.((((((((((.((((((((((((.(((..((((((((..(((((((((.((((((.((((.((((.......)))).))))))))))))))).)))))))))))))))..)))))))))))).)))))))))).)))....	20512391	20512497	GGAGTGGGAACATGATGGAAAGCCTACCATGTTTGTTTCCTACCATGTTTGTTTCCTCTAAAGATGGGGGAGAAAACATTGGTGCTTTCCGATGCCTCCCATTCCTA	(((((((((.(((..((((((((..(((((((((.((((((.((((.((((.......)))).))))))))))))))).)))))))))))))))..)))))))))..	20512391	20512412	TTTCCGATGCCTCCCATTCCTA	Sit-miR2118b*	20512479	20512499	GGAGTGGGAACATGATGGAAA
Sit-miR2118c		Conserved	Setaria italica	scaffold_3	+	20551598	20551728	GAAAGAGCCTAAGAGCAGTGGGAGTGGGAACATGATGGAAAGCCTACTATGTTTGTTTCCTCTAACGATGGGGGAGAAAACATTGTTAGTTTCCGATGCCTCCCATTCCTATTGTTCTTAGGTGCTCCTTC	(..((.(((((((((((((((((((((((.(((..((((((....((.((((((.(((((((((....))))))))))))))).))...)))))))))..))))))))))))))))))))))).)).)...	20551619	20551709	GGAGTGGGAACATGATGGAAAGCCTACTATGTTTGTTTCCTCTAACGATGGGGGAGAAAACATTGTTAGTTTCCGATGCCTCCCATTCCTA	(((((((((.(((..((((((....((.((((((.(((((((((....))))))))))))))).))...)))))))))..)))))))))..	20551688	20551709	TTTCCGATGCCTCCCATTCCTA	Sit-miR2118c*	20551618	20551638	GGAGTGGGAACATGATGGAAA
Sit-miR2118d		Conserved	Setaria italica	scaffold_7	-	20534082	20534219	AAGAGAGGGTCTAAGAGCAGTGGGAATGGGAACATGGAGGAAAGCCTAGCCTGTTTGTTTCCTCCAGCAACAGAGGTGGAAGCTTGGTTTGGTGTTTCCCGATGCCTCCCATTCCTATTGTTCTTAAGCACTCCATC	....(((.((.((((((((((((((((((((.(((.(.((((((((.((((.....((((((.((.........)).))))))..)))).))).)))))).)))..)))))))))))))))))))).)).)))....	20534102	20534199	TGGGAATGGGAACATGGAGGAAAGCCTAGCCTGTTTGTTTCCTCCAGCAACAGAGGTGGAAGCTTGGTTTGGTGTTTCCCGATGCCTCCCATTCCTA	(((((((((((.(((.(.((((((((.((((.....((((((.((.........)).))))))..)))).))).)))))).)))..)))))))))))	20534102	20534124	TTCCCGATGCCTCCCATTCCTA	Sit-miR2118d*	20534219	20534219	GGAATGGGAACATGGAGGAAAG
Sit-miR2118e		Conserved	Setaria italica	scaffold_3	+	20527841	20527981	AAGAGAGGGTCTAAGAGCAGTGGGAATGGGAACATGGAGGAAAGCCTAGCCTGTTTGTTTCCTCCTCCAGCAACAGAGGTGGAAGCTTGGTTTGGTGTTTCCCGATGCCTCCCATTCCTATTGTTCTTAAGCACTTCCTC	.((.((((((.((((((((((((((((((((.(((.(.((((((((.((((.....((((((.((((........)))).))))))..)))).))).)))))).)))..)))))))))))))))))))).)).)))))).	20527861	20527961	TGGGAATGGGAACATGGAGGAAAGCCTAGCCTGTTTGTTTCCTCCTCCAGCAACAGAGGTGGAAGCTTGGTTTGGTGTTTCCCGATGCCTCCCATTCCTA	(((((((((((.(((.(.((((((((.((((.....((((((.((((........)))).))))))..)))).))).)))))).)))..)))))))))))	20527939	20527961	TTCCCGATGCCTCCCATTCCTA	Sit-miR2118e*	20527841	20527841	GGAATGGGAACATGGAGGAAAG
Sit-miR2275a	MIR2275	Conserved	Setaria italica	scaffold_185	+	1134	1249	TGCATGGGCCACTTGGGTTGAGGATTAGAGGGAACCGAAACCACATCCATGGGAGTAGAAACAAGTGGTGAGGGTTCAGTTTCCTCTAATATCTCACCTTGAATGTTCCATTATTA	..............((((.((((((((((((((((.((..((.((.((((..(........)..)))))).))..)).)))))))))))).))))))))..((((......)))).	1155	1230	AGGATTAGAGGGAACCGAAACCACATCCATGGGAGTAGAAACAAGTGGTGAGGGTTCAGTTTCCTCTAATATCTCA	(((((((((((((((.((..((.((.((((..(........)..)))))).))..)).)))))))))))).)))..	1209	1230	TTCAGTTTCCTCTAATATCTCA	Sit-miR2275a*	1154	1174	AGGATTAGAGGGAACCGAAAC
Sit-miR2275b		Conserved	Setaria italica	scaffold_185	+	939	1061	TGGTTCAGGCGCTGAAAGTGAGAGTTGGAGGAATACAAACTGATGGGTGCATGTTTGAAACACGCATGGTCACTGATTCAGCTTGTTTTTCTCCAATATCTCACCTTCAGTCAAGTGCTTGAT	....((((((((((((.((((((((((((((((.((((.(((((.(((((((((.((...)).)))))..)))).).)))).)))).)))))))))).)))))).)))))).....)))))).	960	1042	AGAGTTGGAGGAATACAAACTGATGGGTGCATGTTTGAAACACGCATGGTCACTGATTCAGCTTGTTTTTCTCCAATATCTCA	(((((((((((((.((((.(((((.(((((((((.((...)).)))))..)))).).)))).)))).)))))))))).)))..	1021	1042	CTTGTTTTTCTCCAATATCTCA	Sit-miR2275b*	959	979	AGAGTTGGAGGAATACAAACT
Sit-miR2275c		Conserved	Setaria italica	scaffold_6	+	3520985	3521096	TATGTGTGCCATTTCAAGTGAGGATTAGAGGGACCTGAACCCTCCATTGCAAGACAGGAAGCAAGAAGGGTTCAGTTTCCTCTAATATCTCATCTCAAATGGTCCATTTCTG	((.(((.(((((((...((((((((((((((((.(((((((((.(.((((..........))))).))))))))).)))))))))).))))))...))))))).)))...))	3521006	3521077	AGGATTAGAGGGACCTGAACCCTCCATTGCAAGACAGGAAGCAAGAAGGGTTCAGTTTCCTCTAATATCTCA	(((((((((((((.(((((((((.(.((((..........))))).))))))))).)))))))))).)))..	3521006	3521026	AGGATTAGAGGGACCTGAACC	Sit-miR2275c*	3521056	3521076	TCAGTTTCCTCTAATATCTCA
Sit-miR2275d		Conserved	Setaria italica	scaffold_6	+	3520808	3520944	AATTTCAGGCACTGAAAGTGAGAGTTGGATGAAAACAAACCAATCGATCACCAGATTCTTCGCTGAATCGATGAGCAAACATGATCGCTGATTGGCTTGTTTTCCTCCAATATCTCACCTTCAGTCGATCGCCTGGT	.....(((((((((((.((((((((((((.((((((((.(((((((((((...(((((......)))))............)))))...)))))).)))))))).)))))).)))))).)))))).....)))))..	3520829	3520925	AGAGTTGGATGAAAACAAACCAATCGATCACCAGATTCTTCGCTGAATCGATGAGCAAACATGATCGCTGATTGGCTTGTTTTCCTCCAATATCTCA	(((((((((.((((((((.(((((((((((...(((((......)))))............)))))...)))))).)))))))).)))))).)))..	3520904	3520925	CTTGTTTTCCTCCAATATCTCA	Sit-miR2275d*	3520828	3520848	AGAGTTGGATGAAAACAAACC
Sit-miR2275e		Conserved	Setaria italica	scaffold_6	+	3529354	3529461	CATATGTGCCATTTGAAGTGAGGATTAGATGGAACTGAACCATCTCATGAAAGACAAGGAGCAAGGTTCAGTTTCCTCTAATATCTCATCTCGAATGGCCCATTTCCA	...(((.(((((((((.((((((((((((.(((((((((((.((((.((.....))..))).).))))))))))).)))))).)))))).))))))))).))).....	3529375	3529442	AGGATTAGATGGAACTGAACCATCTCATGAAAGACAAGGAGCAAGGTTCAGTTTCCTCTAATATCTCA	(((((((((.(((((((((((.((((.((.....))..))).).))))))))))).)))))).)))..	3529375	3529395	AGGATTAGATGGAACTGAACC	Sit-miR2275e*	3529421	3529441	TCAGTTTCCTCTAATATCTCA
Sit-miR1133	MIR1133	Poaceae specific	Setaria italica	scaffold_2	-	41405901	41406096	TCAATTTAACATGATTAGCTGCTACTCCCTCCATCCCAAATTACTATTCGTTTGGGCTTTTCTAGATACATAGCCTTTGCTATGGACCTAGATGTATGCATGTCTAGATAAGTAGCAAAAGTTATGTATATAGAAAAGCCAAAACGAATAGTAATTTGGGACGGAGGGAGTATATGTTTAAAAAATTAAGTGAAAA	(((.(((((.......(((...((((((((((.((((((((((((((((((((.((((((((((.(((((((((.((((((((..(.((((((((....)))))))).)..)))))))).))))))))).)))))))))).)))))))))))))))))))).))))))))))...))).......))))))))...	41405919	41406074	GCTACTCCCTCCATCCCAAATTACTATTCGTTTGGGCTTTTCTAGATACATAGCCTTTGCTATGGACCTAGATGTATGCATGTCTAGATAAGTAGCAAAAGTTATGTATATAGAAAAGCCAAAACGAATAGTAATTTGGGACGGAGGGAGTATATG	..((((((((((.((((((((((((((((((((.((((((((((.(((((((((.((((((((..(.((((((((....)))))))).)..)))))))).))))))))).)))))))))).)))))))))))))))))))).))))))))))....	41405919	41405940	TTTGGGACGGAGGGAGTATATG	Sit-miR1133*	41406056	41406076	GCTACTCCCTCCATCCCAAAT
Sit-miR1432	MIR1432	Poaceae specific	Setaria italica	scaffold_2	-	44178203	44178335	TTGTGGGTGTGCGTCCTACGCTCAGGAGAGATGACACCGACGTCGGACGGGTCGATCGAGATGTGCATCTGCTGTGTCGATCCGTCTGAAGCCGGTGTCATTTCCCCTGAACTTAGGACCCATTAGCCCTGAA	((..(((((((.((((((.(.(((((.((((((((((((.(.((((((((((((((..((((....)))).....)))))))))))))).).)))))))))))).))))).).)))))).)))..))))..))	44178221	44178313	CTCAGGAGAGATGACACCGACGTCGGACGGGTCGATCGAGATGTGCATCTGCTGTGTCGATCCGTCTGAAGCCGGTGTCATTTCCCCTGAACT	.(((((.((((((((((((.(.((((((((((((((..((((....)))).....)))))))))))))).).)))))))))))).)))))...	44178221	44178242	CCGGTGTCATTTCCCCTGAACT	Sit-miR1432*	44178295	44178315	CTCAGGAGAGATGACACCGAC
Sit-miR3979	MIR3979	Poaceae specific	Setaria italica	scaffold_8	+	27440215	27440353	AATTGGCATGGCTCTCTTGGTCCCTCTCTCCCTTGAAGGCTTTCTCTGGTAAATCTTGTTGGCTTCGCAGCACATATCCAGTGCTTTCTTGAGAAAGCCTTCAGGGGGGAGGGAACCCAAGCAAGCCACAGTGCCTGT	....(((((((((..(((((...((((((((((((((((((((((((((.......(((((......))))).....)))..........)))))))))))))))))))))))...)))))..)))))...))))...	27440235	27440333	AATTGGCATGGCTCTCTTGGTCCCTCTCTCCCTTGAAGGCTTTCTCTGGTAAATCTTGTTGGCTTCGCAGCACATATCCAGTGCTTTCTTGAGAAAGCCTTCAGGGGGGAGGGAACCCAAGCAAGCCACAGTGCCTGT	....(((((((((..(((((...((((((((((((((((((((((((((.......(((((......))))).....)))..........)))))))))))))))))))))))...)))))..)))))...))))...	27440235	27440256	TCCCTCTCTCCCTTGAAGGCT	Sit-miR3979	27440312	27440333	CCTTCAGGGGGGAGGGAACCC
Sit-miR5179	MIR5179	Poaceae specific	Setaria italica	scaffold_1	+	15037118	15037328	ATCTGCATCAGGAGAGGGTGTTTTGCTCAAGACCGCGCAACCAATCCATATGACACCGCATCGCTGTCCTTGCCTATCATTATCTCGTCCAAATCCCAAGGTAGAAGGAGAAGAAGATGCATGTGGTTATGGATAGGTCTCGACGGCGATGCGCTGGTTATGGTCAGGCTGTGTGGTCTTGCGCAATAACGCCCGGCTCGCATTTCCCTCC	...............(((((((((((.((((((((((((.((...(((((...((.((((((((((((...((((((((((.(((..(((....((...)).....)))..))).))).((((....)))))))))))...)))))))))))).))..)))))...)).)))))))))))).)))).))))))).................	15037139	15037309	TTTTGCTCAAGACCGCGCAACCAATCCATATGACACCGCATCGCTGTCCTTGCCTATCATTATCTCGTCCAAATCCCAAGGTAGAAGGAGAAGAAGATGCATGTGGTTATGGATAGGTCTCGACGGCGATGCGCTGGTTATGGTCAGGCTGTGTGGTCTTGCGCAATAACG	((((((.((((((((((((.((...(((((...((.((((((((((((...((((((((((.(((..(((....((...)).....)))..))).))).((((....)))))))))))...)))))))))))).))..)))))...)).)))))))))))).)))).))..	15037139	15037159	TTTTGCTCAAGACCGCGCAAC	Sit-miR5179*	15037288	15037308	GTGTGGTCTTGCGCAATAACG
Sit-miR5568	MIR5568	Poaceae specific	Setaria italica	scaffold_1	+	27217158	27217278	AATTACTATTCGTTTTAGCTTTTCTAGGTACATGGCTTTTGCTACATATCTAAACATAGCATATATCTAGGTGCATAGCAAAAGCTATGAATCTAGAAAAGTCAAAATGAATAGTAATTTG	((((((((((((((((.((((((((((((.((((((((((((((..((((((...(((.....))).))))))..)))))))))))))).)))))))))))).))))))))))))))))..	27217179	27217259	TTTCTAGGTACATGGCTTTTGCTACATATCTAAACATAGCATATATCTAGGTGCATAGCAAAAGCTATGAATCTAGAAAAG	(((((((((.((((((((((((((..((((((...(((.....))).))))))..)))))))))))))).)))))))))..	27217179	27217199	TTTCTAGGTACATGGCTTTTG	Sit-miR5568*	27217238	27217258	AAAGCTATGAATCTAGAAAAG
Sit-miRN2213		Poaceae specific	Setaria italica	scaffold_2	-	14123115	14123232	CAAAGAATGAGAAGACATGGCATGGTATTGACTTGGCTCATCTCTCAGCGACAGCGAACTGCACGAGCGCCAGAGGTGAGCCGAGCCAATATCACTTCATGTCATCTAGCGTTCTGTG	...(((((((((.(((((((..((((((((.((((((((((((((..(((...((.....)).....))).)))))))))))))).))))))))..))))))).)))..))))))...	14123133	14123210	CATGGTATTGACTTGGCTCATCTCTCAGCGACAGCGAACTGCACGAGCGCCAGAGGTGAGCCGAGCCAATATCACTTC	..((((((((.((((((((((((((..(((...((.....)).....))).)))))))))))))).))))))))....	14123189	14123210	CATGGTATTGACTTGGCTCATC	Sit-miRN2213*	14123135	14123155	GAGCCGAGCCAATATCACTTC
Sit-miRN2306		Poaceae specific	Setaria italica	scaffold_6	-	7279065	7279178	GTTAGGTAGCTCTGAAGGTAAGAGTTGTAGGAAACTGAACTCTTCCTTGTCAGTGACAGACAGTTTCAGGAGTTCAGTTTTCTCCAACATCTTATCTTCAGCGCTTCTATCAGT	..((((.(((.((((((((((((((((.((((((((((((((((..(((((.......)))))....)))))))))))))))).)))).)))))))))))).))))))).....	7279083	7279156	AGAGTTGTAGGAAACTGAACTCTTCCTTGTCAGTGACAGACAGTTTCAGGAGTTCAGTTTTCTCCAACATCTTA	(((((((.((((((((((((((((..(((((.......)))))....)))))))))))))))).)))).)))..	7279136	7279156	AGAGTTGTAGGAAACTGAACT	Sit-miRN2306*	7279085	7279105	TCAGTTTTCTCCAACATCTTA
Sit-miRN2531		Poaceae specific	Setaria italica	scaffold_3	+	6158108	6158243	TGATGAAGAGCATATCTCCCTTAGCCAAGAATGACTTGCCTATCTCTACTATGTCGTTCATCAGGGAGTCCTCATAATGGATGAATGGTGGATGATGGTAGGCATTCTGGTTAAGTGAGGGATTCTCTTCCACCAT	((..((((((.((.((((.((((((((.(((((.((((((.(((((((((((.((((((((..(((....)))...)))))))))))))))).)))))))))))))))))))))).)))).)).))))))))....	6158129	6158224	TTAGCCAAGAATGACTTGCCTATCTCTACTATGTCGTTCATCAGGGAGTCCTCATAATGGATGAATGGTGGATGATGGTAGGCATTCTGGTTAAGT	(((((((.(((((.((((((.(((((((((((.((((((((..(((....)))...)))))))))))))))).)))))))))))))))))))))..	6158204	6158224	TGGTAGGCATTCTGGTTAAGT	Sit-miRN2531*	6158128	6158148	TTAGCCAAGAATGACTTGCCT
Sit-miRN2548		Poaceae specific	Setaria italica	scaffold_2	-	30067922	30068046	TGTATTACATATAATGTTCCGTTTCAAAATTGTAGGTCGTTTTGGCTTTTCTAGGTGCATAGATCTATGCACCTAAAAATCCAAAACGACCTATAATTTGGGACTCAACATCTATGCACCTAAA	.......((((..(((((..((((((((.((((((((((((((((.((((.((((((((((....)))))))))))))).))))))))))))))))))))))))..))))).))))........	30067942	30068026	GTTTCAAAATTGTAGGTCGTTTTGGCTTTTCTAGGTGCATAGATCTATGCACCTAAAAATCCAAAACGACCTATAATTTGGGAC	((((((((.((((((((((((((((.((((.((((((((((....)))))))))))))).))))))))))))))))))))))))	30068000	30068021	AAAATTGTAGGTCGTTTTGGC	Sit-miRN2548*	30067947	30067966	CAAAACGACCTATAATTTGG
Sit-miRN3000		Specific	Setaria italica	scaffold_11	+	11212	11403	AGATGAAAAACTTCTTGATTTATCTGTGGTTGCATATTATTCAATTCTGTCACCGCTTGTCTCGCACTTTGGATCCCTGCAACAAAGAAAGGCAATGTAGGTAGATAAGCATAGTATTAAATATTCAGGATTCAGCCAAATAGAATTGAATAACATGCAACCACAGATAAATCAAAAAGTTTTTCATCTGT	(((((((((((((.(((((((((((((((((((((.((((((((((((((....(((((((((..((.(((....(((...........)))))).))..).)))))))).................((......))..)))))))))))))).))))))))))))))))))))).)))))))))))))..	11232	11383	AGATGAAAAACTTCTTGATTTATCTGTGGTTGCATATTATTCAATTCTGTCACCGCTTGTCTCGCACTTTGGATCCCTGCAACAAAGAAAGGCAATGTAGGTAGATAAGCATAGTATTAAATATTCAGGATTCAGCCAAATAGAATTGAATAACATGCAACCACAGATAAATCAAAAAGTTTTTCATCTGT	(((((((((((((.(((((((((((((((((((((.((((((((((((((....(((((((((..((.(((....(((...........)))))).))..).)))))))).................((......))..)))))))))))))).))))))))))))))))))))).)))))))))))))..	11232	11253	TATCTGTGGTTGCATATTATT	Sit-miRN3000	11362	11383	TAACATGCAACCACAGATAAA
Sit-miRN3001a	MIRN3001	Specific	Setaria italica	scaffold_2	+	20354989	20355132	ATACTCCCTCTGTCCCAAGTTATTATTCGTTTTGGCTTTTCTAGGCACATATCTCTTGATATGCACCTAGATATATAGTAAGTCTTTTGCCATATATCTAGAAAAGTCAAAACGAATAGTAGTTTGGGACAGAGGGAGTATAG	(((((((((((((((((((((((((((((((((((((((((((((..((((((....))))))..)))((((((((.((((.....)))).))))))))))))))))))))))))))))))))))))))))))))))))))..	20355009	20355112	ATACTCCCTCTGTCCCAAGTTATTATTCGTTTTGGCTTTTCTAGGCACATATCTCTTGATATGCACCTAGATATATAGTAAGTCTTTTGCCATATATCTAGAAAAGTCAAAACGAATAGTAGTTTGGGACAGAGGGAGTATAG	(((((((((((((((((((((((((((((((((((((((((((((..((((((....))))))..)))((((((((.((((.....)))).))))))))))))))))))))))))))))))))))))))))))))))))))..	20355085	20355109	TCTAGAAAAGTCAAAACGAATAGT	Sit-miRN3001a	20355009	20355030	TATTATTCGTTTTGGCTTTTC
Sit-miRN3001b		Specific	Setaria italica	scaffold_2	-	40551784	40551939	ATACTCCCTCCGTCCCAAATTATTATTCGTTTTGGCTTTTCTAGGTACATGACTTTTACTACGTATCTAGACATACCATATATCTAGATGCATAGCAAAAGCTATAAATCTAGAAAAGCCAAAACGAATAGTAATTTGGGACAGAGGGAGTATAT	((((((((((.(((((((((((((((((((((((((((((((((((..(((.(((((.(((.(((((((((.(((...))).))))))))).))).))))).)))..))))))))))))))))))))))))))))))))))).))))))))))..	40551804	40551919	ATACTCCCTCCGTCCCAAATTATTATTCGTTTTGGCTTTTCTAGGTACATGACTTTTACTACGTATCTAGACATACCATATATCTAGATGCATAGCAAAAGCTATAAATCTAGAAAAGCCAAAACGAATAGTAATTTGGGACAGAGGGAGTATAT	((((((((((.(((((((((((((((((((((((((((((((((((..(((.(((((.(((.(((((((((.(((...))).))))))))).))).))))).)))..))))))))))))))))))))))))))))))))))).))))))))))..	40551898	40551919	TATTATTCGTTTTGGCTTTTC	Sit-miRN3001b	40551804	40551825	AAAGCCAAAACGAATAGTAAT
Sit-miRN3002		Specific	Setaria italica	scaffold_3	+	1900720	1900838	TTACGTACTCCATCCGTTCTTAAATATACGACGTTTAGGACAAGCAAATTAGTTCATTTTTGAACTAACTAGCTTGTCCTAAACATCATATATTTAAGGACGGGGGTAGTATATCATA	....(((((((.((((((((((((((((.((.(((((((((((((...((((((((....))))))))...))))))))))))).)).)))))))))))))))))).)))))......	1900740	1900818	TTACGTACTCCATCCGTTCTTAAATATACGACGTTTAGGACAAGCAAATTAGTTCATTTTTGAACTAACTAGCTTGTCCTAAACATCATATATTTAAGGACGGGGGTAGTATATCATA	....(((((((.((((((((((((((((.((.(((((((((((((...((((((((....))))))))...))))))))))))).)).)))))))))))))))))).)))))......	1900792	1900813	CTTGTCCTAAACATCATATAT	Sit-miRN3002	1900740	1900761	TAAATATACGACGTTTAGGAC
Sit-miRN3020		Specific	Setaria italica	scaffold_8	-	3854410	3854514	TTTGAAGTGACCAATAAGTAGGTGCATAGTTGGATGCGGCTGGACTCAATTTGCTATAAGGCCAGTTTATGCTTCGACTCCCTCTATTCCATGTGGCCATCACT	.....((((((((...((((((.(...(((((((.((((((((.((..((.....))..)))))))...)))))))))).).)))))).....)))...)))))	3854430	3854494	TTTGAAGTGACCAATAAGTAGGTGCATAGTTGGATGCGGCTGGACTCAATTTGCTATAAGGCCAGTTTATGCTTCGACTCCCTCTATTCCATGTGGCCATCACT	................((.(((.(...(((((((.((((((((.((..((.....))..)))))))...))))))))))))))))...................	3854473	3854494	GGTGCATAGTTGGATGCGGCT	Sit-miRN3020	3854430	3854451	AGTTTATGCTTCGACTCCCTC
Sit-miRN3021		Specific	Setaria italica	scaffold_6	-	4803152	4803285	ATCCCAAACTGTATGTTGTTTTGGCATTTCTAGATTCATAGTTTTTACTATGTATCTAAACATGGTGTATATCTAGATTAATAGCAAAAGCTATGAACCTAGAAATGTGAAAACGACCTAACTTGGGACGGAG	.((((((....((.((((((((.((((((((((.((((((((((((.((((..(((((...(((.....))).)))))..)))).)))))))))))).)))))))))).)))))))).))..)))))).....	4803172	4803265	ATCCCAAACTGTATGTTGTTTTGGCATTTCTAGATTCATAGTTTTTACTATGTATCTAAACATGGTGTATATCTAGATTAATAGCAAAAGCTATGAACCTAGAAATGTGAAAACGACCTAACTTGGGACGGAG	..............((((((((.((((((((((.((((((((((((.((((..(((((...(((.....))).)))))..)))).)))))))))))).)))))))))).))))))))................	4803244	4803265	TTGGCATTTCTAGATTCATAG	Sit-miRN3021	4803172	4803193	ATGAACCTAGAAATGTGAAAA
Sit-miRN3022		Specific	Setaria italica	scaffold_1	+	3479346	3479465	TAGTTACTCTCTCCACTCTTAAATATATGATGTTTAGGACAAGCAAATTGGTTCATTTTAAATGAACTATTTTGCTTGTCCTAAATGTCATATGTTTAAAGACGGAAGTAGTAAGTGCT	((.(((((((.(((..(((((((((((((((((((((((((((((((.(((((((((...))))))))).))))))))))))))))))))))))))).)))).))))).))))).))..	3479366	3479445	TAGTTACTCTCTCCACTCTTAAATATATGATGTTTAGGACAAGCAAATTGGTTCATTTTAAATGAACTATTTTGCTTGTCCTAAATGTCATATGTTTAAAGACGGAAGTAGTAAGTGCT	((.(((((...(((..(((((((((((((((((((((((((((((((.(((((((((...))))))))).))))))))))))))))))))))))))).)))).))))))))))......	3479368	3479389	ATATATGATGTTTAGGACAAG	Sit-miRN3022	3479422	3479443	TGTCCTAAATGTCATATGTTT
Sit-miRN3023a	MIRN3023	Specific	Setaria italica	scaffold_1	-	1695557	1695720	TGATTTACTCCCTCCGTCCCAAATTGTAGATCGTTTTGGCATTTCTAGGTGCATAGTTTTTGCTATACACCTAAATATAGTGTACGTCTAGATGCATACAAACATCTATGAACCTAGAAAAGCCAAAACGACCTACAATTTGAAACAGAGGGAGTATGTGTTA	..((.(((((((((.((..((((((((((.((((((((((.((((((((((((.......)))..(((((.........)))))..((((((((........)))))).))))))))))).)))))))))).))))))))))..)).))))))))).))....	1695577	1695700	TGATTTACTCCCTCCGTCCCAAATTGTAGATCGTTTTGGCATTTCTAGGTGCATAGTTTTTGCTATACACCTAAATATAGTGTACGTCTAGATGCATACAAACATCTATGAACCTAGAAAAGCCAAAACGACCTACAATTTGAAACAGAGGGAGTATGTGTTA	((((.(((((((((.((..((((((((((.((((((((((.((((((((((((.......)))..(((((.........)))))..((((((((........)))))).))))))))))).)))))))))).))))))))))..)).)))))))))...))))	1695700	1695721	GCTAAAACGACCTACAATTTG	Sit-miRN3023a	1695697	1695721	AAATTGTAGATCGTTTTGGCATAT
Sit-miRN3023b		Specific	Setaria italica	scaffold_1	+	6752029	6752192	ATCATATACCCCTCCGTCCCAAATTGTAGATCGTTTTGGCATATCTAGATTCATAGGTTTTGCTATGTATCTAGATATAGTGTATATCTAGACGAATAGTAAAAGCTATGAACCTAGAAATGCTAAAACGACCTACAATTTGGGACGGAGAGAGTATTAGTAA	.....(((((.((((((((((((((((((.((((((((((((.(((((.(((((((.(((((((((...((((((((((...))))))))))...))))))))).))))))).))))).)))))))))))).)))))))))))))))))).).))))......	6752049	6752172	ATCATATACCCCTCCGTCCCAAATTGTAGATCGTTTTGGCATATCTAGATTCATAGGTTTTGCTATGTATCTAGATATAGTGTATATCTAGACGAATAGTAAAAGCTATGAACCTAGAAATGCTAAAACGACCTACAATTTGGGACGGAGAGAGTATTAGTAA	.....(((((.((((((((((((((((((.((((((((((((.(((((.(((((((.(((((((((...((((((((((...))))))))))...))))))))).))))))).))))).)))))))))))).)))))))))))))))))).).))))......	6752049	6752070	AAATTGTAGATCGTTTTGGCA	Sit-miRN3023b	6752151	6752172	CTAAAACGACCTACAATTTGG
Sit-miRN3026a	MIRN3026	Specific	Setaria italica	scaffold_9	+	6676675	6676828	ATTACACAGATGGAGGCTAATTCGGAAGATGAATCTATTAAGCCTAATTAATCTATGATTAGCATATGTTTACTGTAGCATCACATTGTCAAAATCATGGACTAATTAGGCTTAATAGATTCGTCTACGAATTAATCTTCATATGTGCAATTG	....((((.(((((((.(((((((..((((((((((((((((((((((((.(((((((((.(((.(((((......))))).....)))...))))))))).)))))))))))))))))))))))).))))))).))))))).))))......	6676695	6676808	ATTCGGAAGATGAATCTATTAAGCCTAATTAATCTATGATTAGCATATGTTTACTGTAGCATCACATTGTCAAAATCATGGACTAATTAGGCTTAATAGATTCGTCTACGAATT	(((.((((.(((((((.(((((((..((((((((((((((((((((((((.(((((((((.(((.(((((......))))).....)))...))))))))).)))))))))))))))))))))))).))))))).))))))).)))).)))..	6676772	6676796	TGGACTAATTAGGCTTAATAGATT	Sit-miRN3026a	6676705	6676726	GAATCTATTAAGCCTAATTAA
Sit-miRN3026b		Specific	Setaria italica	scaffold_9	-	2212848	2213001	TTACAGAACTCCTAGGTTAAATCGGGAGACGAATCTATTAAGCCTAATTAATCCATGATTAGCGAATGTTTACTGTAGCACCATATTATCAAATCATGGACTAATTAGGCTTAATAGATTCGTCTCGCGATTTAGCCTAGGGGTTGTGAAATT	...((.((((((((((((((((((.(((((((((((((((((((((((((.(((((((((.(..(((((.............)))))..).))))))))).))))))))))))))))))))))))).)))))))))))))))))).)).....	2212868	2212981	TTACAGAACTCCTAGGTTAAATCGGGAGACGAATCTATTAAGCCTAATTAATCCATGATTAGCGAATGTTTACTGTAGCACCATATTATCAAATCATGGACTAATTAGGCTTAATAGATTCGTCTCGCGATTTAGCCTAGGGGTTGTGAAATT	((.((.((((((((((((((((((.(((((((((((((((((((((((((.(((((((((.(..(((((.............)))))..).))))))))).))))))))))))))))))))))))).)))))))))))))))))).)).))..	2212881	2212905	TGGACTAATTAGGCTTAATAGATT	Sit-miRN3026b	2212954	2212975	AGACGAATCTATTAAGCCTAA
Sit-miRN3027		Specific	Setaria italica	scaffold_9	+	13781132	13781279	GCACAGATGGAGTGTAATTCACGAGACGAATCTGTTAAGCCTAATTAGTCCATGATTTGACAATGTGGGGCTACAGTAACCATTTGCTAATGATGGATTAATTAGGCTTAATAGATTCATCTCGCAAATTAGCATAGGGTTCTGCAA	...((((....((((((((..(((((.((((((((((((((((((((((((((.(((.(.(((.((((.((....))..)))))))).))).)))))))))))))))))))))))))).)))))..)))).)))).....))))...	13781152	13781259	GCACAGATGGAGTGTAATTCACGAGACGAATCTGTTAAGCCTAATTAGTCCATGATTTGACAATGTGGGGCTACAGTAACCATTTGCTAATGATGGATTAATTAGGCTTAATAGATTCATCTCGCAAATTAGCATAGGGTTCTGCAA	...........((((((((..(((((.((((((((((((((((((((((((((.(((.(.(((.((((.((....))..)))))))).))).)))))))))))))))))))))))))).)))))..)))).))))............	13781152	13781173	ACGAGACGAATCTGTTAAGCC	Sit-miRN3027	13781238	13781259	CTTAATAGATTCATCTCGCAA
Sit-miRN3029a	MIRN3029	Specific	Setaria italica	scaffold_5	-	6583973	6584078	CAGAGCTCCTGGGAGTTGTAGGATTAGGTGCTTGGGAAAGTTGATTGCCGGCCTGCGCTACCACTTTCCTATGCCATCTAATCCGATGATTTCCAGGGGCTCCTTC	..(((((((((((((((((.(((((((((((.(((((((((.(...((........))...)))))))))).).)))))))))).)))))))))))))))))....	6583991	6584056	GGATTAGGTGCTTGGGAAAGTTGATTGCCGGCCTGCGCTACCACTTTCCTATGCCATCTAATCCGA	(((((((((((.(((((((((.(...((........))...)))))))))).).))))))))))..	6583991	6584012	TTTCCTATGCCATCTAATCCGA	Sit-miRN3029a*	6584038	6584058	GGATTAGGTGCTTGGGAAAGT
Sit-miRN3029b		Specific	Setaria italica	scaffold_5	-	6546587	6546692	CAGAGCTCCTGGGAGTTGTAGGATTAGGTGCTTGGGAAAGTTGCTAGCCGGCCTCCGCTGCCACTTTCCTATGCCATCTAATCCGATGATTTCCATGGGCTCCTTC	..((((((.((((((((((.(((((((((((.(((((((((.((.(((.((...))))))).))))))))).).)))))))))).)))))))))).))))))....	6546605	6546670	GGATTAGGTGCTTGGGAAAGTTGCTAGCCGGCCTCCGCTGCCACTTTCCTATGCCATCTAATCCGA	(((((((((((.(((((((((.((.(((.((...))))))).))))))))).).))))))))))..	6546605	6546626	TTTCCTATGCCATCTAATCCGA	Sit-miRN3029b*	6546652	6546672	GGATTAGGTGCTTGGGAAAGT
Sit-miRNovel1		Specific	Setaria italica	scaffold_14	+	14342	14466	GGTATCTCTGGAATATGAGTGTGTGACTTGTTAGAATTGATCCTATTGATAATACATAGAAAGGGCCTGTTATCTCTATCAAGATGATTCTAATTCGTCGGATATTATTTATTCTAGTATCTGGA	((.....((((((((..(((((.((((..(((((((((.(((...(((((((((.((((.......)))))))...))))))))))))))))))..)))).)))))...))))))))...))...	14363	14447	GTGTGACTTGTTAGAATTGATCCTATTGATAATACATAGAAAGGGCCTGTTATCTCTATCAAGATGATTCTAATTCGTCGGATAT	((.((((..(((((((((.(((...(((((((((.((((.......)))))))...))))))))))))))))))..)))).))..	14363	14384	GTGTGACTTGTTAGAATTGATC	Sit-miRNovel1*	14426	14446	TGATTCTAATTCGTCGGATAT
Sit-miRNovel2		Specific	Setaria italica	scaffold_3	+	12484677	12484840	TGTGCCGAGCATGAATTACAGGGTAGATCTCCTTTGGCACGGAGGCATGCAGCCATGCATAGGTACGCTACTGGATGGAGGTAAGGTAGCTTGGAATTGAAGATGCTGCATAATAGCCATGCGTGCCAAAGGAGAATTGCCCTGCGATTCACGGTTCTGTAACT	......((((.((((((.((((((((.((((((((((((((.(((((((((((....((....((.((((((..((....))..)))))).))....)).....)))))))....))).).)))))))))))))).)))))))).))))))..)))).......	12484698	12484821	GGGTAGATCTCCTTTGGCACGGAGGCATGCAGCCATGCATAGGTACGCTACTGGATGGAGGTAAGGTAGCTTGGAATTGAAGATGCTGCATAATAGCCATGCGTGCCAAAGGAGAATTGCCCTG	((((((.((((((((((((((.(((((((((((....((....((.((((((..((....))..)))))).))....)).....)))))))....))).).)))))))))))))).))))))..	12484698	12484718	GGGTAGATCTCCTTTGGCACG	Sit-miRNovel2*	12484800	12484820	TGCCAAAGGAGAATTGCCCTG
Sit-miRNovel3		Specific	Setaria italica	scaffold_3	+	12605689	12605909	TTGAGGAGGTTTTAGTTTTTTCCTAAGTCAATTCTCTAACTTTGACCAACTTTATAGAAAAATGCACCAACATCTTCAACATCAAATTAGTGCCATCAAATCCACCATAATCTGTCCTGATAGTTCATTTATTTGGTGTTGTAGATGTTAATATATTTTGGTATAAACTTGGTCAAAGCTAGAGAAGTTTGACTTAGGACGAAACTAAAAATCTTA	......(((((((((((((.((((((((((((((((((.((((((((((.((((((..((((((....(((((((.(((((((((((.((((..((((....((........))...))))....)))).))))))))))).)))))))....))))))..)))))).)))))))))).)))))))..))))))))))).)))))).)))))))..	12605710	12605890	TCCTAAGTCAATTCTCTAACTTTGACCAACTTTATAGAAAAATGCACCAACATCTTCAACATCAAATTAGTGCCATCAAATCCACCATAATCTGTCCTGATAGTTCATTTATTTGGTGTTGTAGATGTTAATATATTTTGGTATAAACTTGGTCAAAGCTAGAGAAGTTTGACTTAGGACG	((((((((((((((((((.((((((((((.((((((..((((((....(((((((.(((((((((((.((((..((((....((........))...))))....)))).))))))))))).)))))))....))))))..)))))).)))))))))).)))))))..)))))))))))..	12605869	12605890	TAGAGAAGTTTGACTTAGGACG	Sit-miRNovel3*	12605709	12605729	TCCTAAGTCAATTCTCTAACT
Sit-miRNovel4		Specific	Setaria italica	scaffold_5	-	4967702	4967895	GACTCGCCCGCGGCCTAACATTAGGCTCGGGGACTATGGTGCAGCCAAGGATGACTTGCCGATCGACAGATGCTTCGCTTCCTCCATCTGATCGTCAGATCACTGGATGCGTGTGCTGATCGATCGGCCATCGGCAAGTTGTCCTTGGCTACACCGTAGCCCCTGCTCCTGATGT	.................((((((((..(((((.((((((((.(((((((((((((((((((((((((((.(((..(((.(((...((((((...))))))....))).))).)))))).)))).......)))))))))))))))))))).)))))))).)))))..))))))))	4967720	4967873	TTAGGCTCGGGGACTATGGTGCAGCCAAGGATGACTTGCCGATCGACAGATGCTTCGCTTCCTCCATCTGATCGTCAGATCACTGGATGCGTGTGCTGATCGATCGGCCATCGGCAAGTTGTCCTTGGCTACACCGTAGCCCCTGCTCCTGATG	(((((..(((((.((((((((.(((((((((((((((((((((((((((.(((..(((.(((...((((((...))))))....))).))).)))))).)))).......)))))))))))))))))))).)))))))).)))))..)))))..	4967853	4967873	TTAGGCTCGGGGACTATGGTG	Sit-miRNovel4*	4967722	4967742	CCGTAGCCCCTGCTCCTGATG
Sit-miRNovel5		Specific	Setaria italica	scaffold_6	-	1683036	1683154	TTTTACTATCAGATTACTTCCAAACCATTTATAGCACAACAAAATGTACAAGAACTGCTACATTTCTTGTACATTTTGTTGTGCTATAGATGGCTTGGAAGCAAATCAGATAGAAAAGC	((((.(((((.((((.(((((((.((((((((((((((((((((((((((((((.((...)).)))))))))))))))))))))))))))))).)))))))..)))).))))).)))).	1683054	1683132	CAAACCATTTATAGCACAACAAAATGTACAAGAACTGCTACATTTCTTGTACATTTTGTTGTGCTATAGATGGCTTGGA	(((.((((((((((((((((((((((((((((((.((...)).)))))))))))))))))))))))))))))).)))..	1683054	1683074	TTGTGCTATAGATGGCTTGGA	Sit-miRNovel5*	1683114	1683134	CAAACCATTTATAGCACAACA
Sit-miRNovel6		Specific	Setaria italica	scaffold_6	-	34170786	34171000	CATGGAAAGTGTAGTCTGCATAGTCCTCTTGCTGCACACAGTTTGATGGCTTCTCTGTCCAGATGGTCCACTTCTCAATGTGGCTTCCGAGGAGAAGCATGTTGTTAGTGCTTACCTGTGTGATACGATACAACTAGGATTGTTCTGCAGTCGAGTTCGGTGAACCCATCGAACTGTGTGTGTCAGAGGACTATGCCAACGACTAACGCAATAAC	........((.(((((.((((((((((((.((.((((((((((((((((.(((.(((.......((.((((........))))...)).(((..((((((.......)))))).)))((((......))))((((..((((((...)))))).))))))).))).)))))))))))))))))).))))))))))))....)))))))........	34170804	34170978	TAGTCCTCTTGCTGCACACAGTTTGATGGCTTCTCTGTCCAGATGGTCCACTTCTCAATGTGGCTTCCGAGGAGAAGCATGTTGTTAGTGCTTACCTGTGTGATACGATACAACTAGGATTGTTCTGCAGTCGAGTTCGGTGAACCCATCGAACTGTGTGTGTCAGAGGACTATG	(((((((((.((.((((((((((((((((.(((.(((.......((.((((........))))...)).(((..((((((.......)))))).)))((((......))))((((..((((((...)))))).))))))).))).)))))))))))))))))).)))))))))..	34170957	34170978	TAGTCCTCTTGCTGCACACAGT	Sit-miRNovel6*	34170806	34170826	TGTGTGTGTCAGAGGACTATG
Sit-miRNovel7		Specific	Setaria italica	scaffold_9	-	1802884	1802998	AAATGCAGCTGCAGACACACGAGAAGTTATCGGCAGATTGTGGGAGATTCATAGGTAAAAGCAGAACCTCCTAGCATCTGCCGATGACTTCTCGTAGGTCTTCAGCTGGATCAAA	..((.((((((.((((..((((((((((((((((((((..((((((.(((.............))).))))))..))))))))))))))))))))..)))).)))))).))....	1802902	1802976	GAGAAGTTATCGGCAGATTGTGGGAGATTCATAGGTAAAAGCAGAACCTCCTAGCATCTGCCGATGACTTCTCGT	((((((((((((((((((..((((((.(((.............))).))))))..))))))))))))))))))..	1802955	1802976	GAGAAGTTATCGGCAGATTGTG	Sit-miRNovel7*	1802904	1802924	CATCTGCCGATGACTTCTCGT
Sit-miRNovel8		Specific	Setaria italica	scaffold_9	+	2820547	2820727	AACAAGATGGACACTACTCCCTCCGTCCCAAATTACTATTCGTTTTGGCTTTTCTAGATATATAGTTTTTGCTATGCGCCTAGATATATATCATGTCTAGATACGTAGCAAATGCGATGTACCTAAAAGAATTAAAACGAATAGTAATTTGGGACGGAGGTAGTATCTAACAGCTACTTTG	..............((((.(((((((((((((((((((((((((((((.((((.(((.(((((.((.(((((((((...((((((((.....))))))))...))))))))).)).))))).))).)))).))))))))))))))))))))))))))))).))))................	2820568	2820708	CTCCGTCCCAAATTACTATTCGTTTTGGCTTTTCTAGATATATAGTTTTTGCTATGCGCCTAGATATATATCATGTCTAGATACGTAGCAAATGCGATGTACCTAAAAGAATTAAAACGAATAGTAATTTGGGACGGAGGT	((((((((((((((((((((((((((((.((((.(((.(((((.((.(((((((((...((((((((.....))))))))...))))))))).)).))))).))).)))).))))))))))))))))))))))))))))..	2820688	2820708	ATAGTAATTTGGGACGGAGGT	Sit-miRNovel8*	2820567	2820587	CTCCGTCCCAAATTACTATTC
