# Supplementary material for: The Construction and Exploration of a Comprehensive MicroRNA Centered Regulatory Network in Foxtail Millet (Setaria italica L.)
Source: Front Plant Sci. 2022 May 6;13:848474. doi: 10.3389/fpls.2022.848474 (PMC9121102; doi:10.3389/fpls.2022.848474)
Supplement: Supplementary file 9 [file Data_Sheet_9.zip › Supplementary Table5.xlsx]

## Sheet: Sheet1
Supplementary Table 5. Details of the comparison between the previous four studies and our research
Terms	Yi et al. (2013) *	Han et al. (2014) **	Khan et al. (2014) **	Yongqiang et al. (2016) *	This study
Reported knowned miRNAs	89	271	355	81	117
Reported knowned families	19	44	53	28	36
Reported novel miRNAs	212	/	/	72	20
Reported all miRNAs	301	271	355	153	137
Blast database	miRBase (release 20)	miRBase (Release 19)	miRBase (release 20)	miRBase (release 21)	miRBase (release 22) + PmiREN(release 2.0)
Resource of raw data	8 small RNA-seq libraries (6 from public data)	Prediction	Prediction	2 small RNA-seq libraries	14 small RNA-seq libraries (new constructed)
Samples of libraries	Root, shoot, leaf, and flower	/	/	Wild type, PEG treatment	Shooting stage: root, stem, and leaft; Grain feeling stage: root, stem, flag leaf, panicle
Retained miRNAs	139	183	115	103	137
Retained conserved miRNAs	132	182	75	92	105
Retained conserved families	22	25	21	26	27
Retained Poaceae-specific miRNAs	3	1	40	6	9
Retained foxtail millet-specific miRNAs	4	0	0	5	23
Notes: *The miRNA sequences in these two studies without small RNA-seq data.
**The miRNA sequences in these two studies with small RNA-seq data.
