# Supplementary material for: The Construction and Exploration of a Comprehensive MicroRNA Centered Regulatory Network in Foxtail Millet (Setaria italica L.)
Source: Front Plant Sci. 2022 May 6;13:848474. doi: 10.3389/fpls.2022.848474 (PMC9121102; doi:10.3389/fpls.2022.848474)
Supplement: Supplementary file 9 [file Data_Sheet_9.zip › Supplementary Table6.xlsx]

## Sheet: Sheet1
Supplementary Table 6. A comparison of the concrete information of miRNA families contained in the five studies
Family	Classified	Yi et al. (2013) *	Han et al. (2014) **	Khan et al. (2014) **	Yongqiang et al. (2016) *	This study
MIR156	Conserved	22	11	9	10	10
MIR159	Conserved	1	5	2	3	3
MIR160	Conserved	3	7	6	5	4
MIR162	Conserved	/	1	2	1	1
MIR164	Conserved	4	5	3	6	6
MIR166	Conserved	18	11	4	11	11
MIR167	Conserved	12	7	4	10	10
MIR168	Conserved	/	/	/	1	1
MIR169	Conserved	13	18	8	2	7
MIR171	Conserved	10	13	3	11	10
MIR172	Conserved	5	5	1	1	2
MIR319	Conserved	4	3	/	3	1
MIR390	Conserved	1	2	1	1	1
MIR393	Conserved	/	2	1	1	2
MIR394	Conserved	1	1	1	1	1
MIR395	Conserved	5	16	2	7	10
MIR396	Conserved	1	1	/	4	4
MIR397	Conserved	1	2	2	1	1
MIR398	Conserved	2	3	/	1	2
MIR399	Conserved	8	14	7	1	2
MIR408	Conserved	/	/	/	1	1
MIR528	Conserved	/	1	/	1	1
MIR529	Conserved	2	2	/	2	2
MIR535	Conserved	1	2	1	2	1
MIR827	Conserved	1	1	1	1	1
MIR1131	Conserved	/	/	1	/	/
MIR2118	Conserved	16	37	12	4	5
MIR2275	Conserved	1	12	4	/	5
MIR1133	Poaceae specific	/	/	/	/	1
MIR1432	Poaceae specific	3	1	1	1	1
MIR1848	Poaceae specific	/	/	23	/	/
MIR2905	Poaceae specific	/	/	1	/	/
MIR3979	Poaceae specific	/	/	/	/	1
MIR5049	Poaceae specific	/	/	1	/	/
MIR5169	Poaceae specific	/	/	8	/	/
MIR5179	Poaceae specific	/	/	/	/	1
MIR5568	Poaceae specific	/	/	1	/	1
MIR6248	Poaceae specific	/	/	4	/	/
MIRN2213	Poaceae specific	/	/	/	1	1
MIRN2306	Poaceae specific	/	/	/	/	1
MIRN2531	Poaceae specific	/	/	/	1	1
MIRN2548	Poaceae specific	/	/	1	3	1
MIR5054	Specific	/	/	/	1	/
MIR5368	Specific	/	/	/	1	/
MIRN3000	Specific	/	/	/	/	2
MIRN3001	Specific	/	/	/	/	2
MIRN3002	Specific	/	/	/	/	1
MIRN3020	Specific	/	/	/	/	1
MIRN3021	Specific	/	/	/	/	1
MIRN3022	Specific	/	/	/	/	1
MIRN3023	Specific	/	/	/	/	2
MIRN3026	Specific	/	/	/	/	2
MIRN3027	Specific	/	/	/	/	1
MIRN3029	Specific	1	/	/	2	2
MIRNovel1	Specific	/	/	/	/	1
MIRNovel2	Specific	/	/	/	/	1
MIRNovel3	Specific	/	/	/	/	1
MIRNovel4	Specific	1	/	/	1	1
MIRNovel5	Specific	1	/	/	/	1
MIRNovel6	Specific	/	/	/	/	1
MIRNovel7	Specific	1	/	/	/	1
MIRNovel8	Specific	/	/	/	/	1
Note:* Two studies based on the small RNA-seq data
** Two studies without the small RNA-seq data
