# Supplementary material for: The Construction and Exploration of a Comprehensive MicroRNA Centered Regulatory Network in Foxtail Millet (Setaria italica L.)
Source: Front Plant Sci. 2022 May 6;13:848474. doi: 10.3389/fpls.2022.848474 (PMC9121102; doi:10.3389/fpls.2022.848474)
Supplement: Supplementary file 9 [file Data_Sheet_9.zip › Supplementary Table7.xlsx]

## Sheet: Sheet1
Supplementary Table 7. The list consists of miRNA clusters less than 10 kb in genomic location.
Cluster	Chromosome	miRNA ID						Family*	Cluster Num	Member No.
1	scaffold_1	Sit-miR166i	Sit-miR166j					MIR166	2	4
2	scaffold_1	Sit-miR396b	Sit-miR396c					MIR396	2
3	scaffold_3	Sit-miR395a	Sit-miR395b	Sit-miR395c	Sit-miR395j			MIR395	4	6
4	scaffold_3	Sit-miR167e	Sit-miR167h					MIR167	2
5	scaffold_5	Sit-miR159b	Sit-miR159c					MIR159	2	4
6	scaffold_5	Sit-miR156f	Sit-miR156g					MIR156	2
7	scaffold_6	Sit-miR169b	Sit-miR169c					MIR169	2	5
8	scaffold_6	Sit-miR2275c	Sit-miR2275d	Sit-miR2275e				MIR2275	3
9	scaffold_7	Sit-miR2118a	Sit-miR2118d					MIR2118	2	8
10	scaffold_7	Sit-miR395d	Sit-miR395e	Sit-miR395f	Sit-miR395g	Sit-miR395h	Sit-miR395i	MIR395	6
11	scaffold_185	Sit-miR2275a	Sit-miR2275b					MIR2275	2	2
Sum										29
Note: *The extension of both miR395 and miR2275 is mainly due to tamdem duplication.
