# Supplementary material for: The Construction and Exploration of a Comprehensive MicroRNA Centered Regulatory Network in Foxtail Millet (Setaria italica L.)
Source: Front Plant Sci. 2022 May 6;13:848474. doi: 10.3389/fpls.2022.848474 (PMC9121102; doi:10.3389/fpls.2022.848474)
Supplement: Supplementary file 9 [file Data_Sheet_9.zip › Supplementary Table8.xlsx]

## Sheet: Sheet1
Supplementary Table 8. The synteny blocks contain the list of single miRNAs.
Chromsome	Block1	Block1 Start	Block1 End	miRNAs in Block 1		Chromsome	Block2	Block2 Start	Block2 End	miRNAs in Block2
scaffold_1	7	3112146	3518780	Sit-miRN3022		scaffold_4	168	35408481	36149291
scaffold_1	16	36711367	38794429	Sit-miR169g		scaffold_4	177	7275578	13609415
scaffold_1	17	38804059	39679545	Sit-miR166i	Sit-miR166j	scaffold_4	178	5950562	7198986
scaffold_1	20	1673832	1791259	Sit-miRN3023a		scaffold_5	181	13061163	13241617
scaffold_1	28	23986664	25214882			scaffold_7	189	17410183	18697351	Sit-miR169e
scaffold_1	32	30078383	30266902	Sit-miR162		scaffold_7	193	23347873	23757152
scaffold_1	34	31340540	32987998	Sit-miR166a		scaffold_7	195	24431391	26251906
scaffold_2	50	29859846	30275719	Sit-miRN2548		scaffold_6	211	27255596	27870345
scaffold_2	54	32284135	33619099	Sit-miR166k		scaffold_6	215	29890237	30741099
scaffold_2	56	34486584	35166464			scaffold_6	217	31227924	31991705	Sit-miR160c
scaffold_2	63	1749549	2809583	Sit-miR160a		scaffold_9	224	3704916	4550454
scaffold_2	68	5728397	6045168			scaffold_9	229	2779278	2914609	Sit-miRNovel8
scaffold_2	76	46407235	48866603	Sit-miR164c		scaffold_9	237	45207835	48204959
scaffold_2	77	48881770	49142278			scaffold_9	238	48409548	49567333	Sit-miR164a
scaffold_3	79	4104977	4442088			scaffold_5	240	46838151	47171845	Sit-miR172b
scaffold_3	83	6458953	7711212			scaffold_5	244	9842129	12337825	Sit-miR156f	Sit-miR156g
scaffold_3	86	8192539	8373165			scaffold_5	247	31706579	32224371	Sit-miR156e
scaffold_3	90	12244008	13752373	Sit-miRNovel2	Sit-miRNovel3	scaffold_5	251	35419995	37682448
scaffold_3	91	13757863	14009384			scaffold_5	252	37826340	38396722	Sit-miR167d
scaffold_3	92	14204942	20491748	Sit-miR164f		scaffold_5	253	38608532	43493922
scaffold_3	95	24295397	25187600	Sit-miR164b		scaffold_5	256	2172278	2627666
scaffold_3	103	3969782	4206957			scaffold_9	264	1772242	1892822	Sit-miRNovel7
scaffold_3	107	48138985	48474176	Sit-miR167e	Sit-miR167h	scaffold_9	268	10695135	10981347
scaffold_5	121	44592711	44788689			scaffold_8	282	20532041	21747696	Sit-miR535
scaffold_5	125	40971876	41200183			scaffold_9	286	1706080	1896111	Sit-miRNovel7
scaffold_7	131	21805322	21974703			scaffold_7	292	31005636	31273566	Sit-miR395d	Sit-miR395e	Sit-miR395f	Sit-miR395g	Sit-miR395h	Sit-miR395i
scaffold_9	143	1713383	1892822	Sit-miRNovel7		scaffold_9	304	49788160	50097008
scaffold_9	149	16990487	19511760	Sit-miR398b		scaffold_9	310	55655268	56698090
