# Supplementary material for: The Construction and Exploration of a Comprehensive MicroRNA Centered Regulatory Network in Foxtail Millet (Setaria italica L.)
Source: Front Plant Sci. 2022 May 6;13:848474. doi: 10.3389/fpls.2022.848474 (PMC9121102; doi:10.3389/fpls.2022.848474)
Supplement: Supplementary file 9 [file Data_Sheet_9.zip › Supplementary Table9.xlsx]

## Sheet: Sheet1
Supplementary Table 9. The synteny blocks contain the list of paired miRNAs.
Chromsome	Block1	Block1 Start	Block1 End	miRNAs in Block1				Chromsome	Block2	Block2 Start	Block2 End	miRNAs in Block2						Duplication
scaffold_1	9	4829966	6524166	Sit-miR171f	Sit-miR156a	Sit-miR169a		scaffold_4	170	30208537	33503498	Sit-miR156d	Sit-miR171i					*
scaffold_1	10	6462652	7311892	Sit-miR167b	Sit-miR167c	Sit-miRN3023b	Sit-miR397	scaffold_4	171	37319120	38606063	Sit-miR160b	Sit-miR167a					*
scaffold_1	18	39717515	40799543	Sit-miR164e	Sit-miR396b	Sit-miR396c		scaffold_4	179	2586987	4486183	Sit-miR396d						*
scaffold_1	29	25470062	27976892	Sit-miR5568				scaffold_7	190	19002918	21238121	Sit-miR2118b	Sit-miR2118a	Sit-miR2118d
scaffold_1	33	30533076	30828872	Sit-miR156b				scaffold_7	194	23914459	24318670	Sit-miR156i						*
scaffold_1	35	33209266	35726804	Sit-miR394	Sit-miR171h			scaffold_7	196	26349936	29109681	Sit-miR171j						*
scaffold_3	81	4830132	4949420	Sit-miR395a	Sit-miR395b	Sit-miR395c	Sit-miR395j	scaffold_5	242	1993661	2152284	Sit-miR159a	Sit-miR319
scaffold_6	128	1504756	2190877	Sit-miR169c	Sit-miR169b	Sit-miRNovel5		scaffold_7	289	29351939	30020420	Sit-miR169d						*
scaffold_6	129	2692068	2844044	Sit-miR171c				scaffold_7	290	30324601	30504066	Sit-miR171e						*
scaffold_6	130	3313150	3716105	Sit-miR2275c	Sit-miR2275d	Sit-miR2275e		scaffold_7	291	30975433	31245996	Sit-miR395d	Sit-miR395e	Sit-miR395f	Sit-miR395g	Sit-miR395h	Sit-miR395i
scaffold_9	147	13332674	13880416	Sit-miR166h	Sit-miRN3027			scaffold_9	308	58132935	58234305	Sit-miR166d						*
scaffold_9	151	20761677	22252318	Sit-miR166g				scaffold_9	312	55107577	55752948	Sit-miR166e	Sit-miR167g					*
*Note: six blocks where miRNA members from the same family were kept.
